# Supplementary material for: Pyrolysis and Combustion Chemistry of Pyrrole, a Reference Component for Bio-oil Surrogates: Jet-Stirred Reactor Experiments and Kinetic Modeling
Source: Energy Fuels. 2021 Mar 2;35(9):7265–84. doi: 10.1021/acs.energyfuels.0c03874 (PMC8161689; doi:10.1021/acs.energyfuels.0c03874)
Supplement: Supplementary file 1 — ef0c03874_si_001.xlsx [file ef0c03874_si_001.xlsx]

## Sheet: GC data_SMM
Pyrolysis Data
T (K)	CH4	C2H4	C2H2	C2H6	C3H6	aC3H4	pC3H4	HCN	C4Hx	CH3CN	2PN	butene-nitrile	C6H6	butene-nitrile		Pyrrole	toluène		Sum butene nitrile
925	0	0	0	0	0	0	0	0	0	0	0	2.53e-06	0	0	3.91e-06	0.00973498	0		6.44e-06
950	0	0	0	0	0	0	4.90667e-06	0	0	0	0	3.91e-06	0	0	4.37e-06	0.0091379	0		8.28e-06
975	0	0	0	0	0	0	4.90667e-06	0	0	0	0	7.59e-06	0	0	7.13e-06	0.0093357	0		1.472e-05
1000	0	0	0	0	0	0	1.77867e-05	0	0	0	0	2.162e-05	0	4.83e-06	1.633e-05	0.0096232	0		4.278e-05
1025	9.2e-06	0	7.82e-06	0	0	9.2e-06	3.55733e-05	1.472e-05	0	5.06e-06	3.06667e-06	4.186e-05	1.53333e-06	1.265e-05	3.174e-05	0.00868572	0		8.625e-05
1050	1.288e-05	5.06e-06	2.714e-05	0	0	2.576e-05	9.844e-05	4.14e-05	0	1.242e-05	8.58667e-06	0.00011178	3.22e-06	2.898e-05	8.28e-05	0.0091586	5.75e-06		0.00022356
1075	6.44e-05	1.38e-05	0.00010902	0	0	6.164e-05	0.000192893	0.00015916	4.37e-06	5.612e-05	3.864e-05	0.00022011	1.02733e-05	5.543e-05	0.00016698	0.0082524	1.357e-05		0.00044252
1100	0.00025208	6.302e-05	0.00038272	0	8.58667e-06	9.72133e-05	0.000295627	0.00063664	1.61e-05	0.0002047	0.000178173	0.0003519	4.79933e-05	0.00010833	0.00026772	0.006831	4.531e-05		0.00072795
1125	0.00058788	0.0001587	0.0007774	8.28e-06	1.472e-05	0.00010488	0.00029716	0.00090068	2.668e-05	0.0004738	0.000420133	0.0003289	7.82e-05	9.2e-05	0.0002691	0.0049933	7.636e-05		0.00069
1150	0.00115276	0.0003151	0.00130778	1.61e-05	1.84e-05	9.99733e-05	0.000286427	0.0017112	3.496e-05	0.000759	0.000668533	0.00028796	0.00012926	8.464e-05	0.0002369	0.0034178	0.00013087		0.0006095
1175	0.0015916	0.0004324	0.0016974	1.38e-05	1.99333e-05	7.97333e-05	0.000214667	0.0018216	3.404e-05	0.0007452	0.000659333	0.00018032	0.00014812	5.635e-05	0.00014007	0.0016928	0.00013271		0.00037674
1200	0.0020056	0.0004876	0.0020516	1.84e-05	1.62533e-05	7.176e-05	0.000183693	0.0021804	3.864e-05	0.000713	0.0006256	0.00013915	0.00017296	3.496e-05	0.00010833	0.00090689	0.00015916		0.00028244
Oxidation Data
	Carbosphere												Plot Q
T (K)	O2			CO			CH4			CO2			CO			CO2			C2H4			C2H2			C2H6			propène			allène			propyne			HCN			acetonitrile			2-propene nitrile			C4H5N			benzène
	Phi=0.5	Phi=1	Phi=2	Phi=0.5	Phi=1	Phi=2	Phi=0.5	Phi=1	Phi=2	Phi=0.5	Phi=1	Phi=2	Phi=0.5	Phi=1	Phi=2	Phi=0.5	Phi=1	Phi=2	Phi=0.5	Phi=1	Phi=2	Phi=0.5	Phi=1	Phi=2	Phi=0.5	Phi=1	Phi=2	Phi=0.5	Phi=1	Phi=2	Phi=0.5	Phi=1	Phi=2	Phi=0.5	Phi=1	Phi=2	Phi=0.5	Phi=1	Phi=2	Phi=0.5	Phi=1	Phi=2	Phi=0.5	Phi=1	Phi=2	Phi=0.5	Phi=1	Phi=2	Phi=0.5
700	0.125642	0.0632639	0.0304687										2.76e-05	7.36e-06	0	0.00015824	4.876e-05	1.84e-05	0	0	0	0	0	0			0			0						0	0	0	0	0	0	0	0	0	0	0	0	0
750	0.124236	0.0639236	0.0304687										2.76e-05	3.036e-05	3.68e-05	0.0001104	7.36e-05	6.44e-05	0	0	0	0	0	0			0			0						0	0	0	0	0	0	0	0	0	0	0	0	0
800	0.123177	0.0635243	0.032934	7.1875e-05						0.000194444			0.0001564	5.704e-05	3.312e-05	0.0002852	0.00015364	9.844e-05	0	0	0	0	0	0			0			0						0	0	0	0	0	0	0	0	0	0	0	0	0
850	0.121927	0.0626736	0.0305035	0.000390625		9.375e-05				0.000513889		0.000216667	0.0004232	0.000184	0.00010028	0.000644	0.00041216	0.00022172	0	0	0	7.36e-06	0	0			0			0						0	0	0	0	0	0	0	1.96267e-05	5.82667e-06	2.14667e-06	2.76e-06	0	0
875	0.122778	0.0598438	0.0311285	0.0007625						0.000777778	0.000247222	0.000106944	0.0013064	0.00031004	0.0002024	0.0012236	0.00051796	0.0006716	0	0	0	3.726e-05	6.44e-06	0			0			0						0	1.288e-05	3.22e-05	0	7.36e-06	0	0	9.78267e-05	1.13467e-05	4.90667e-06	1.25733e-05	3.37333e-06	0
900	0.123507	0.0567882	0.0328472	0.00160938	0.000703125	0.000328125				0.00122222	0.000809722	0.000569444	0.0053866	0.0007912	0.00032752	0.0076912	0.0013524	0.00055292	1.15e-05	0	0	6.026e-05	2.53e-05	1.058e-05			0			0						0	9.016e-05	1.38e-05	1.656e-05	1.38e-05	7.82e-06	0	0.000184	3.98667e-05	1.104e-05	2.668e-05	1.34933e-05	7.05333e-06
925	0.092691	0.0531944	0.0337847	0.0141562	0.00150937	0.000304687				0.01225	0.00120278	0.000465278	0.0139288	0.0017756	0.0006992	0.0136068	0.0015824	0.00092	1.702e-05	1.748e-05	5.06e-06	7.36e-05		1.794e-05			0			0						0	0.0014076	2.484e-05	8.188e-05	2.346e-05	1.426e-05	5.98e-06	0.0002346	0.000107947		6.13333e-06	2.82133e-05	1.87067e-05
950	0.0921007			0.012125		0.00125				0.0170833		0.000983333	0.0118864	0.0058604	0.0014444	0.0163668	0.0029072	0.001196	8.74e-06	4.692e-05	2.116e-05	4.416e-05	0.0001472	4.324e-05			0			0						2.14667e-06	0.0027692	0.00075532	3.68e-05	1.886e-05	4.002e-05	1.518e-05	0.000172347	0.000325067	0.0001058	3.68e-06	5.888e-05	5.336e-05
975	0.0860417	0.0452604	0.0285069	0.0111094	0.0120641	0.00228125				0.01875	0.00465278	0.00145972	0.0091356	0.0117392	0.0025208	0.0173972	0.0044528	0.00207	5.52e-06	0.0001012	4.324e-05	1.794e-05	0.0002162	9.752e-05			0			0						0	0.0025668	0.0021436	0.00041768	1.15e-05	5.658e-05	2.438e-05	9.81333e-05	0.000490667	0.000197187	0	5.612e-05	7.268e-05
1000	0.0846701	0.0333854	0.0250347	0.0088125	0.0154359	0.00498438				0.0235972	0.0101444	0.00231944	0.0083812	0.0151248	0.0045172	0.0250884	0.0110032	0.0024472	0	7.728e-05	0.00010442	1.932e-05	0.00015134	0.00019182			2.76e-06			2.208e-06						6.13333e-06	0.001564	0.0030452	0.00044988	1.288e-05	5.244e-05	4.462e-05	7.05333e-05	0.000334267	0.000426267	0	2.33067e-05	0.00010764
1025	0.0796354	0.0268229	0.0187674	0.00479687	0.0142125	0.00949219				0.0295972	0.0163653	0.00474306	0.0040296	0.0131836	0.0083076	0.0274528	0.016468	0.0032752	0	4.048e-05	0.00021344	7.36e-06	5.198e-05	0.00029578			7.36e-06			3.06667e-06						4.90667e-06	0.0008234	0.0026772	0.0022356	6.44e-06	2.898e-05	8.234e-05	4.35467e-05	0.00017296	0.0006578	0	1.012e-05	0.000102427
1050	0.0841146	0.0193576	0.0107118	0.00284375	0.00731563	0.0139984			0.00031498	0.0371528	0.0261097	0.005125	0.0027416	0.0070564	0.0140944	0.0361376	0.02714	0.0065412	0	1.932e-05	0.0002944	0	3.634e-05	0.0002484			1.656e-05			4.6e-06						3.37333e-06	0.0001932	0.0009476	0.00184	5.06e-06	2.024e-05	9.66e-05	3.312e-05	0.000115	0.000571013	0	7.36e-06	6.40933e-05
1075	0.0875556	0.0139497	0.00515625	0.0016125	0.0027375	0.0153391			0.000789931	0.0418889	0.0346444	0.00935278	0.001288	0.0025668	0.0162472	0.035972	0.0342148	0.0069644	0	7.36e-06	0.0003358	0	1.104e-05	0.0002208			2.3e-05			5.52e-06						3.68e-06	0	0.00030084	0.0033396	0		0.00010028	1.31867e-05	4.876e-05	0.0004784	0	4.90667e-06	4.53867e-05
1100	0.0924948	0.0121528	0.00548611	0.000707812	0.00117969	0.0172188			0.000657242	0.0407083	0.0371667	0.00825278	0.0006348	0.001104	0.0170752	0.0355672	0.0366712	0.0091172	0	0	0.0002921	0	0	0.0001288			2.3e-05			3.98667e-06						2.08533e-06	0	2.576e-05	0.00222088	0	5.52e-06	9.338e-05	0	2.79067e-05	0.000325067	0	0	2.91333e-05
1125	0.0900087	0.0175017	0.00130208		0.00050625	0.0174953			0.000679563	0.0365972	0.0352208	0.0125333	0.0001196	0.0004968	0.0175352	0.033856	0.0355948	0.009936	0	0	0.00023092	0	0	0.0001035			2.254e-05			3.06667e-06						0	0	0	0.0023736	0	0	8.28e-05	0	0	0.0002162	0	0	1.62533e-05
1150	0.0844792	0.0157986	0.000954861		0.0002125	0.0174312			0.000347222	0.0351111	0.03875	0.0119917	9.2e-05	0.0001564	0.0177376	0.03933	0.03611	0.0118312	0	0	0.0001518	0	0	7.314e-05			1.38e-05			0						0	0	0	0.0026772	0	0	5.934e-05	0	0	0.0001196	0	0	8.89333e-06
1175	0.068125	0.00711806	0.00149306		0.000125	0.016625			0.000545635	0.0447778	0.0418903	0.0121667	0	9.2e-05	0.018216	0.0402776	0.03703	0.010994	0	0	0.00013984	0	0	0.00016744			1.38e-05			0						0	0	0	0.0058144	0	0	6.072e-05	0	0	8.80133e-05	0	0	5.52e-06
1200	0.0681597	0.00723958	0.00145833		6.5625e-05	0.0141719				0.0409444	0.0402264	0.0125694	0	0	0.0172132	0.0397348	0.0391368	0.01288	0	0	9.062e-05	0	0	8.648e-05			8.28e-06			0						0	0	0	0.0039928	0	0	3.864e-05	0	0	4.232e-05	0	0	0
																																														Sum of other C4H5N isomers
																																														Phi=0.5	Phi=1	Phi=2
																																														0	0	0
																																														0	0	0
																																														0	0	0
																																														2.76e-06	0	0
																																														1.62533e-05	3.37333e-06	3.37333e-06
																																														3.496e-05	2.024e-05	1.104e-05
																																														6.13333e-06	4.048e-05	2.852e-05
																																														3.68e-06	8.74e-05	8.58667e-05
																																														0	8.03467e-05	0.000118373
																																														0	3.312e-05	0.000181547
																																														0	1.44133e-05	0.000168973
																																														0	1.104e-05	0.000104573
																																														0	7.97333e-06	7.452e-05
																																														0	0	5.52e-05
																																														0	0	2.88267e-05
																																														0	0	1.564e-05
																																														0	0	9.2e-06
																																														0	0	0

[truncated: 11 more columns]
