# Supplementary material for: Pyrolysis and Combustion Chemistry of Pyrrole, a Reference Component for Bio-oil Surrogates: Jet-Stirred Reactor Experiments and Kinetic Modeling
Source: Energy Fuels. 2021 Mar 2;35(9):7265–84. doi: 10.1021/acs.energyfuels.0c03874 (PMC8161689; doi:10.1021/acs.energyfuels.0c03874)
Supplement: Supplementary file 3 — ef0c03874_si_003.txt [file ef0c03874_si_003.txt]

!               Investigating the combustion and pyrolysis chemistry of pyrrole, a reference component for bio-oil surrogates. 
!                                                   Jet-stirred reactor experiments and kinetic modelling.
!
!                   1,*Matteo Pelucchi, 2Suphaporn Arunthanayothin, 2,#Yu Song, 2,*Olivier Herbinet, 1Alessandro Stagni, 
!                               3, 4Hans-Heinrich Carstensen, 1Tiziano Faravelli, 2Fr�d�rique Battin-Leclerc
!       
!          1 CRECK Modeling Lab, Department of Chemistry Materials and Chemical Engineering, Politecnico di Milano, Italy
!               2 Laboratoire R�actions et G�nie des Proc�d�s, CNRS, Universit� de Lorraine, ENSIC, Nancy Cedex, France
!                       3 Fundaci�n Agencia Aragonesa para la Investigaci�n y Desarrollo (ARAID), Zaragoza, Spain
!           4 Department of Chemical and Environmental Engineering, Engineering and Architecture School, University of Saragoza, Spain
!
!                       This model is composed of the core chemistry, the new pyrrole subset and NOx subset only (https://doi.org/10.1016/j.proci.2018.06.115). 
!
ELEMENTS
C
H
O
N
HE
AR
END

SPECIES
AR                            N2                            HE                            
H2                            H                             O2                            
O                             H2O                           OH                            
H2O2                          HO2                           CO                            
CO2                           HOCO                          CH4                           
CH3                           CH2                           CH2(S)                        
C                             CH                            CH3O2H                        
CH3O2                         CH3OH                         CH3O                          
CH2OH                         CH2O                          HCO                           
HO2CHO                        HOCHO                         OCHO                          
C2H6                          C2H5                          C2H5O2H                       
C2H5O2                        C2H4                          C2H3                          
C2H2                          C2H                           C2H5OH                        
C2H5O                         PC2H4OH                       SC2H4OH                       
C2H4O2H                       C2H4O1-2                      C2H3O1-2                      
CH3CHO                        CH3CO                         CH2CHO                        
CH2CO                         HCCO                          CH3CO3                        
CH3CO3H                       CH2OHCHO                      CHOCHO                        
O2C2H4O2H                     HO2CH2CHO                     CH3OCHO                       
CH3OCO                        C3H8                          IC3H7                         
NC3H7                         C3H6                          C3H5-A                        
C3H5-S                        C3H5-T                        C3H5O                         
C3H6O                         CH3CHCHO                      AC4H7OOH                      
CH3CHCO                       AC3H5OOH                      C3H6OH1-2                     
C3H6OH2-1                     HOC3H6O2                      SC3H5OH                       
C3H5OH                        CH2CCH2OH                     C3H4-P                        
C3H4-A                        C3H3                          C3H2                          
C2H5CHO                       CH2CH2CHO                     RALD3                         
C2H3CHO                       CH3COCH3                      CH3COCH2                      
NC4H10                        PC4H9                         SC4H9                         
IC4H10                        IC4H9                         TC4H9                         
IC4H8                         IC4H7                         IC4H7O                        
C4H8-1                        C4H8-2                        C4H71-3                       
C4H71-4                       C4H71-O                       C4H6                          
C4H5                          C4H4                          C4H3                          
C4H2                          C6H6                          FULVENE                       
C6H5                          C5H6                          C5H5                          
MCPTD                         C10H8                         NO                            
N2O                           NO2                           HNO                           
HNO2                          HONO                          HONO2                         
N2H2                          H2NN                          NH2OH                         
HNOH                          NH3                           N2H4                          
N                             NO3                           NH                            
NNH                           NH2                           H2NO                          
N2H3                          HCN                           HNC                           
HNCO                          HCNO                          HOCN                          
CH2NO                         CH3NO                         CH3NO2                        
CH3ONO                        CH3ONO2                       CH3CN                         
CN                            NCN                           NCO                           
HNCN                          H2CN                          HCNH                          
C2N2                          CH2CN                         CH2NH                         
CH3NH2                        CH2NH2                        CH3NH                         
C4H5N                         PYRLNE                        PYRLYL                        
HNCPROP                       A-C3H4CN                      C-C3H4CN                      
C3H4CN                        A-C3H5CN                      C-C3H5CN                      
T-C3H5CN                      CHCHCN                        CH2CHCN                       
C3HN                          C4H4N2                        C4H3N2                        
C4H2N2                        C2H5CN                        CH2CH2CN                      
CH3CHCN                       CH2N                          HCCN                          
C2N                           C4N2                          PYRLYLO                       
PYRLYLOOH                     C4H4NO                        PYRLYLOO                      
CH2CCHCN                      C4H3NOLR                      A-C3H4CNOOH                   
NCCO                          OCHCN                         OCH2CN                        
END

REACTIONS
!!!!!!!!!!!!!!!!!!!!!!!!!!!!!!! Pyrrole subset !!!!!!!!!!!!!!!!!!!!!!!!!!!!!!!!!!!!!!!!!!!!!
C4H5N=PYRLNE                                            3.1600e+13    0.005     46300.00

C4H5N=HNCPROP                                           1.1000e+14    0.000     77161.90

PYRLNE=A-C3H5CN                                         5.2400e+15    0.000     75710.00

PYRLNE=C-C3H5CN                                         1.6500e+15    0.000     70050.00

PYRLNE=HNCPROP                                          2.5100e+15    0.000     79474.00

PYRLNE=H+A-C3H4CN                                       2.0400e+17    0.000     86746.00

HNCPROP=C3H4-P+HCN                                      5.5000e+12    0.000     37739.80

H+PYRLYL=PYRLNE                                         1.0000e+14    0.000         0.00

H+PYRLYL=C4H5N                                          1.0000e+14    0.000         0.00

C3H3+HCNH=HNCPROP                                       2.0000e+13    0.000         0.00

C-C3H5CN=T-C3H5CN                                       1.4000e+14    0.000     57572.90

A-C3H5CN=C-C3H5CN                                       7.2000e+14    0.000     58862.90

A-C3H5CN=T-C3H5CN                                       7.0000e+14    0.000     61968.50

CH3+CHCHCN=T-C3H5CN                                     4.0000e+13    0.000         0.00

CH3+CHCHCN=C-C3H5CN                                     4.0000e+13    0.000         0.00

C2H3+CH2CN=A-C3H5CN                                     1.0000e+14   -0.320      -262.30
 REV /  3.3900e+15  0.000  82640.00  /

C-C3H5CN=C3H4-P+HCN                                     2.6000e+12    0.100     75967.50

T-C3H5CN=C3H4-P+HCN                                     2.6000e+12    0.100     75967.50

C3H5-A+CN=A-C3H5CN                                      3.0000e+13    0.000         0.00

H+A-C3H5CN=C2H4+CH2CN                                   1.0000e+13    0.000      3010.00

H+A-C3H5CN=C3H5-A+HCN                                   7.0000e+12    0.000      3010.00

H+T-C3H5CN=CH3+CH2CHCN                                  6.0000e+12    0.000      5996.20

H+T-C3H5CN=C3H5-S+HCN                                   6.0000e+12    0.000      4000.00

H+C-C3H5CN=CH3+CH2CHCN                                  6.0000e+12    0.000      5996.20

H+C-C3H5CN=C3H5-S+HCN                                   6.0000e+12    0.000      4000.00

H+A-C3H4CN=A-C3H5CN                                     5.0000e+12    0.000         0.00

H+A-C3H4CN=C-C3H5CN                                     5.0000e+12    0.000         0.00

H+A-C3H4CN=T-C3H5CN                                     5.0000e+12    0.000         0.00

PYRLYL=C-C3H4CN                                         1.5000e+13    0.000     38987.10

A-C3H4CN=CH3+C3HN                                       1.0000e+14    0.000     81963.70

C3H4CN=CH3+C3HN                                         6.0000e+14    0.000     42000.00

A-C3H4CN=C-C3H4CN                                       5.0000e+13    0.000     51982.80

C-C3H4CN=C2H2+CH2CN                                     1.0660e+15   -0.560     36320.00

C3H4-P+CN=C3H4CN                                        9.3000e+38   -8.760     12000.00

C3H4-P+CN=C-C3H4CN                                      9.3000e+38   -8.760     12000.00

H+C-C3H5CN=H2+A-C3H4CN                                  3.6440e+05    2.455      4361.20

OH+C-C3H5CN=H2O+A-C3H4CN                                4.4600e+06    2.072      1050.80

HO2+C-C3H5CN=H2O2+A-C3H4CN                              3.0700e-02    4.403     13547.00

O2+C-C3H5CN=HO2+A-C3H4CN                                6.0000e+19   -1.670     46192.00

O+C-C3H5CN=OH+A-C3H4CN                                  5.2400e+11    0.700      5884.00

CH3+C-C3H5CN=CH4+A-C3H4CN                               2.2100e+00    3.500      5675.00

CN+C-C3H5CN=HCN+A-C3H4CN                                9.0000e+13    0.000      -500.00

CH2CN+C-C3H5CN=CH3CN+A-C3H4CN                           5.0000e+11    0.000     11992.40

C-C3H5CN+CHCHCN=A-C3H4CN+CH2CHCN                        5.0000e+11    0.000      8002.90

H+C-C3H5CN=H2+C3H4CN                                    2.2500e+07    1.930     12950.00

OH+C-C3H5CN=H2O+C3H4CN                                  1.1100e+04    2.745      2215.50

HO2+C-C3H5CN=H2O2+C3H4CN                                2.1500e+05    2.000     20242.54

O2+C-C3H5CN=HO2+C3H4CN                                  2.1100e+13    0.000     57623.10

O+C-C3H5CN=OH+C3H4CN                                    5.0000e+06    2.000      8781.96

CH3+C-C3H5CN=CH4+C3H4CN                                 4.8500e+02    2.947     15148.00

CN+C-C3H5CN=HCN+C3H4CN                                  5.0000e+04    2.000      5083.29

CH2CN+C-C3H5CN=CH3CN+C3H4CN                             5.0000e+11    0.000     11992.40

C-C3H5CN+CHCHCN=C3H4CN+CH2CHCN                          5.0000e+11    0.000      8002.90

H+T-C3H5CN=H2+C3H4CN                                    2.2500e+07    1.930     12950.00

OH+T-C3H5CN=H2O+C3H4CN                                  1.1100e+04    2.745      2215.50

HO2+T-C3H5CN=H2O2+C3H4CN                                2.1500e+05    2.000     20242.54

O2+T-C3H5CN=HO2+C3H4CN                                  2.1100e+13    0.000     57623.10

O+T-C3H5CN=OH+C3H4CN                                    5.0000e+06    2.000      8781.96

CH3+T-C3H5CN=CH4+C3H4CN                                 4.8500e+02    2.947     15148.00

CN+T-C3H5CN=HCN+C3H4CN                                  5.0000e+04    2.000      5083.29

CH2CN+T-C3H5CN=CH3CN+C3H4CN                             5.0000e+11    0.000     11992.40

T-C3H5CN+CHCHCN=C3H4CN+CH2CHCN                          5.0000e+11    0.000      8002.90

H+T-C3H5CN=H2+A-C3H4CN                                  3.6440e+05    2.455      4361.20

OH+T-C3H5CN=H2O+A-C3H4CN                                4.4600e+06    2.072      1050.80

HO2+T-C3H5CN=H2O2+A-C3H4CN                              3.0700e-02    4.403     13547.20

O2+T-C3H5CN=HO2+A-C3H4CN                                1.2000e+20   -1.670     46192.10

O+T-C3H5CN=OH+A-C3H4CN                                  5.2400e+11    0.700      5884.00

CH3+T-C3H5CN=CH4+A-C3H4CN                               2.2100e+00    3.500      5675.00

CN+T-C3H5CN=HCN+A-C3H4CN                                9.0000e+13    0.000      -500.00

CH2CN+T-C3H5CN=CH3CN+A-C3H4CN                           5.0000e+11    0.000     10989.00

T-C3H5CN+CHCHCN=A-C3H4CN+CH2CHCN                        5.0000e+11    0.000      8002.90

H+A-C3H5CN=H2+A-C3H4CN                                  1.9000e+02    3.500      1627.00

OH+A-C3H5CN=H2O+A-C3H4CN                                7.7690e+05    2.200      -437.18

HO2+A-C3H5CN=H2O2+A-C3H4CN                              7.8200e-01    3.970     11702.00

O2+A-C3H5CN=HO2+A-C3H4CN                                5.0000e+13    0.000     37190.00

O+A-C3H5CN=OH+A-C3H4CN                                  1.7500e+11    0.700      5884.00

CH3+A-C3H5CN=CH4+A-C3H4CN                               7.1400e+00    3.570      7642.00

CN+A-C3H5CN=HCN+A-C3H4CN                                9.0000e+13    0.000      -500.00

CH2CN+A-C3H5CN=CH3CN+A-C3H4CN                           2.0000e+11    0.000     12000.00

A-C3H5CN+CHCHCN=A-C3H4CN+CH2CHCN                        5.0000e+11    0.000      8002.90

H+A-C3H5CN=H2+C-C3H4CN                                  2.2500e+07    1.930     12950.00

OH+A-C3H5CN=H2O+C-C3H4CN                                1.1100e+04    2.745      2215.50

HO2+A-C3H5CN=H2O2+C-C3H4CN                              2.1500e+05    2.000     20242.54

O2+A-C3H5CN=HO2+C-C3H4CN                                2.1100e+13    0.000     57623.10

O+A-C3H5CN=OH+C-C3H4CN                                  5.0000e+06    2.000      8781.96

CH3+A-C3H5CN=CH4+C-C3H4CN                               4.8500e+02    2.947     15148.00

CN+A-C3H5CN=HCN+C-C3H4CN                                5.0000e+04    2.000      5083.29

CH2CN+A-C3H5CN=CH3CN+C-C3H4CN                           2.0000e+11    0.000     12000.00

A-C3H5CN+CHCHCN=C-C3H4CN+CH2CHCN                        5.0000e+11    0.000      8002.90

H+C4H5N=H2+PYRLYL                                       1.0000e+06    2.000      2825.33

OH+C4H5N=H2O+PYRLYL                                     9.0000e+08    1.000      -695.00

HO2+C4H5N=H2O2+PYRLYL                                   3.6000e+06    2.000     14440.00

O+C4H5N=OH+PYRLYL                                       1.1000e+06    2.000      1404.00

O2+C4H5N=HO2+PYRLYL                                     8.0000e+13    0.000     37150.00

NO+C4H5N=HNO+PYRLYL                                     1.0000e+11    0.000     44000.00

CN+C4H5N=HCN+PYRLYL                                     6.7800e+04    2.000      2730.26

CH2CN+C4H5N=CH3CN+PYRLYL                                1.3500e+04    2.000     12459.86

CH3+C4H5N=CH4+PYRLYL                                    4.5000e+04    2.000      3778.15

C2H3+C4H5N=C2H4+PYRLYL                                  1.0170e+05    2.000      2730.26

C2H5+C4H5N=C2H6+PYRLYL                                  3.0000e+04    2.000      5405.42

NC3H7+C4H5N=C3H8+PYRLYL                                 2.0250e+04    2.000      5405.42

IC3H7+C4H5N=C3H8+PYRLYL                                 2.0250e+04    2.000      8487.19

C3H5-S+C4H5N=C3H6+PYRLYL                                4.0500e+04    2.000      3301.28

C3H5-T+C4H5N=C3H6+PYRLYL                                4.0500e+04    2.000      3301.28

C3H5-A+C4H5N=C3H6+PYRLYL                                8.0850e+04    2.000     11294.92

C4H5+C4H5N=C4H6+PYRLYL                                  4.0500e+04    2.000      3301.28

C4H71-4+C4H5N=C4H8-1+PYRLYL                             2.0250e+04    2.000      5309.47

C4H71-3+C4H5N=C4H8-2+PYRLYL                             5.1000e+04    2.000     12168.47

IC4H7+C4H5N=IC4H8+PYRLYL                                4.0500e+04    2.000     12168.47

C4H3+C4H5N=C4H4+PYRLYL                                  6.1350e+04    2.000      3969.14

C6H5+C4H5N=C6H6+PYRLYL                                  5.5500e+07    1.000      1067.64

C5H5+C4H5N=C5H6+PYRLYL                                  5.1000e+04    2.000     12459.86

CH3O+C4H5N=CH3OH+PYRLYL                                 6.4200e+04    2.000       463.75

CH2OH+C4H5N=CH3OH+PYRLYL                                4.2450e+04    2.000      8777.08

HCO+C4H5N=CH2O+PYRLYL                                   1.8900e+05    2.000     10810.03

CH3CO+C4H5N=CH3CHO+PYRLYL                               2.0250e+05    2.000     12459.86

CH2CHO+C4H5N=CH3CHO+PYRLYL                              3.4500e+04    2.000     10034.85

C3H3+C4H5N=C3H4-A+PYRLYL                                4.0500e+04    2.000     12459.86

HCCO+C4H5N=CH2CO+PYRLYL                                 6.4200e+04    2.000      3969.14

H+PYRLNE=H2+PYRLYL                                      1.5000e+14    0.000     11992.30

OH+PYRLNE=H2O+PYRLYL                                    7.5000e+09    1.000      1311.28

HO2+PYRLNE=H2O2+PYRLYL                                  4.0000e+06    2.000     15514.51

O+PYRLNE=OH+PYRLYL                                      1.2000e+07    2.000      2500.00

O2+PYRLNE=HO2+PYRLYL                                    8.5000e+06    2.000     44000.00

NO+PYRLNE=HNO+PYRLYL                                    1.0000e+11    0.000     44000.00

CN+PYRLNE=HCN+PYRLYL                                    6.7830e+05    2.000      4871.29

CH2CN+PYRLNE=CH3CN+PYRLYL                               8.1000e+04    2.000     14000.00

CH3+PYRLNE=CH4+PYRLYL                                   1.2700e+12    0.000     13000.00

C2H3+PYRLNE=C2H4+PYRLYL                                 4.0680e+05    2.000      3900.00

C2H5+PYRLNE=C2H6+PYRLYL                                 1.2000e+05    2.000      6700.00

NC3H7+PYRLNE=C3H8+PYRLYL                                8.1000e+04    2.000      6700.00

IC3H7+PYRLNE=C3H8+PYRLYL                                8.1000e+04    2.000      9900.00

C3H5-S+PYRLNE=C3H6+PYRLYL                               1.6200e+05    2.000      4500.00

C3H5-T+PYRLNE=C3H6+PYRLYL                               1.6200e+05    2.000      4500.00

C3H5-A+PYRLNE=C3H6+PYRLYL                               3.2340e+05    2.000     12800.00

C4H5+PYRLNE=C4H6+PYRLYL                                 1.6200e+05    2.000      4500.00

C4H71-4+PYRLNE=C4H8-1+PYRLYL                            8.1000e+04    2.000      6600.00

C4H71-3+PYRLNE=C4H8-2+PYRLYL                            2.0400e+05    2.000     13700.00

IC4H7+PYRLNE=IC4H8+PYRLYL                               1.6200e+05    2.000     13700.00

C4H3+PYRLNE=C4H4+PYRLYL                                 2.4540e+05    2.000      5200.00

C6H5+PYRLNE=C6H6+PYRLYL                                 2.2200e+08    1.000      2000.00

C5H5+PYRLNE=C5H6+PYRLYL                                 2.0400e+05    2.000     14000.00

CH3O+PYRLNE=CH3OH+PYRLYL                                2.5680e+05    2.000      1500.00

CH2OH+PYRLNE=CH3OH+PYRLYL                               1.6980e+05    2.000     10200.00

HCO+PYRLNE=CH2O+PYRLYL                                  7.5600e+05    2.000     12300.00

CH3CO+PYRLNE=CH3CHO+PYRLYL                              8.1000e+05    2.000     14000.00

CH2CHO+PYRLNE=CH3CHO+PYRLYL                             1.3800e+05    2.000     11500.00

C3H3+PYRLNE=C3H4-A+PYRLYL                               1.6200e+05    2.000     14000.00

HCCO+PYRLNE=CH2CO+PYRLYL                                2.5680e+05    2.000      5200.00

H+HNCPROP=>H2+C3H3+HCN                                  1.2000e+07    2.000      9957.26

CH3+HNCPROP=>CH4+C3H3+HCN                               1.2000e+05    2.000     11196.53

C2H3+HNCPROP=>C2H4+C3H3+HCN                             2.7120e+05    2.000      9832.26

C2H5+HNCPROP=>C2H6+C3H3+HCN                             8.0000e+04    2.000     13265.38

NC3H7+HNCPROP=>C3H8+C3H3+HCN                            5.4000e+04    2.000     13265.38

IC3H7+HNCPROP=>C3H8+C3H3+HCN                            5.4000e+04    2.000     17064.96

C3H5-S+HNCPROP=>C3H6+C3H3+HCN                           1.0800e+05    2.000     10579.25

C3H5-T+HNCPROP=>C3H6+C3H3+HCN                           1.0800e+05    2.000     10579.25

C3H5-A+HNCPROP=>C3H6+C3H3+HCN                           2.1560e+05    2.000     20432.90

C4H5+HNCPROP=>C3H3+C4H6+HCN                             1.0800e+05    2.000     10579.25

C4H71-4+HNCPROP=>C3H3+C4H8-1+HCN                        5.4000e+04    2.000     13144.81

C4H71-3+HNCPROP=>C3H3+C4H8-2+HCN                        1.3600e+05    2.000     21467.03

IC4H7+HNCPROP=>C3H3+IC4H8+HCN                           1.0800e+05    2.000     21467.03

C4H3+HNCPROP=>C3H3+C4H4+HCN                             1.6360e+05    2.000     11442.22

C6H5+HNCPROP=>C3H3+C6H6+HCN                             1.4800e+08    1.000      6728.39

C5H5+HNCPROP=>C3H3+C5H6+HCN                             1.3600e+05    2.000     21810.72

O+HNCPROP=>OH+C3H3+HCN                                  9.4000e+06    2.000      8057.53

O2+HNCPROP=>HO2+C3H3+HCN                                6.8000e+06    2.000     54834.21

OH+HNCPROP=>H2O+C3H3+HCN                                6.0000e+09    1.000      3830.11

HO2+HNCPROP=>H2O2+C3H3+HCN                              3.2000e+06    2.000     24090.27

CH3O+HNCPROP=>CH3OH+C3H3+HCN                            1.7120e+05    2.000      6755.27

CH2OH+HNCPROP=>CH3OH+C3H3+HCN                           1.1320e+05    2.000     17416.23

HCO+HNCPROP=>CH2O+C3H3+HCN                              5.0400e+05    2.000     19856.30

CH3CO+HNCPROP=>CH3CHO+C3H3+HCN                          5.4000e+05    2.000     21810.72

CH2CHO+HNCPROP=>CH3CHO+C3H3+HCN                         9.2000e+04    2.000     18930.41

C3H3+HNCPROP=>C3H4-A+C3H3+HCN                           1.0800e+05    2.000     21810.72

HCCO+HNCPROP=>CH2CO+C3H3+HCN                            1.7120e+05    2.000     11442.22

CN+HNCPROP=>C3H3+2HCN                                   4.0700e+06    2.000     12361.94

CH2CN+HNCPROP=>C3H3+HCN+CH3CN                           8.1000e+04    2.000     14000.00

O+HNCPROP=>CO+C2H3+HCNH                                 5.0000e+12    0.000         0.00

O2+HNCPROP=>HCO+CH2CO+HCNH                              1.0000e+14    0.000     39000.00

PYRLYL=>C3H3+HCN                                        2.7900e+79  -18.300    130768.00
 PLOG /  1.320000e-01    2.790000e+79    -1.830000e+01   1.307680e+05    /
 PLOG /  1.000000e+00    1.980000e+68    -1.500000e+01   1.248240e+05    /
 PLOG /  1.000000e+01    5.700000e+54    -1.110000e+01   1.168740e+05    /

C3H3+HCN=>PYRLYL                                        6.1700e+66  -15.700     47729.00
 PLOG /  1.320000e-01    6.170000e+66    -1.570000e+01   4.772900e+04    /
 PLOG /  1.000000e+00    6.870000e+55    -1.250000e+01   4.200000e+04    /
 PLOG /  1.000000e+01    1.130000e+43    -8.800000e+00   3.498300e+04    /

O+C-C3H5CN=C3H5-S+NCO                                   1.0000e+12    0.000      5000.00

O+T-C3H5CN=C3H5-S+NCO                                   1.0000e+12    0.000      5000.00

OH+C-C3H5CN=C3H5-S+HOCN                                 2.0000e+12    0.000      7000.00

OH+T-C3H5CN=C3H5-S+HOCN                                 2.0000e+12    0.000      7000.00

OH+PYRLYL=>CO+C2H2+CH2NH                                2.0000e+14    0.250      4350.00

OH+PYRLYL=>CO+C2H5CN                                    1.2500e+13    0.250      4350.00

O+PYRLYL=>CO+C2H2+HCNH                                  1.0000e+13    0.000         0.00

O+PYRLYL=>C4H4+NO                                       5.0000e+12    0.000         0.00

HO2+PYRLYL=PYRLYLOOH                                    1.0000e+18   -1.800      2538.00

HO2+PYRLYL=OH+C4H4NO                                    2.9000e+16   -0.660     11414.00

PYRLYLOOH=OH+C4H4NO                                     6.0000e+28   -4.280     47518.00

O2+PYRLYL=PYRLYLOO                                      5.0000e+12    0.000     25000.00

PYRLYLOO=>HCO+C2H2+HNCO                                 1.0000e+15    0.000     32000.00

CHCHCN=H+C3HN                                           1.0000e+12    0.000     47969.40

H+CHCHCN=CH2CHCN                                        4.0000e+13    0.000         0.00

H+CH2CHCN=C2H3+HCN                                      5.0000e+12    0.000      8002.90

CH2CHCN=H2+C3HN                                         1.8000e+12    0.200     75967.50

CH2CHCN=C2H2+HCN                                        2.6000e+12    0.100     75967.50

CHCHCN=C2H2+CN                                          5.0000e+13    0.000     59961.80

HO2+A-C3H4CN=A-C3H4CNOOH                                1.0300e+45  -10.600      7851.50

HO2+A-C3H4CN=OH+C4H4NO                                  1.9500e+18   -1.520      2379.20

HO2+C-C3H4CN=OH+C4H4NO                                  7.7700e+17   -1.520      2379.20

HO2+C3H4CN=>OH+C4H4NO                                   7.7700e+17   -1.520      2379.20

O2+A-C3H4CN=>HO2+CH2CCHCN                               4.9900e+15   -1.400     22428.00

A-C3H4CN=>H+CH2CCHCN                                    1.4457e+13    0.000     60324.10

C4H4NO=>H+C4H3NOLR                                      1.0000e+13    0.000     38000.00

C4H4NO=>CH2O+C2H2+CN                                    1.5000e+13    0.000     33000.00

C4H4NO=>C2H3CHO+CN                                      1.5000e+13    0.000     33000.00

H+A-C3H4CNOOH=>H2+OH+C4H3NOLR                           9.0000e+06    2.000      4000.00

CH3+A-C3H4CNOOH=>OH+CH4+C4H3NOLR                        9.0000e+04    2.000      5000.00

C2H3+A-C3H4CNOOH=>OH+C2H4+C4H3NOLR                      2.0340e+05    2.000      3900.00

C2H5+A-C3H4CNOOH=>OH+C2H6+C4H3NOLR                      6.0000e+04    2.000      6700.00

NC3H7+A-C3H4CNOOH=>OH+C3H8+C4H3NOLR                     4.0500e+04    2.000      6700.00

IC3H7+A-C3H4CNOOH=>OH+C3H8+C4H3NOLR                     4.0500e+04    2.000      9900.00

C3H5-S+A-C3H4CNOOH=>OH+C3H6+C4H3NOLR                    8.1000e+04    2.000      4500.00

C3H5-T+A-C3H4CNOOH=>OH+C3H6+C4H3NOLR                    8.1000e+04    2.000      4500.00

C3H5-A+A-C3H4CNOOH=>OH+C3H6+C4H3NOLR                    1.6170e+05    2.000     12800.00

C4H5+A-C3H4CNOOH=>OH+C4H6+C4H3NOLR                      8.1000e+04    2.000      4500.00

C4H71-4+A-C3H4CNOOH=>OH+C4H8-1+C4H3NOLR                 4.0500e+04    2.000      6600.00

C4H71-3+A-C3H4CNOOH=>OH+C4H8-2+C4H3NOLR                 1.0200e+05    2.000     13700.00

IC4H7+A-C3H4CNOOH=>OH+IC4H8+C4H3NOLR                    8.1000e+04    2.000     13700.00

C4H3+A-C3H4CNOOH=>OH+C4H4+C4H3NOLR                      1.2270e+05    2.000      5200.00

C6H5+A-C3H4CNOOH=>OH+C6H6+C4H3NOLR                      1.1100e+08    1.000      2000.00

C5H5+A-C3H4CNOOH=>OH+C5H6+C4H3NOLR                      1.0200e+05    2.000     14000.00

O+A-C3H4CNOOH=>2OH+C4H3NOLR                             7.0500e+06    2.000      2500.00

O2+A-C3H4CNOOH=>OH+HO2+C4H3NOLR                         5.1000e+06    2.000     44000.00

OH+A-C3H4CNOOH=>H2O+OH+C4H3NOLR                         4.5000e+09    1.000        50.00

HO2+A-C3H4CNOOH=>OH+H2O2+C4H3NOLR                       2.4000e+06    2.000     16000.00

CH3O+A-C3H4CNOOH=>OH+CH3OH+C4H3NOLR                     1.2840e+05    2.000      1500.00

CH2OH+A-C3H4CNOOH=>OH+CH3OH+C4H3NOLR                    8.4900e+04    2.000     10200.00

HCO+A-C3H4CNOOH=>OH+CH2O+C4H3NOLR                       3.7800e+05    2.000     12300.00

CH3CO+A-C3H4CNOOH=>OH+CH3CHO+C4H3NOLR                   4.0500e+05    2.000     14000.00

CH2CHO+A-C3H4CNOOH=>OH+CH3CHO+C4H3NOLR                  6.9000e+04    2.000     11500.00

C3H3+A-C3H4CNOOH=>OH+C3H4-A+C4H3NOLR                    8.1000e+04    2.000     14000.00

HCCO+A-C3H4CNOOH=>OH+CH2CO+C4H3NOLR                     1.2840e+05    2.000      5200.00

H+C4H3NOLR=>H2+CO+C2H2+CN                               1.2000e+07    2.000      2573.61

CH3+C4H3NOLR=>CO+CH4+C2H2+CN                            1.2000e+05    2.000      3516.32

C2H3+C4H3NOLR=>CO+C2H4+C2H2+CN                          2.7120e+05    2.000      2479.60

C2H5+C4H3NOLR=>CO+C2H6+C2H2+CN                          8.0000e+04    2.000      5128.01

NC3H7+C4H3NOLR=>CO+C2H2+C3H8+CN                         5.4000e+04    2.000      5128.01

IC3H7+C4H3NOLR=>CO+C2H2+C3H8+CN                         5.4000e+04    2.000      8184.45

C3H5-S+C4H3NOLR=>CO+C2H2+C3H6+CN                        1.0800e+05    2.000      3044.41

C3H5-T+C4H3NOLR=>CO+C2H2+C3H6+CN                        1.0800e+05    2.000      3044.41

C3H5-A+C4H3NOLR=>CO+C2H2+C3H6+CN                        2.1560e+05    2.000     10972.41

C4H5+C4H3NOLR=>CO+C2H2+C4H6+CN                          1.0800e+05    2.000      3044.41

C4H71-4+C4H3NOLR=>CO+C2H2+C4H8-1+CN                     5.4000e+04    2.000      5032.93

C4H71-3+C4H3NOLR=>CO+C2H2+C4H8-2+CN                     1.3600e+05    2.000     11840.29

IC4H7+C4H3NOLR=>CO+C2H2+IC4H8+CN                        1.0800e+05    2.000     11840.29

C4H3+C4H3NOLR=>CO+C2H2+C4H4+CN                          1.6360e+05    2.000      3705.38

C6H5+C4H3NOLR=>CO+C2H2+C6H6+CN                          1.4800e+08    1.000       867.85

C5H5+C4H3NOLR=>CO+C2H2+C5H6+CN                          1.3600e+05    2.000     12129.83

O+C4H3NOLR=>OH+CO+C2H2+CN                               9.4000e+06    2.000      1169.32

O2+C4H3NOLR=>HO2+CO+C2H2+CN                             6.8000e+06    2.000     41405.89

OH+C4H3NOLR=>H2O+CO+C2H2+CN                             6.0000e+09    1.000      -855.10

HO2+C4H3NOLR=>H2O2+CO+C2H2+CN                           3.2000e+06    2.000     14062.89

CH3O+C4H3NOLR=>CO+CH3OH+C2H2+CN                         1.7120e+05    2.000       241.70

CH2OH+C4H3NOLR=>CO+CH3OH+C2H2+CN                        1.1320e+05    2.000      8472.17

HCO+C4H3NOLR=>CO+CH2O+C2H2+CN                           5.0400e+05    2.000     10490.75

CH3CO+C4H3NOLR=>CO+C2H2+CH3CHO+CN                       5.4000e+05    2.000     12129.83

CH2CHO+C4H3NOLR=>CO+C2H2+CH3CHO+CN                      9.2000e+04    2.000      9720.89

C3H3+C4H3NOLR=>CO+C2H2+C3H4-A+CN                        1.0800e+05    2.000     12129.83

HCCO+C4H3NOLR=>CO+C2H2+CH2CO+CN                         1.7120e+05    2.000      3705.38

H+CH2CCHCN=>H2+C3H2+CN                                  1.8000e+07    2.000      9957.26

CH3+CH2CCHCN=>CH4+C3H2+CN                               1.8000e+05    2.000     11196.53

C2H3+CH2CCHCN=>C2H4+C3H2+CN                             4.0680e+05    2.000      9832.26

C2H5+CH2CCHCN=>C2H6+C3H2+CN                             1.2000e+05    2.000     13265.38

NC3H7+CH2CCHCN=>C3H8+C3H2+CN                            8.1000e+04    2.000     13265.38

IC3H7+CH2CCHCN=>C3H8+C3H2+CN                            8.1000e+04    2.000     17064.96

C3H5-S+CH2CCHCN=>C3H6+C3H2+CN                           1.6200e+05    2.000     10579.25

C3H5-T+CH2CCHCN=>C3H6+C3H2+CN                           1.6200e+05    2.000     10579.25

C3H5-A+CH2CCHCN=>C3H6+C3H2+CN                           3.2340e+05    2.000     20432.90

C4H5+CH2CCHCN=>C3H2+C4H6+CN                             1.6200e+05    2.000     10579.25

C4H71-4+CH2CCHCN=>C3H2+C4H8-1+CN                        8.1000e+04    2.000     13144.81

C4H71-3+CH2CCHCN=>C3H2+C4H8-2+CN                        2.0400e+05    2.000     21467.03

IC4H7+CH2CCHCN=>C3H2+IC4H8+CN                           1.6200e+05    2.000     21467.03

C4H3+CH2CCHCN=>C3H2+C4H4+CN                             2.4540e+05    2.000     11442.22

C6H5+CH2CCHCN=>C3H2+C6H6+CN                             2.2200e+08    1.000      6728.39

C5H5+CH2CCHCN=>C3H2+C5H6+CN                             2.0400e+05    2.000     21810.72

O+CH2CCHCN=>OH+C3H2+CN                                  1.4100e+07    2.000      8057.53

O2+CH2CCHCN=>HO2+C3H2+CN                                1.0200e+07    2.000     54834.21

OH+CH2CCHCN=>H2O+C3H2+CN                                9.0000e+09    1.000      3830.11

HO2+CH2CCHCN=>H2O2+C3H2+CN                              4.8000e+06    2.000     24090.27

CH3O+CH2CCHCN=>CH3OH+C3H2+CN                            2.5680e+05    2.000      6755.27

CH2OH+CH2CCHCN=>CH3OH+C3H2+CN                           1.6980e+05    2.000     17416.23

HCO+CH2CCHCN=>CH2O+C3H2+CN                              7.5600e+05    2.000     19856.30

CH3CO+CH2CCHCN=>CH3CHO+C3H2+CN                          8.1000e+05    2.000     21810.72

CH2CHO+CH2CCHCN=>CH3CHO+C3H2+CN                         1.3800e+05    2.000     18930.41

C3H3+CH2CCHCN=>C3H4-A+C3H2+CN                           1.6200e+05    2.000     21810.72

HCCO+CH2CCHCN=>CH2CO+C3H2+CN                            2.5680e+05    2.000     11442.22

CH2CCHCN=>C3H3+CN                                       3.0000e+15    0.000    106000.00

O2+C-C3H4CN=>O+C4H4NO                                   2.3000e+20   -2.650      6489.00

O+CH2CN=HCO+HCN                                         9.1200e+02    1.000      5494.50

O+CH3CN=OH+CH2CN                                        7.6500e+08    1.500      8600.00

OH+CH3CN=H2O+CH2CN                                      2.0000e+07    2.000      5000.00

HO2+CH3CN=H2O2+CH2CN                                    9.5500e-02    4.170      9632.80

O2+CH3CN=HO2+CH2CN                                      3.7000e+14    0.000     56000.00

O2+CH2CN=OH+OCHCN                                       2.5000e+12    0.000     29700.00

O2+CH2CN=>O+OCH2CN                                      2.5000e+12    0.000     38700.00

NC3H7+CH3CN=>C3H8+CH2CN                                 4.0500e+04    2.000      6700.00

IC3H7+CH3CN=>C3H8+CH2CN                                 4.0500e+04    2.000      9900.00

C3H5-S+CH3CN=>C3H6+CH2CN                                8.1000e+04    2.000      4500.00

C3H5-T+CH3CN=>C3H6+CH2CN                                8.1000e+04    2.000      4500.00

C3H5-A+CH3CN=>C3H6+CH2CN                                1.6170e+05    2.000     12800.00

C4H5+CH3CN=>C4H6+CH2CN                                  8.1000e+04    2.000      4500.00

C4H71-4+CH3CN=>C4H8-1+CH2CN                             4.0500e+04    2.000      6600.00

C4H71-3+CH3CN=>C4H8-2+CH2CN                             1.0200e+05    2.000     13700.00

IC4H7+CH3CN=>IC4H8+CH2CN                                8.1000e+04    2.000     13700.00

C4H3+CH3CN=>C4H4+CH2CN                                  1.2270e+05    2.000      5200.00

C6H5+CH3CN=>C6H6+CH2CN                                  1.1100e+08    1.000      2000.00

C5H5+CH3CN=>C5H6+CH2CN                                  1.0200e+05    2.000     14000.00

CH3O+CH3CN=>CH3OH+CH2CN                                 1.2840e+05    2.000      1500.00

CH2OH+CH3CN=>CH3OH+CH2CN                                8.4900e+04    2.000     10200.00

HCO+CH3CN=>CH2O+CH2CN                                   3.7800e+05    2.000     12300.00

CH3CO+CH3CN=>CH3CHO+CH2CN                               4.0500e+05    2.000     14000.00

CH2CHO+CH3CN=>CH3CHO+CH2CN                              6.9000e+04    2.000     11500.00

C3H3+CH3CN=>C3H4-A+CH2CN                                8.1000e+04    2.000     14000.00

HCCO+CH3CN=>CH2CO+CH2CN                                 1.2840e+05    2.000      5200.00

H+HCCN=H2+C2N                                           1.6000e+14    0.000         0.00

O+HCCN=HCO+CN                                           1.2000e+14    0.000       536.00

O+HCCN=CO+HCN                                           8.0000e+13    0.000       536.00

OH+HCCN=H+OCHCN                                         2.8000e+13    0.123      -161.00

OH+HCCN=H2O+C2N                                         8.6000e+05    2.019      6776.00

O2+HCCN=CO2+HCN                                         1.1000e+12    0.000         0.00

CH4+HCCN=CH3+CH2CN                                      4.3000e+12    0.000     10030.00

NO+HCCN=HCN+NCO                                         2.1000e+13    0.000         0.00

OCH2CN(+M)=>H+OCHCN(+M)                                 1.1000e+10    1.210     24069.00
 LOW/   6.00e+16     -0.547      18012.0/

O2+OCH2CN=>HO2+OCHCN                                    4.8000e-01    3.567     -1055.00

OCHCN=CO+HCN                                            3.5000e+14    0.000     66300.00

OCHCN=CO+HNC                                            1.1000e+15    0.000     65300.00

H+OCHCN=H2+NCCO                                         1.6000e+15   -0.444      5682.00

CH2O+CN=H+OCHCN                                         2.4000e+13    0.000         0.00

O+OCHCN=OH+NCCO                                         4.2000e+11    0.570      2760.00

OH+OCHCN=H2O+NCCO                                       2.4000e+07    1.830     -1116.00

O2+NCCO=>CO2+NCO                                        7.0000e+10    0.000         0.00

O+CH2CN=H+OCHCN                                         3.0000e+11    0.640         0.00

OH+CH2CN=H2O+HCCN                                       4.3000e+04    2.568      3997.00

2CH2CN=C4H4N2                                           2.3000e+13    0.000         0.00

2CH2CN=CH3CN+HCCN                                       2.0000e+12    0.000     20000.00

C4H4N2=HCN+CH2CHCN                                      2.9000e+14    0.000     87440.00

C4H4N2=H+C4H3N2                                         2.5000e+15    0.000     95630.00

H+C4H4N2=H2+C4H3N2                                      3.0000e+13    0.000      5000.00

H+C4H4N2=HCN+CH2CH2CN                                   2.0000e+14    0.000     10000.00

O+C4H4N2=NCO+CH2CH2CN                                   1.2000e+10    1.180      8130.00

OH+C4H4N2=H2O+C4H3N2                                    2.7000e+02    3.270       494.00

CH3+C4H4N2=CH4+C4H3N2                                   2.0000e+12    0.000      5000.00

CN+C4H4N2=HCN+C4H3N2                                    5.0000e+13    0.000      2000.00

CH2CN+C4H4N2=CH3CN+C4H3N2                               3.5000e+12    0.000      5000.00

C4H3N2=CN+CH2CHCN                                       4.4000e+14    0.000     55000.00

C4H3N2=H+C4H2N2                                         5.6000e+13    0.000     47460.00

C4H2N2=HCN+C3HN                                         5.0000e+13    0.000     73960.80

C2H3+C4H4N2=>C2H4+C4H3N2                                4.0680e+05    2.000      3900.00

C2H5+C4H4N2=>C2H6+C4H3N2                                1.2000e+05    2.000      6700.00

NC3H7+C4H4N2=>C3H8+C4H3N2                               8.1000e+04    2.000      6700.00

IC3H7+C4H4N2=>C3H8+C4H3N2                               8.1000e+04    2.000      9900.00

C3H5-S+C4H4N2=>C3H6+C4H3N2                              1.6200e+05    2.000      4500.00

C3H5-T+C4H4N2=>C3H6+C4H3N2                              1.6200e+05    2.000      4500.00

C3H5-A+C4H4N2=>C3H6+C4H3N2                              3.2340e+05    2.000     12800.00

C4H5+C4H4N2=>C4H6+C4H3N2                                1.6200e+05    2.000      4500.00

C4H71-4+C4H4N2=>C4H8-1+C4H3N2                           8.1000e+04    2.000      6600.00

C4H71-3+C4H4N2=>C4H8-2+C4H3N2                           2.0400e+05    2.000     13700.00

IC4H7+C4H4N2=>IC4H8+C4H3N2                              1.6200e+05    2.000     13700.00

C4H3+C4H4N2=>C4H4+C4H3N2                                2.4540e+05    2.000      5200.00

C6H5+C4H4N2=>C6H6+C4H3N2                                2.2200e+08    1.000      2000.00

C5H5+C4H4N2=>C5H6+C4H3N2                                2.0400e+05    2.000     14000.00

O+C4H4N2=>OH+C4H3N2                                     1.4100e+07    2.000      2500.00

O2+C4H4N2=>HO2+C4H3N2                                   1.0200e+07    2.000     44000.00

HO2+C4H4N2=>H2O2+C4H3N2                                 4.8000e+06    2.000     16000.00

CH3O+C4H4N2=>CH3OH+C4H3N2                               2.5680e+05    2.000      1500.00

CH2OH+C4H4N2=>CH3OH+C4H3N2                              1.6980e+05    2.000     10200.00

HCO+C4H4N2=>CH2O+C4H3N2                                 7.5600e+05    2.000     12300.00

CH3CO+C4H4N2=>CH3CHO+C4H3N2                             8.1000e+05    2.000     14000.00

CH2CHO+C4H4N2=>CH3CHO+C4H3N2                            1.3800e+05    2.000     11500.00

C3H3+C4H4N2=>C3H4-A+C4H3N2                              1.6200e+05    2.000     14000.00

HCCO+C4H4N2=>CH2CO+C4H3N2                               2.5680e+05    2.000      5200.00

H+C4H2N2=>H2+CN+C3HN                                    6.0000e+06    2.000      9957.26

CH3+C4H2N2=>CH4+CN+C3HN                                 6.0000e+04    2.000     11196.53

C2H3+C4H2N2=>C2H4+CN+C3HN                               1.3560e+05    2.000      9832.26

C2H5+C4H2N2=>C2H6+CN+C3HN                               4.0000e+04    2.000     13265.38

NC3H7+C4H2N2=>C3H8+CN+C3HN                              2.7000e+04    2.000     13265.38

IC3H7+C4H2N2=>C3H8+CN+C3HN                              2.7000e+04    2.000     17064.96

C3H5-S+C4H2N2=>C3H6+CN+C3HN                             5.4000e+04    2.000     10579.25

C3H5-T+C4H2N2=>C3H6+CN+C3HN                             5.4000e+04    2.000     10579.25

C3H5-A+C4H2N2=>C3H6+CN+C3HN                             1.0780e+05    2.000     20432.90

C4H5+C4H2N2=>C4H6+CN+C3HN                               5.4000e+04    2.000     10579.25

C4H71-4+C4H2N2=>C4H8-1+CN+C3HN                          2.7000e+04    2.000     13144.81

C4H71-3+C4H2N2=>C4H8-2+CN+C3HN                          6.8000e+04    2.000     21467.03

IC4H7+C4H2N2=>IC4H8+CN+C3HN                             5.4000e+04    2.000     21467.03

C4H3+C4H2N2=>C4H4+CN+C3HN                               8.1800e+04    2.000     11442.22

C6H5+C4H2N2=>C6H6+CN+C3HN                               7.4000e+07    1.000      6728.39

C5H5+C4H2N2=>C5H6+CN+C3HN                               6.8000e+04    2.000     21810.72

O+C4H2N2=>OH+CN+C3HN                                    4.7000e+06    2.000      8057.53

O2+C4H2N2=>HO2+CN+C3HN                                  3.4000e+06    2.000     54834.21

OH+C4H2N2=>H2O+CN+C3HN                                  3.0000e+09    1.000      3830.11

HO2+C4H2N2=>H2O2+CN+C3HN                                1.6000e+06    2.000     24090.27

CH3O+C4H2N2=>CH3OH+CN+C3HN                              8.5600e+04    2.000      6755.27

CH2OH+C4H2N2=>CH3OH+CN+C3HN                             5.6600e+04    2.000     17416.23

HCO+C4H2N2=>CH2O+CN+C3HN                                2.5200e+05    2.000     19856.30

CH3CO+C4H2N2=>CH3CHO+CN+C3HN                            2.7000e+05    2.000     21810.72

CH2CHO+C4H2N2=>CH3CHO+CN+C3HN                           4.6000e+04    2.000     18930.41

C3H3+C4H2N2=>C3H4-A+CN+C3HN                             5.4000e+04    2.000     21810.72

HCCO+C4H2N2=>CH2CO+CN+C3HN                              8.5600e+04    2.000     11442.22

C2H3+CN=CH2CHCN                                         6.3000e+13    0.000         0.00

C2H5+CN=C2H5CN                                          3.0000e+13    0.000         0.00

CH2CH2CN=C2H4+CN                                        1.8000e+15    0.000     59961.80

H+CH2CHCN=CH3CHCN                                       5.0000e+12    0.000      4706.20

C2H3+CH2CHCN=C2H4+CHCHCN                                1.5000e+13    0.000     10002.90

2CHCHCN=CH2CHCN+C3HN                                    1.0000e+50  -10.500     67964.60

C2H5CN=H+CH2CH2CN                                       1.0000e+15    0.000     97945.50

C2H5CN=H+CH3CHCN                                        1.5000e+15    0.000     91949.40

H+C2H5CN=H2+CH2CH2CN                                    6.3000e+13    0.000      6999.50

H+C2H5CN=H2+CH3CHCN                                     6.3000e+13    0.000      6593.40

H+C2H5CN=C2H5+HCN                                       1.0000e+14    0.000      9985.70

CH3+C2H5CN=CH4+CH2CH2CN                                 1.0000e+12    0.000      8002.90

CH3+C2H5CN=CH4+CH3CHCN                                  1.0000e+12    0.000      8002.90

CH3+CH2CN=C2H5CN                                        2.0000e+13    0.000         0.00

CH2CH2CN=H+CH2CHCN                                      3.1000e+13    0.000     36574.30

CH3CHCN=CH3+HCCN                                        1.0000e+13    0.000     89966.60

CH2CN=H+HCCN                                            5.5000e+23   -3.090    103798.40

2HCCN=>C4H2N2                                           1.0000e+12    0.000         0.00

H+CH2CN=H2+HCCN                                         5.0100e+13    0.000      8002.90

CN+CH2CN=HCN+HCCN                                       5.0100e+13    0.000      2006.70

CH2CN+C2H5CN=CH3CN+CH2CH2CN                             5.0000e+12    0.000     22981.40

CH2CN+C2H5CN=CH3CN+CH3CHCN                              5.0000e+12    0.000     27998.10

C2H6+CH2CN=C2H5+CH3CN                                   1.0000e+13    0.000      9985.70

CH2CN+M=H2+C2N+M                                        1.0000e+15    0.000     99952.20

2C2N=C4N2                                               5.0100e+12    0.000         0.00

H+CH2CHCN=H2+CHCHCN                                     1.1200e+07    1.930     12950.00

CHCHCN+M=H+C3HN+M                                       8.0000e+15    0.000     40000.00

O2+CH2CHCN=HO2+CHCHCN                                   2.1100e+13    0.000     57623.10

O+CH2CHCN=OH+CHCHCN                                     4.7000e+06    2.000      8057.53

OH+CH2CHCN=H2O+CHCHCN                                   5.5000e+03    2.745      2215.50

HO2+CH2CHCN=H2O2+CHCHCN                                 3.2000e+06    2.000     24887.96

CH3+CH2CHCN=CH4+CHCHCN                                  1.2000e+05    2.000     10078.13

O+CH2CHCN=C2H2+HCNO                                     1.0000e+12    0.000      5000.00

OH+CH2CHCN=>CH3CHO+CN                                   3.0000e+12    0.000      7000.00

OH+CH2CHCN=>C2H3+HCNO                                   3.0000e+12    0.000     10000.00

O+CHCHCN=C2H2+NCO                                       1.0000e+12    0.000      5000.00

OH+CHCHCN=C2H2+HNCO                                     1.0000e+12    0.000      5000.00

OH+C2H5CN=H2O+CH2CH2CN                                  1.0475e+00    3.870      -100.00

OH+C2H5CN=C2H5+HOCN                                     1.2050e+01    3.500      -621.10

OH+C2H5CN=C2H5+HNCO                                     7.2263e-17   10.050       317.70
 DUPLICATE

OH+C2H5CN=C2H5+HNCO                                     2.7251e+15    0.780     17857.10
 DUPLICATE

H+CH2N=H2+HCN                                           5.0000e+13    0.000         0.00

O+CH2N=OH+HCN                                           5.0000e+13    0.000         0.00

N+CH2N=N2+CH2                                           6.0000e+13    0.000       400.00

O+CH2CHCN=C2H3+NCO                                      3.0000e+09    1.180      8130.00

H+C3HN=C2H2+CN                                          1.0000e+14    0.000      2000.00

C2H+CN=C3HN                                             1.0000e+14    0.000         0.00

C3H4-P+CN=C3H3+HCN                                      1.0000e+14    0.000         0.00

O+C3HN=HCCO+CN                                          2.9580e+09    1.280      2472.00

O+C3HN=CO+HCCN                                          7.3950e+08    1.280      2472.00

O2+C3HN=CO+OCHCN                                        3.0000e+11    0.000     26000.00

O2+C3HN=HCO+NCCO                                        3.0000e+11    0.000     27000.00

OH+C3HN=CH2CO+CN                                        7.5280e+06    1.550      2106.00
!!!!!!!!!!!!!!!!!!!!!!!!!!!!!!!!!!!!!!!!!!!!!!!!!!!!!!!!!!!!!!!!!!!!!!!!!!!!!!!!!!!!!!!!!!!
!!!!!!!!!!!!!!!!!!!!!!!!!!!! End Pyrrole Subset !!!!!!!!!!!!!!!!!!!!!!!!!!!!!!!!!!!!!!!!!!!
!!!!!!!!!!!!!!!!!!!!!!!!!!!!!!!!!!!!!!!!!!!!!!!!!!!!!!!!!!!!!!!!!!!!!!!!!!!!!!!!!!!!!!!!!!!
H2+M=2H+M                                               4.5770e+19   -1.400    104400.00
H2/ 2.50/ H2O/ 12.00/ CO/ 1.90/ CO2/ 3.80/ HE/ 0.83/ CH4/ 2.00/ C2H6/ 3.00/ 

H2+O=H+OH                                               5.0800e+04    2.670      6292.00

H2+OH=H+H2O                                             4.3800e+13    0.000      6990.00

2O+M=O2+M                                               6.1650e+15   -0.500         0.00
H2/ 2.50/ H2O/ 12.00/ AR/ 0.83/ CO/ 1.90/ CO2/ 3.80/ HE/ 0.83/ CH4/ 2.00/ C2H6/ 3.00/ 

H+O2=O+OH                                               1.1400e+14    0.000     15286.00

H+OH+M=H2O+M                                            3.5000e+22   -2.000         0.00
H2/ 0.73/ H2O/ 3.65/ CH4/ 2.00/ C2H6/ 3.00/ AR/ 0.38/ 

O+H2O=2OH                                               6.7000e+07    1.704     14986.80

H+O+M=OH+M                                              4.7140e+18   -1.000         0.00
H2/ 2.50/ H2O/ 12.00/ AR/ 0.75/ CO/ 1.50/ CO2/ 2.00/ HE/ 0.75/ CH4/ 2.00/ C2H6/ 3.00/ 

H2O2(+M)=2OH(+M)                                        2.0000e+12    0.900     48749.00
 LOW/   2.49e+24     -2.300      48749.0/
TROE/           0.4300   1.000e-30   1.000e+30/
H2O/ 7.65/  CO2/ 1.60/  N2/ 1.50/  O2/ 1.20/  HE/ 0.65/  H2O2/ 7.70/  H2/ 3.70/  CO/ 2.80/  

H+H2O2=H2O+OH                                           2.4100e+13    0.000      3970.00

H+H2O2=H2+HO2                                           2.1500e+10    1.000      6000.00

O+H2O2=OH+HO2                                           9.5500e+06    2.000      3970.00

OH+H2O2=H2O+HO2                                         1.7400e+12    0.000       318.00
 DUPLICATE

OH+H2O2=H2O+HO2                                         7.5900e+13    0.000      7269.00
 DUPLICATE

H+HO2=2OH                                               7.0790e+13    0.000       295.00

H+HO2=H2+O2                                             1.1402e+10    1.083       553.78

O+HO2=O2+OH                                             3.2500e+13    0.000         0.00

OH+HO2=O2+H2O                                           7.0000e+12    0.000     -1092.96
 DUPLICATE

OH+HO2=O2+H2O                                           4.5000e+14    0.000     10929.60
 DUPLICATE

2HO2=O2+H2O2                                            1.0000e+14    0.000     11040.88
 DUPLICATE

2HO2=O2+H2O2                                            1.9000e+11    0.000     -1408.92
 DUPLICATE

H+O2(+M)=HO2(+M)                                        4.6500e+12    0.440         0.00
 LOW/   1.74e+19     -1.230          0.0/
TROE/           0.6700   1.000e-30   1.000e+30   1.000e+30/
H2/ 1.30/  CO/ 1.90/  CO2/ 3.80/  HE/ 0.64/  H2O/ 10.00/  AR/ 0.50/  CH4/ 2.00/  C2H6/ 3.00/  

O+CO(+M)=CO2(+M)                                        1.3620e+10    0.000      2384.00
 LOW/   1.17e+24     -2.790       4191.0/
H2/ 2.00/  H2O/ 12.00/  CO/ 1.75/  CO2/ 3.60/  AR/ 0.70/  HE/ 0.70/  

OH+CO=H+CO2                                             7.0150e+04    2.053      -355.70
 DUPLICATE

OH+CO=H+CO2                                             5.7570e+12   -0.664       331.80
 DUPLICATE

HO2+CO=OH+CO2                                           1.5700e+05    2.180     17940.00

O2+CO=O+CO2                                             1.1190e+12    0.000     47700.00

H+CO2=OCHO                                              7.5000e+13    0.000     29000.00

HOCO=OH+CO                                              6.3000e+32   -5.960     32470.00
 PLOG /  1.000000e-03    1.550000e-08    2.930000e+00    8.768000e+03    /
 PLOG /  3.000000e-03    1.770000e+03    3.400000e-01    1.807600e+04    /
 PLOG /  2.960000e-02    2.020000e+13    -1.870000e+00   2.275500e+04    /
 PLOG /  9.870000e-02    1.680000e+18    -3.050000e+00   2.432300e+04    /
 PLOG /  2.961000e-01    2.500000e+24    -4.630000e+00   2.706700e+04    /
 PLOG /  9.869000e-01    4.540000e+26    -5.120000e+00   2.757200e+04    /
 PLOG /  2.960700e+00    7.120000e+28    -5.600000e+00   2.853500e+04    /
 PLOG /  9.869000e+00    5.480000e+29    -5.700000e+00   2.889900e+04    /
 PLOG /  2.960700e+01    9.890000e+31    -6.190000e+00   3.051800e+04    /
 PLOG /  9.869000e+01    5.740000e+33    -6.530000e+00   3.206800e+04    /
 PLOG /  2.960700e+02    2.610000e+33    -6.290000e+00   3.223100e+04    /
 PLOG /  9.869000e+02    6.300000e+32    -5.960000e+00   3.247000e+04    /

HOCO=H+CO2                                              1.8970e+38   -8.047     34240.00
 PLOG /  1.000000e-03    4.758000e+18    -3.817000e+00   1.767600e+04    /
 PLOG /  3.000000e-03    2.225000e+20    -4.149000e+00   1.903700e+04    /
 PLOG /  9.900000e-03    7.564000e+21    -4.434000e+00   2.032500e+04    /
 PLOG /  2.960000e-02    9.107000e+24    -5.189000e+00   2.241900e+04    /
 PLOG /  9.870000e-02    3.144000e+29    -6.376000e+00   2.523300e+04    /
 PLOG /  2.961000e-01    1.150000e+32    -7.037000e+00   2.666200e+04    /
 PLOG /  9.869000e-01    1.069000e+36    -8.107000e+00   2.906400e+04    /
 PLOG /  2.960700e+00    2.438000e+36    -8.153000e+00   2.933600e+04    /
 PLOG /  9.869000e+00    6.663000e+35    -7.919000e+00   2.921700e+04    /
 PLOG /  2.960700e+01    1.723000e+38    -8.506000e+00   3.127300e+04    /
 PLOG /  9.869000e+01    3.007000e+41    -9.290000e+00   3.396600e+04    /
 PLOG /  2.960700e+02    6.767000e+36    -7.832000e+00   3.161300e+04    /
 PLOG /  9.869000e+02    1.897000e+38    -8.047000e+00   3.424000e+04    /

H+CH3(+M)=CH4(+M)                                       1.2700e+16   -0.630       383.00
 LOW/   2.48e+33     -4.760       2440.0/
TROE/           0.7830   74.00   2941.   6964./
H2/ 2.00/  H2O/ 6.00/  AR/ 0.70/  CO/ 1.50/  CO2/ 2.00/  CH4/ 2.00/  C2H6/ 3.00/  HE/ 0.70/  

H+CH4=H2+CH3                                            6.1400e+05    2.500      9587.00

O+CH4=OH+CH3                                            1.0200e+09    1.500      8600.00

OH+CH4=H2O+CH3                                          5.8300e+04    2.600      2190.00

HO2+CH4=H2O2+CH3                                        1.1300e+01    3.740     21010.00

CH4+CH3O2=CH3+CH3O2H                                    9.6000e-01    3.770     17810.00

HO2+CH3=O2+CH4                                          1.1600e+05    2.230     -3022.00

CH4+CH2=2CH3                                            2.4600e+06    2.000      8270.00

N2+CH2(S)=N2+CH2                                        1.5000e+13    0.000       600.00

AR+CH2(S)=AR+CH2                                        9.0000e+12    0.000       600.00

H2O+CH2(S)=H2O+CH2                                      3.0000e+13    0.000         0.00

CO+CH2(S)=CO+CH2                                        9.0000e+12    0.000         0.00

CO2+CH2(S)=CO2+CH2                                      7.0000e+12    0.000         0.00

O2+CH2(S)=>H+OH+CO                                      2.8000e+13    0.000         0.00

O2+CH2(S)=H2O+CO                                        1.2000e+13    0.000         0.00

O+CH2(S)=H2+CO                                          1.5000e+13    0.000         0.00

O+CH2(S)=H+HCO                                          1.5000e+13    0.000         0.00

H2+CH2(S)=H+CH3                                         7.0000e+13    0.000         0.00

H+CH2(S)=H2+CH                                          3.0000e+13    0.000         0.00

OH+CH2(S)=H+CH2O                                        3.0000e+13    0.000         0.00

CO2+CH2(S)=CO+CH2O                                      1.4000e+13    0.000         0.00

H+CH2(+M)=CH3(+M)                                       2.5000e+16   -0.800         0.00
 LOW/   3.20e+27     -3.140       1230.0/
TROE/           0.6800   78.00   1995.   5590./
H2/ 2.00/  H2O/ 6.00/  AR/ 0.70/  CO/ 1.50/  CO2/ 2.00/  CH4/ 2.00/  C2H6/ 3.00/  HE/ 0.70/  

O2+CH2=OH+HCO                                           1.0600e+13    0.000      1500.00

O2+CH2=>2H+CO2                                          2.6400e+12    0.000      1500.00

O+CH2=>2H+CO                                            5.0000e+13    0.000         0.00

H+CH2=H2+CH                                             3.0000e+13    0.000         0.00

OH+CH2=H2O+CH                                           1.1300e+07    2.000      3000.00

O2+CH=O+HCO                                             3.3000e+13    0.000         0.00

O+CH=H+CO                                               5.7000e+13    0.000         0.00

H+CH=H2+C                                               1.1000e+14    0.000         0.00

OH+CH=H+HCO                                             3.0000e+13    0.000         0.00

H2O+CH=H+CH2O                                           1.7740e+16   -1.220        23.80

CO2+CH=CO+HCO                                           1.7000e+12    0.000       685.00

OH+C=H+CO                                               5.0000e+13    0.000         0.00

O2+C=O+CO                                               5.0000e+13    0.000         0.00

O2+CH3(+M)=CH3O2(+M)                                    7.8120e+09    0.900         0.00
 LOW/   6.85e+24     -3.000          0.0/
TROE/           0.6000   1000.   70.00   1700./

O2+CH3=O+CH3O                                           7.5460e+12    0.000     28320.00

O2+CH3=OH+CH2O                                          2.6410e+00    3.283      8105.00

O+CH3=H+CH2O                                            5.5400e+13    0.050      -136.00

OH+CH3=H2O+CH2(S)                                       4.9360e+14   -0.669      -445.80
 PLOG /  1.000000e-02    4.936000e+14    -6.690000e-01   -4.458000e+02   /
 PLOG /  1.000000e-01    1.207000e+15    -7.780000e-01   -1.756000e+02   /
 PLOG /  1.000000e+00    5.282000e+17    -1.518000e+00   1.772000e+03    /
 PLOG /  1.000000e+01    4.788000e+23    -3.155000e+00   7.003000e+03    /
 PLOG /  1.000000e+02    8.433000e+19    -1.962000e+00   8.244000e+03    /

OH+CH3=H2+CH2O                                          3.5020e+05    1.441     -3244.00
 PLOG /  1.000000e-02    3.502000e+05    1.441000e+00    -3.244000e+03   /
 PLOG /  1.000000e-01    8.854000e+05    1.327000e+00    -2.975000e+03   /
 PLOG /  1.000000e+00    1.650000e+07    9.730000e-01    -2.010000e+03   /
 PLOG /  1.000000e+01    5.374000e+09    2.870000e-01    2.800000e+02    /
 PLOG /  1.000000e+02    9.494000e+18    -2.199000e+00   9.769000e+03    /

OH+CH3=H+CH2OH                                          1.6210e+10    0.965      3210.00
 PLOG /  1.000000e-02    1.621000e+10    9.650000e-01    3.214000e+03    /
 PLOG /  1.000000e-01    1.807000e+10    9.500000e-01    3.247000e+03    /
 PLOG /  1.000000e+00    4.686000e+10    8.330000e-01    3.566000e+03    /
 PLOG /  1.000000e+01    1.525000e+13    1.340000e-01    5.641000e+03    /
 PLOG /  1.000000e+02    3.590000e+14    -1.860000e-01   8.601000e+03    /

OH+CH3=H+CH3O                                           1.1860e+09    1.016     11940.00
 PLOG /  1.000000e-02    1.186000e+09    1.016000e+00    1.194000e+04    /
 PLOG /  1.000000e-01    1.188000e+09    1.016000e+00    1.194000e+04    /
 PLOG /  1.000000e+00    1.230000e+09    1.011000e+00    1.195000e+04    /
 PLOG /  1.000000e+01    1.798000e+09    9.650000e-01    1.206000e+04    /
 PLOG /  1.000000e+02    5.242000e+10    5.510000e-01    1.307000e+04    /

OH+CH3=H2O+CH2                                          4.2930e+04    2.568      3997.80

HO2+CH3=OH+CH3O                                         1.0000e+12    0.269      -687.50

O+CH3O2=O2+CH3O                                         3.6000e+13    0.000         0.00

H+CH3O2=OH+CH3O                                         9.6000e+13    0.000         0.00

OH+CH3O2=O2+CH3OH                                       6.0000e+13    0.000         0.00

HO2+CH3O2=O2+CH3O2H                                     2.4700e+11    0.000     -1570.00

H2O2+CH3O2=HO2+CH3O2H                                   2.4100e+12    0.000      9936.00

CH3+CH3O2=2CH3O                                         5.0800e+12    0.000     -1411.00

2CH3O2=>O2+CH3OH+CH2O                                   3.1100e+14   -1.610     -1051.00

2CH3O2=>O2+2CH3O                                        1.4000e+16   -1.610      1860.00

H2+CH3O2=H+CH3O2H                                       1.5000e+14    0.000     26030.00

CH3O2H=OH+CH3O                                          6.3100e+14    0.000     42300.00

CH3OH(+M)=OH+CH3(+M)                                    2.0840e+18   -0.615     92540.60
 LOW/   1.50e+43     -6.995      97992.2/
TROE/           -0.4748   3.558e+04   1116.   9023./

CH3OH(+M)=H2O+CH2(S)(+M)                                3.1210e+18   -1.017     91712.00
 LOW/   1.43e+47     -8.227      99417.1/
TROE/           2.545   3290.   4.732e+04   4.711e+04/

CH3OH(+M)=H+CH2OH(+M)                                   7.8960e-03    5.038     84467.40
 LOW/   3.39e+42     -7.244     105230.3/
TROE/           -73.91   3.705e+04   4.150e+04   5220./

H+CH3OH=H2+CH3O                                         1.9900e+05    2.560     10300.00

H+CH3OH=H2+CH2OH                                        3.0700e+05    2.550      5440.00

O+CH3OH=OH+CH3O                                         3.8800e+04    2.500      3080.00

O+CH3OH=OH+CH2OH                                        3.8800e+05    2.500      3080.00

OH+CH3OH=H2O+CH3O                                       1.5000e+02    3.030      -763.00

OH+CH3OH=H2O+CH2OH                                      3.0800e+04    2.650      -806.70

O2+CH3OH=HO2+CH3O                                       3.5800e+04    2.270     42764.50

O2+CH3OH=HO2+CH2OH                                      3.5800e+05    2.270     42764.50

HO2+CH3OH=H2O2+CH3O                                     1.2200e+12    0.000     20070.70

HO2+CH3OH=H2O2+CH2OH                                    3.2600e+13    0.000     18782.20

CH3+CH3OH=CH4+CH2OH                                     2.1300e-01    3.953      7055.10

CH3+CH3OH=CH4+CH3O                                      3.2200e+03    2.425      8579.50

CH3OH+HCO=CH2OH+CH2O                                    1.8000e+03    2.900     13110.00

CH3OH+CH3O=CH3OH+CH2OH                                  3.0000e+11    0.000      4074.00

CH3O2+CH3OH=CH3O2H+CH2OH                                1.8100e+12    0.000     13710.00

O2+CH2OH=HO2+CH2O                                       1.5100e+15   -1.000         0.00
 DUPLICATE

O2+CH2OH=HO2+CH2O                                       2.4100e+14    0.000      5017.00
 DUPLICATE

H+CH2OH=H2+CH2O                                         6.0000e+12    0.000         0.00

HO2+CH2OH=H2O2+CH2O                                     1.2000e+13    0.000         0.00

CH2OH+HCO=2CH2O                                         1.8000e+14    0.000         0.00

CH2OH+HCO=CO+CH3OH                                      1.0000e+13    0.000         0.00

CH3O+CH2OH=CH3OH+CH2O                                   2.4000e+13    0.000         0.00

OH+CH2OH=H2O+CH2O                                       2.4000e+13    0.000         0.00

O+CH2OH=OH+CH2O                                         4.2000e+13    0.000         0.00

2CH2OH=CH3OH+CH2O                                       3.0000e+12    0.000         0.00

O2+CH3O=HO2+CH2O                                        4.3800e-19    9.500     -5501.00

H+CH3O=H2+CH2O                                          2.0000e+13    0.000         0.00

HO2+CH3O=H2O2+CH2O                                      3.0100e+11    0.000         0.00

CH3+CH3O=CH4+CH2O                                       1.2000e+13    0.000         0.00

2CH3O=CH3OH+CH2O                                        6.0300e+13    0.000         0.00

H+HCO(+M)=CH2O(+M)                                      1.0900e+12    0.480      -260.00
 LOW/   1.35e+24     -2.570       1425.0/
TROE/           0.7824   271.0   2755.   6570./
H2/ 2.00/  H2O/ 6.00/  AR/ 0.70/  CO/ 1.50/  CO2/ 2.00/  CH4/ 2.00/  C2H6/ 3.00/  HE/ 0.70/  

H2+CO(+M)=CH2O(+M)                                      4.3000e+07    1.500     79600.00
 LOW/   5.07e+27     -3.420      84348.0/
TROE/           0.9320   197.0   1540.   1.030e+04/
H2/ 2.00/  H2O/ 6.00/  AR/ 0.70/  CO/ 1.50/  CO2/ 2.00/  CH4/ 2.00/  C2H6/ 3.00/  HE/ 0.70/  

O2+CH2O=HO2+HCO                                         8.0700e+15    0.000     53420.00

O+CH2O=OH+HCO                                           6.2600e+09    1.150      2260.00

H+CH2O=H2+HCO                                           5.7400e+07    1.900      2740.00

OH+CH2O=H2O+HCO                                         7.8200e+07    1.630     -1055.00

HO2+CH2O=H2O2+HCO                                       1.8800e+04    2.700     11520.00

CH3+CH2O=CH4+HCO                                        3.8300e+01    3.360      4312.00

CH2O+OCHO=HCO+HOCHO                                     5.6000e+12    0.000     13600.00

CH3O+CH2O=CH3OH+HCO                                     6.6200e+11    0.000      2294.00

CH3O2+CH2O=CH3O2H+HCO                                   1.9900e+12    0.000     11660.00

HCO+M=H+CO+M                                            5.7000e+11    0.660     14870.00
H2/ 2.00/ H2O/ 6.00/ CO/ 1.50/ CO2/ 2.00/ CH4/ 2.00/ C2H6/ 3.00/ 

O2+HCO=HO2+CO                                           7.5800e+12    0.000       410.00

O+HCO=OH+CO                                             3.0200e+13    0.000         0.00

H+HCO=H2+CO                                             7.3400e+13    0.000         0.00

OH+HCO=H2O+CO                                           3.0110e+13    0.000         0.00

CH3+HCO=CO+CH4                                          2.6500e+13    0.000         0.00

2HCO=CO+CH2O                                            1.8000e+13    0.000         0.00

O+HCO=H+CO2                                             3.0000e+13    0.000         0.00

HO2+HCO=>H+OH+CO2                                       3.0000e+13    0.000         0.00

2HCO=>H2+2CO                                            3.0000e+12    0.000         0.00

H+CH2O(+M)=CH2OH(+M)                                    5.4000e+11    0.454      3600.00
 LOW/   1.27e+32     -4.820       6530.0/
TROE/           0.7187   103.0   1291.   4160./
H2/ 2.00/  H2O/ 6.00/  CO/ 1.50/  CO2/ 2.00/  CH4/ 2.00/  C2H6/ 3.00/  

CH3O(+M)=H+CH2O(+M)                                     6.8000e+13    0.000     26170.00
 LOW/   1.87e+25     -3.000      24307.0/
TROE/           0.9000   2500.   1300.   1.000e+99/
H2/ 2.00/  H2O/ 6.00/  CO/ 1.50/  CO2/ 2.00/  CH4/ 2.00/  C2H6/ 3.00/  

HOCHO=H2O+CO                                            2.4500e+12    0.000     60470.00

HOCHO=H2+CO2                                            2.9500e+09    0.000     48520.00

HO2+OCHO=O2+HOCHO                                       3.5000e+10    0.000     -3275.00

H2O2+OCHO=HO2+HOCHO                                     2.4000e+12    0.000     10000.00

H+HOCHO=>H2+H+CO2                                       4.2400e+06    2.100      4868.00

H+HOCHO=>H2+OH+CO                                       6.0300e+13   -0.350      2988.00

O+HOCHO=>2OH+CO                                         1.7700e+18   -1.900      2975.00

OH+HOCHO=>H+H2O+CO2                                     2.6200e+06    2.060       916.00

OH+HOCHO=>H2O+OH+CO                                     1.8500e+07    1.510      -962.00

CH3+HOCHO=>OH+CO+CH4                                    3.9000e-07    5.800      2200.00

HO2+HOCHO=>OH+H2O2+CO                                   1.0000e+12    0.000     11920.00

OH+OCHO=HO2CHO                                          2.0000e+13    0.000         0.00

2CH3(+M)=C2H6(+M)                                       2.2770e+15   -0.690       174.90
 LOW/   8.05e+31     -3.750        981.6/
TROE/           0.0000   570.0   1.000e+30   1.000e+30/
H2O/ 5.00/  CO/ 2.00/  CO2/ 3.00/  

H+C2H5(+M)=C2H6(+M)                                     5.2100e+17   -0.990      1580.00
 LOW/   1.99e+41     -7.080       6685.0/
TROE/           0.8420   125.0   2219.   6882./
H2/ 2.00/  H2O/ 6.00/  AR/ 0.70/  CO/ 1.50/  CO2/ 2.00/  CH4/ 2.00/  C2H6/ 3.00/  HE/ 0.70/  

O2+C2H6=HO2+C2H5                                        6.0300e+13    0.000     51870.00

O+C2H6=OH+C2H5                                          3.5500e+06    2.400      5830.00

H+C2H6=H2+C2H5                                          1.1500e+08    1.900      7530.00

OH+C2H6=H2O+C2H5                                        1.4800e+07    1.900       950.00

HO2+C2H6=H2O2+C2H5                                      3.4600e+01    3.610     16920.00

CH+C2H6=CH2+C2H5                                        1.1000e+14    0.000      -260.00

CH2(S)+C2H6=CH3+C2H5                                    1.2000e+14    0.000         0.00

CH3+C2H6=CH4+C2H5                                       5.5500e-04    4.720      3231.00

CH3O+C2H6=CH3OH+C2H5                                    2.4100e+11    0.000      7090.00

CH3O2+C2H6=CH3O2H+C2H5                                  1.9400e+01    3.640     17100.00

C2H6+C2H5O2=C2H5+C2H5O2H                                8.6000e+00    3.760     17200.00

H+C2H4(+M)=C2H5(+M)                                     9.5690e+08    1.463      1355.00
 LOW/   1.42e+39     -6.642       5769.0/
TROE/           -0.5690   299.0   -9147.   152.4/
H2/ 2.00/  H2O/ 6.00/  CH4/ 2.00/  CO/ 1.50/  CO2/ 2.00/  C2H6/ 3.00/  AR/ 0.70/  

H+C2H5=H2+C2H4                                          2.0000e+12    0.000         0.00

2C2H4=C2H5+C2H3                                         4.8200e+14    0.000     71530.00

CH3+C2H5=CH4+C2H4                                       1.1800e+04    2.450     -2921.00

O+C2H5=H+CH3CHO                                         1.1000e+14    0.000         0.00

HO2+C2H5=OH+C2H5O                                       1.1000e+13    0.000         0.00

CH3O2+C2H5=CH3O+C2H5O                                   8.0000e+12    0.000     -1000.00

2CH3=H+C2H5                                             4.7400e+12    0.105     10664.30
 PLOG /  1.000000e-02    4.740000e+12    1.050000e-01    1.066430e+04    /
 PLOG /  1.000000e-01    2.570000e+13    -9.600000e-02   1.140610e+04    /
 PLOG /  1.000000e+00    3.100000e+14    -3.620000e-01   1.337250e+04    /
 PLOG /  1.000000e+01    2.150000e+10    8.850000e-01    1.353250e+04    /
 PLOG /  1.000000e+02    1.032000e+02    3.230000e+00    1.123610e+04    /

O2+C2H5=C2H5O2                                          3.3980e+53  -13.900      9279.00
 PLOG /  4.000000e-02    3.398000e+53    -1.390000e+01   9.279000e+03    /
 PLOG /  1.000000e+00    9.362000e+59    -1.528000e+01   1.424000e+04    /
 PLOG /  1.000000e+01    1.262000e+60    -1.491000e+01   1.624000e+04    /

O2+C2H5=C2H4O2H                                         2.1030e+34   -9.010      5444.00
 PLOG /  4.000000e-02    2.103000e+34    -9.010000e+00   5.444000e+03    /
 PLOG /  1.000000e+00    4.884000e+33    -8.310000e+00   7.710000e+03    /
 PLOG /  1.000000e+01    1.705000e+45    -1.149000e+01   1.459000e+04    /

O2+C2H5=HO2+C2H4                                        2.0940e+09    0.490      -391.40
 PLOG /  4.000000e-02    2.094000e+09    4.900000e-01    -3.914000e+02   /
 PLOG /  1.000000e+00    1.843000e+07    1.130000e+00    -7.206000e+02   /
 PLOG /  1.000000e+01    7.561000e+14    -1.010000e+00   4.749000e+03    /

O2+C2H5=OH+C2H4O1-2                                     1.3030e+03    1.930      -502.70
 PLOG /  4.000000e-02    1.303000e+03    1.930000e+00    -5.027000e+02   /
 PLOG /  1.000000e+00    2.438000e+02    2.180000e+00    -6.250000e+01   /
 PLOG /  1.000000e+01    4.621000e+09    1.500000e-01    5.409000e+03    /

O2+C2H5=OH+CH3CHO                                       4.9080e-06    4.760       254.30
 PLOG /  4.000000e-02    4.908000e-06    4.760000e+00    2.543000e+02    /
 PLOG /  1.000000e+00    6.803000e-02    3.570000e+00    2.643000e+03    /
 PLOG /  1.000000e+01    8.265000e+02    2.410000e+00    5.285000e+03    /

C2H4O2H=C2H5O2                                          2.6530e-16    6.960      2396.00
 PLOG /  4.000000e-02    2.653000e-16    6.960000e+00    2.396000e+03    /
 PLOG /  1.000000e+00    1.064000e+41    -1.010000e+01   2.603000e+04    /
 PLOG /  1.000000e+01    1.203000e+36    -8.130000e+00   2.702000e+04    /

C2H5O2=OH+CH3CHO                                        1.2370e+35   -9.420     36360.00
 PLOG /  4.000000e-02    1.237000e+35    -9.420000e+00   3.636000e+04    /
 PLOG /  1.000000e+00    1.687000e+36    -9.220000e+00   3.870000e+04    /
 PLOG /  1.000000e+01    2.520000e+41    -1.020000e+01   4.371000e+04    /

C2H5O2=HO2+C2H4                                         1.7820e+32   -7.100     32840.00
 PLOG /  4.000000e-02    1.782000e+32    -7.100000e+00   3.284000e+04    /
 PLOG /  1.000000e+00    2.701000e+37    -8.470000e+00   3.584000e+04    /
 PLOG /  1.000000e+01    1.980000e+38    -8.460000e+00   3.790000e+04    /

C2H5O2=OH+C2H4O1-2                                      5.7780e+45  -11.900      4112.00
 PLOG /  4.000000e-02    5.778000e+45    -1.190000e+01   4.112000e+03    /
 PLOG /  1.000000e+00    1.916000e+43    -1.075000e+01   4.240000e+04    /
 PLOG /  1.000000e+01    3.965000e+43    -1.046000e+01   4.558000e+04    /

C2H4O2H=OH+C2H4O1-2                                     8.9590e+38   -9.400     20660.00
 PLOG /  4.000000e-02    8.959000e+38    -9.400000e+00   2.066000e+04    /
 PLOG /  1.000000e+00    1.224000e+37    -8.320000e+00   2.146000e+04    /
 PLOG /  1.000000e+01    8.848000e+30    -6.080000e+00   2.066000e+04    /

C2H4O2H=HO2+C2H4                                        3.9180e+40  -10.200     22250.00
 PLOG /  4.000000e-02    3.918000e+40    -1.020000e+01   2.225000e+04    /
 PLOG /  1.000000e+00    6.825000e+40    -9.610000e+00   2.384000e+04    /
 PLOG /  1.000000e+01    3.980000e+34    -7.250000e+00   2.325000e+04    /

C2H4O2H=OH+CH3CHO                                       5.8190e+26   -7.970     20860.00
 PLOG /  4.000000e-02    5.819000e+26    -7.970000e+00   2.086000e+04    /
 PLOG /  1.000000e+00    5.520000e+34    -9.880000e+00   2.623000e+04    /
 PLOG /  1.000000e+01    1.188000e+34    -9.020000e+00   2.921000e+04    /

H2+C2H5O2=H+C2H5O2H                                     1.5000e+14    0.000     26030.00

HO2+C2H5O2=O2+C2H5O2H                                   1.7500e+10    0.000     -3275.00

CH2O+C2H5O2=HCO+C2H5O2H                                 1.9900e+12    0.000     11660.00

CH4+C2H5O2=CH3+C2H5O2H                                  1.8100e+11    0.000     18480.00

CH3OH+C2H5O2=CH2OH+C2H5O2H                              1.8100e+12    0.000     13710.00

C2H5O2H=OH+C2H5O                                        6.3100e+14    0.000     42300.00

C2H4O1-2=CH3+HCO                                        3.6300e+13    0.000     57200.00

C2H4O1-2=CH3CHO                                         2.2400e+13    0.000     53800.00

H+C2H4O1-2=H2+C2H3O1-2                                  8.0000e+13    0.000      9680.00

OH+C2H4O1-2=H2O+C2H3O1-2                                1.7800e+13    0.000      3610.00

HO2+C2H4O1-2=H2O2+C2H3O1-2                              1.1300e+13    0.000     30430.00

CH3+C2H4O1-2=CH4+C2H3O1-2                               1.0700e+12    0.000     11830.00

CH3O+C2H4O1-2=CH3OH+C2H3O1-2                            1.2000e+11    0.000      6750.00

CH3O2+C2H4O1-2=CH3O2H+C2H3O1-2                          1.1300e+13    0.000     30430.00

C2H5O2+C2H4O1-2=C2H5O2H+C2H3O1-2                        1.1300e+13    0.000     30430.00

C2H3O1-2=CH3CO                                          8.5000e+14    0.000     14000.00

C2H3O1-2=CH2CHO                                         1.0000e+14    0.000     14000.00

H+C2H3(+M)=C2H4(+M)                                     6.0800e+12    0.270       280.00
 LOW/   1.40e+30     -3.860       3320.0/
TROE/           0.7820   207.5   2663.   6095./
H2/ 2.00/  H2O/ 6.00/  AR/ 0.70/  CO/ 1.50/  CO2/ 2.00/  CH4/ 2.00/  C2H6/ 3.00/  HE/ 0.70/  

C2H4+M=H2+C2H2+M                                        2.6100e+16    0.000     67823.00
H2/ 2.00/ H2O/ 6.00/ CH4/ 2.00/ CO/ 1.50/ CO2/ 2.00/ C2H6/ 3.00/ AR/ 0.70/ 

O2+C2H4=HO2+C2H3                                        4.2200e+13    0.000     57623.10

H+C2H4=H2+C2H3                                          5.0700e+07    1.930     12950.00

OH+C2H4=H2O+C2H3                                        2.2300e+04    2.745      2215.50

CH3O+C2H4=CH3OH+C2H3                                    1.2000e+11    0.000      6750.00

CH3O2+C2H4=CH3O2H+C2H3                                  8.5900e+00    3.754     27132.00

C2H5O2+C2H4=C2H5O2H+C2H3                                8.5900e+00    3.754     27132.00

CH3+C2H4=CH4+C2H3                                       9.7600e+02    2.947     15148.00
 DUPLICATE

CH3+C2H4=CH4+C2H3                                       8.1300e-05    4.417      8835.80
 DUPLICATE

O+C2H4=CH3+HCO                                          7.4530e+06    1.880       183.00

O+C2H4=H+CH2CHO                                         6.0980e+06    1.880       183.00

CH4+CH=H+C2H4                                           6.0000e+13    0.000         0.00

CH3+CH2(S)=H+C2H4                                       2.0000e+13    0.000         0.00

OH+C2H4=CH3+CH2O                                        5.3500e+00    2.920     -1732.70
 PLOG /  1.000000e-02    5.350000e+00    2.920000e+00    -1.732700e+03   /
 PLOG /  2.500000e-02    3.190000e+01    2.710000e+00    -1.172300e+03   /
 PLOG /  1.000000e-01    5.550000e+02    2.360000e+00    -1.808000e+02   /
 PLOG /  1.000000e+00    1.780000e+05    1.680000e+00    2.060500e+03    /
 PLOG /  1.000000e+01    2.370000e+09    5.600000e-01    6.006700e+03    /
 PLOG /  1.000000e+02    2.760000e+13    -5.000000e-01   1.145510e+04    /

OH+C2H4=H+CH3CHO                                        2.3700e-07    5.300     -2050.60
 PLOG /  1.000000e-02    2.370000e-07    5.300000e+00    -2.050600e+03   /
 PLOG /  2.500000e-02    8.730000e-05    4.570000e+00    -6.180000e+02   /
 PLOG /  1.000000e-01    4.030000e-01    3.540000e+00    1.881700e+03    /
 PLOG /  1.000000e+00    2.380000e-02    3.910000e+00    1.722700e+03    /
 PLOG /  1.000000e+01    8.250000e+08    1.010000e+00    1.050730e+04    /
 PLOG /  1.000000e+02    6.800000e+09    8.100000e-01    1.386730e+04    /

OH+C2H4=PC2H4OH                                         1.7400e+43  -10.461      7698.70
 PLOG /  1.000000e-02    1.740000e+43    -1.046100e+01   7.698700e+03    /
 PLOG /  2.500000e-02    3.250000e+37    -8.629000e+00   5.214700e+03    /
 PLOG /  1.000000e-01    1.840000e+35    -7.750000e+00   4.908900e+03    /
 PLOG /  1.000000e+00    2.560000e+36    -7.752000e+00   6.946100e+03    /
 PLOG /  1.000000e+01    3.700000e+33    -6.573000e+00   7.605900e+03    /
 PLOG /  1.000000e+02    1.120000e+26    -4.101000e+00   5.757000e+03    /

HO2+C2H4=OH+C2H4O1-2                                    1.6700e+12    0.000     17190.00

CH3O2+C2H4=CH3O+C2H4O1-2                                2.8200e+12    0.000     17110.00

C2H5O2+C2H4=C2H5O+C2H4O1-2                              2.8200e+12    0.000     17110.00

H+C2H2(+M)=C2H3(+M)                                     1.7100e+10    1.266      2709.00
 LOW/   6.35e+31     -4.664       3780.0/
TROE/           0.7880   -1.020e+04   1.000e-30/
H2/ 2.00/  H2O/ 6.00/  AR/ 0.70/  CO/ 1.50/  CO2/ 2.00/  CH4/ 2.00/  C2H6/ 3.00/  HE/ 0.70/  

O2+C2H3=O+CH2CHO                                        1.7600e+12    0.150      4205.00
 DUPLICATE
 PLOG /  1.000000e-02    7.880000e+20    -2.670000e+00   6.742000e+03    /
 PLOG /  1.000000e-01    7.720000e+20    -2.670000e+00   6.713000e+03    /
 PLOG /  3.160000e-01    9.870000e+20    -2.700000e+00   6.724000e+03    /
 PLOG /  1.000000e+00    7.100000e+20    -2.650000e+00   6.489000e+03    /
 PLOG /  3.160000e+00    4.500000e+20    -2.530000e+00   6.406000e+03    /
 PLOG /  1.000000e+01    1.760000e+23    -3.220000e+00   8.697000e+03    /
 PLOG /  3.160000e+01    3.140000e+25    -3.770000e+00   1.153000e+04    /
 PLOG /  1.000000e+02    1.020000e+26    -3.800000e+00   1.391000e+04    /

O2+C2H3=O+CH2CHO                                        1.7600e+12    0.150      4205.00
 DUPLICATE
 PLOG /  1.000000e-02    1.360000e+10    6.200000e-01    -2.776000e+02   /
 PLOG /  1.000000e-01    1.420000e+10    6.200000e-01    -2.477000e+02   /
 PLOG /  3.160000e-01    1.660000e+10    6.000000e-01    -1.625000e+02   /
 PLOG /  1.000000e+00    2.020000e+10    5.800000e-01    3.840000e+01    /
 PLOG /  3.160000e+00    9.750000e+09    6.700000e-01    2.480000e+02    /
 PLOG /  1.000000e+01    7.340000e+09    7.200000e-01    7.781000e+02    /
 PLOG /  3.160000e+01    1.570000e+09    9.200000e-01    1.219000e+03    /
 PLOG /  1.000000e+02    7.850000e+07    1.280000e+00    1.401000e+03    /

O2+C2H3=HO2+C2H2                                        6.4900e+06    1.500      5218.00
 DUPLICATE
 PLOG /  1.000000e-02    1.080000e+07    1.280000e+00    3.322000e+03    /
 PLOG /  1.000000e-01    7.750000e+06    1.330000e+00    3.216000e+03    /
 PLOG /  3.160000e-01    1.210000e+07    1.270000e+00    3.311000e+03    /
 PLOG /  1.000000e+00    2.150000e+07    1.190000e+00    3.367000e+03    /
 PLOG /  3.160000e+00    1.130000e+08    1.000000e+00    3.695000e+03    /
 PLOG /  1.000000e+01    1.310000e+11    1.200000e-01    5.872000e+03    /
 PLOG /  3.160000e+01    1.190000e+09    8.200000e-01    5.617000e+03    /
 PLOG /  1.000000e+02    1.060000e+17    -1.450000e+00   1.223000e+04    /

O2+C2H3=HO2+C2H2                                        6.4900e+06    1.500      5218.00
 DUPLICATE
 PLOG /  1.000000e-02    4.760000e+01    2.750000e+00    -7.964000e+02   /
 PLOG /  1.000000e-01    5.160000e+01    2.730000e+00    -7.683000e+02   /
 PLOG /  3.160000e-01    5.550000e+01    2.730000e+00    -6.585000e+02   /
 PLOG /  1.000000e+00    4.600000e+01    2.760000e+00    -4.928000e+02   /
 PLOG /  3.160000e+00    3.750000e+00    3.070000e+00    -6.010000e+02   /
 PLOG /  1.000000e+01    5.480000e+00    3.070000e+00    8.570000e+01    /
 PLOG /  3.160000e+01    4.470000e+08    0.000000e+00    9.550000e+02    /
 PLOG /  1.000000e+02    2.020000e+01    2.940000e+00    1.847000e+03    /

O2+C2H3=OH+CH2CO                                        1.1700e+03    2.430      7074.00
 DUPLICATE
 PLOG /  1.000000e-02    8.660000e+02    2.410000e+00    6.061000e+03    /
 PLOG /  1.000000e-01    8.910000e+02    2.410000e+00    6.078000e+03    /
 PLOG /  3.160000e-01    9.430000e+02    2.400000e+00    6.112000e+03    /
 PLOG /  1.000000e+00    1.060000e+03    2.390000e+00    6.180000e+03    /
 PLOG /  3.160000e+00    1.090000e+03    2.380000e+00    6.179000e+03    /
 PLOG /  1.000000e+01    1.390000e+03    2.360000e+00    6.074000e+03    /
 PLOG /  3.160000e+01    2.490000e+06    1.420000e+00    8.480000e+03    /
 PLOG /  1.000000e+02    1.660000e+10    3.600000e-01    1.201000e+04    /

O2+C2H3=OH+CH2CO                                        1.1700e+03    2.430      7074.00
 DUPLICATE
 PLOG /  1.000000e-02    1.820000e-01    3.120000e+00    1.331000e+03    /
 PLOG /  1.000000e-01    2.070000e-01    3.110000e+00    1.383000e+03    /
 PLOG /  3.160000e-01    2.710000e-01    3.080000e+00    1.496000e+03    /
 PLOG /  1.000000e+00    5.260000e-01    3.010000e+00    1.777000e+03    /
 PLOG /  3.160000e+00    1.370000e+00    2.900000e+00    2.225000e+03    /
 PLOG /  1.000000e+01    4.190000e-01    2.930000e+00    2.052000e+03    /
 PLOG /  3.160000e+01    1.190000e-04    4.210000e+00    2.043000e+03    /
 PLOG /  1.000000e+02    1.300000e-03    3.970000e+00    3.414000e+03    /

O2+C2H3=CH2O+HCO                                        1.1600e+16   -1.130      3791.00
 DUPLICATE
 PLOG /  1.000000e-02    2.490000e+36    -7.600000e+00   1.264000e+04    /
 PLOG /  1.000000e-01    2.430000e+36    -7.600000e+00   1.261000e+04    /
 PLOG /  3.160000e-01    1.950000e+36    -7.570000e+00   1.249000e+04    /
 PLOG /  1.000000e+00    2.730000e+35    -7.320000e+00   1.182000e+04    /
 PLOG /  3.160000e+00    1.430000e+36    -7.470000e+00   1.246000e+04    /
 PLOG /  1.000000e+01    5.180000e+35    -7.200000e+00   1.343000e+04    /
 PLOG /  3.160000e+01    3.190000e+20    -2.570000e+00   5.578000e+03    /
 PLOG /  1.000000e+02    2.730000e+33    -6.280000e+00   1.600000e+04    /

O2+C2H3=CH2O+HCO                                        1.1600e+16   -1.130      3791.00
 DUPLICATE
 PLOG /  1.000000e-02    4.540000e+15    -1.280000e+00   5.153000e+02    /
 PLOG /  1.000000e-01    4.590000e+15    -1.280000e+00   5.130000e+02    /
 PLOG /  3.160000e-01    4.810000e+15    -1.290000e+00   5.206000e+02    /
 PLOG /  1.000000e+00    6.080000e+15    -1.310000e+00   6.457000e+02    /
 PLOG /  3.160000e+00    9.450000e+15    -1.360000e+00   1.066000e+03    /
 PLOG /  1.000000e+01    2.560000e+15    -1.180000e+00   1.429000e+03    /
 PLOG /  3.160000e+01    1.030000e+69    -1.923000e+01   1.476000e+04    /
 PLOG /  1.000000e+02    4.210000e+10    1.900000e-01    8.306000e+02    /

O2+C2H3=>H+CO+CH2O                                      1.1600e+16   -1.130      3791.00
 DUPLICATE
 PLOG /  1.000000e-02    5.820000e+36    -7.600000e+00   1.264000e+04    /
 PLOG /  1.000000e-01    5.660000e+36    -7.600000e+00   1.261000e+04    /
 PLOG /  3.160000e-01    4.550000e+36    -7.570000e+00   1.249000e+04    /
 PLOG /  1.000000e+00    6.360000e+35    -7.320000e+00   1.182000e+04    /
 PLOG /  3.160000e+00    3.350000e+36    -7.470000e+00   1.246000e+04    /
 PLOG /  1.000000e+01    1.210000e+36    -7.200000e+00   1.343000e+04    /
 PLOG /  3.160000e+01    7.430000e+20    -2.570000e+00   5.578000e+03    /
 PLOG /  1.000000e+02    6.360000e+33    -6.280000e+00   1.600000e+04    /

O2+C2H3=>H+CO+CH2O                                      1.1600e+16   -1.130      3791.00
 DUPLICATE
 PLOG /  1.000000e-02    1.060000e+16    -1.280000e+00   5.153000e+02    /
 PLOG /  1.000000e-01    1.070000e+16    -1.280000e+00   5.130000e+02    /
 PLOG /  3.160000e-01    1.130000e+16    -1.290000e+00   5.206000e+02    /
 PLOG /  1.000000e+00    1.420000e+16    -1.310000e+00   6.457000e+02    /
 PLOG /  3.160000e+00    2.200000e+16    -1.360000e+00   1.066000e+03    /
 PLOG /  1.000000e+01    5.980000e+15    -1.180000e+00   1.429000e+03    /
 PLOG /  3.160000e+01    2.390000e+69    -1.923000e+01   1.476000e+04    /
 PLOG /  1.000000e+02    9.810000e+10    1.900000e-01    8.306000e+02    /

O2+C2H3=CO+CH3O                                         3.0900e+13   -0.890      3682.00
 DUPLICATE
 PLOG /  1.000000e-02    8.190000e+18    -2.660000e+00   3.201000e+03    /
 PLOG /  1.000000e-01    4.060000e+14    -1.320000e+00   8.858000e+02    /
 PLOG /  3.160000e-01    4.340000e+14    -1.330000e+00   9.006000e+02    /
 PLOG /  1.000000e+00    1.030000e+11    -3.300000e-01   -7.478000e+02   /
 PLOG /  3.160000e+00    1.890000e+12    -3.000000e+00   -8.995000e+03   /
 PLOG /  1.000000e+01    1.930000e+24    -5.630000e+00   1.800000e+00    /
 PLOG /  3.160000e+01    1.100000e+18    -2.220000e+00   5.178000e+03    /
 PLOG /  1.000000e+02    5.790000e+32    -6.450000e+00   1.681000e+04    /

O2+C2H3=CO+CH3O                                         3.0900e+13   -0.890      3682.00
 DUPLICATE
 PLOG /  1.000000e-02    1.290000e+09    1.800000e-01    -1.717000e+03   /
 PLOG /  1.000000e-01    5.990000e+11    -2.930000e+00   -9.564000e+03   /
 PLOG /  3.160000e-01    2.910000e+11    -2.930000e+00   -1.012000e+04   /
 PLOG /  1.000000e+00    5.770000e+21    -3.540000e+00   4.772000e+03    /
 PLOG /  3.160000e+00    4.990000e+15    -1.620000e+00   1.849000e+03    /
 PLOG /  1.000000e+01    9.330000e+16    -1.960000e+00   3.324000e+03    /
 PLOG /  3.160000e+01    1.020000e+72    -2.069000e+01   1.586000e+04    /
 PLOG /  1.000000e+02    1.100000e+09    3.100000e-01    1.024000e+03    /

O2+C2H3=CO2+CH3                                         6.1600e+13   -1.050      3743.00
 DUPLICATE
 PLOG /  1.000000e-02    2.370000e+35    -7.760000e+00   1.263000e+04    /
 PLOG /  1.000000e-01    1.730000e+35    -7.720000e+00   1.252000e+04    /
 PLOG /  3.160000e-01    4.470000e+34    -7.550000e+00   1.214000e+04    /
 PLOG /  1.000000e+00    7.250000e+31    -6.700000e+00   1.044000e+04    /
 PLOG /  3.160000e+00    3.630000e+35    -7.750000e+00   1.283000e+04    /
 PLOG /  1.000000e+01    2.090000e+35    -7.530000e+00   1.405000e+04    /
 PLOG /  3.160000e+01    3.840000e+18    -2.440000e+00   5.408000e+03    /
 PLOG /  1.000000e+02    1.210000e+32    -6.320000e+00   1.619000e+04    /

O2+C2H3=CO2+CH3                                         6.1600e+13   -1.050      3743.00
 DUPLICATE
 PLOG /  1.000000e-02    6.270000e+13    -1.160000e+00   4.063000e+02    /
 PLOG /  1.000000e-01    6.240000e+13    -1.160000e+00   4.014000e+02    /
 PLOG /  3.160000e-01    6.120000e+13    -1.160000e+00   3.970000e+02    /
 PLOG /  1.000000e+00    5.320000e+13    -1.140000e+00   4.467000e+02    /
 PLOG /  3.160000e+00    1.450000e+14    -1.260000e+00   9.877000e+02    /
 PLOG /  1.000000e+01    5.020000e+13    -1.110000e+00   1.409000e+03    /
 PLOG /  3.160000e+01    1.400000e+70    -2.011000e+01   1.543000e+04    /
 PLOG /  1.000000e+02    9.210000e+08    2.500000e-01    8.553000e+02    /

H+C2H3=H2+C2H2                                          9.6353e+13    0.000         0.00

OH+C2H3=H2O+C2H2                                        3.0110e+13    0.000         0.00

CH3+C2H3=CH4+C2H2                                       3.9200e+11    0.000         0.00

2C2H3=C2H4+C2H2                                         9.6000e+11    0.000         0.00

H+C2H(+M)=C2H2(+M)                                      1.0000e+17   -1.000         0.00
 LOW/   3.75e+33     -4.800       1900.0/
TROE/           0.6460   132.0   1315.   5566./
H2/ 2.00/  H2O/ 6.00/  AR/ 0.70/  CO/ 1.50/  CO2/ 2.00/  CH4/ 2.00/  C2H6/ 3.00/  HE/ 0.70/  

O+C2H2=CO+CH2                                           7.3950e+08    1.280      2472.00

O+C2H2=H+HCCO                                           2.9580e+09    1.280      2472.00

HO2+C2H2=OH+CH2CO                                       6.0300e+09    0.000      7949.00

HCO+C2H2=CO+C2H3                                        1.0000e+07    2.000      6000.00

CH2+C2H2=H+C3H3                                         1.2000e+13    0.000      6620.00

CH2(S)+C2H2=H+C3H3                                      2.0000e+13    0.000         0.00

C2H2+HCCO=CO+C3H3                                       1.0000e+11    0.000      3000.00

OH+C2H2=H2O+C2H                                         2.6320e+06    2.140     17060.00

OH+C2H2=H+CH2CO                                         1.5780e+03    2.560      -844.50
 PLOG /  1.000000e-02    1.578000e+03    2.560000e+00    -8.445000e+02   /
 PLOG /  2.500000e-02    1.518000e+04    2.280000e+00    -2.921000e+02   /
 PLOG /  1.000000e-01    3.017000e+05    1.920000e+00    5.981000e+02    /
 PLOG /  1.000000e+00    7.528000e+06    1.550000e+00    2.106000e+03    /
 PLOG /  1.000000e+01    5.101000e+06    1.650000e+00    3.400000e+03    /
 PLOG /  1.000000e+02    1.457000e+04    2.450000e+00    4.477000e+03    /

OH+C2H2=CO+CH3                                          4.7570e+05    1.680      -329.80
 PLOG /  1.000000e-02    4.757000e+05    1.680000e+00    -3.298000e+02   /
 PLOG /  2.500000e-02    4.372000e+06    1.400000e+00    2.265000e+02    /
 PLOG /  1.000000e-01    7.648000e+07    1.050000e+00    1.115000e+03    /
 PLOG /  1.000000e+00    1.277000e+09    7.300000e-01    2.579000e+03    /
 PLOG /  1.000000e+01    4.312000e+08    9.200000e-01    3.736000e+03    /
 PLOG /  1.000000e+02    8.250000e+05    1.770000e+00    4.697000e+03    /

O2+C2H=CO+HCO                                           5.0000e+13    0.000      1500.00

O+C2H=CO+CH                                             5.0000e+13    0.000         0.00

H2+C2H=H+C2H2                                           4.9000e+05    2.500       560.00

OH+C2H=H+HCCO                                           2.0000e+13    0.000         0.00

CH3CHO(+M)=CH3+HCO(+M)                                  2.4500e+22   -1.740     86355.00
 LOW/   1.03e+59    -11.300      95912.5/
TROE/           0.002490   718.1   6.089   3780./

CH3CHO(+M)=CO+CH4(+M)                                   2.7200e+21   -1.740     86355.00
 LOW/   1.14e+58    -11.300      95912.5/
TROE/           0.002490   718.1   6.089   3780./

O2+CH3CHO=HO2+CH3CO                                     3.0100e+13    0.000     39150.00

O+CH3CHO=OH+CH3CO                                       5.9400e+12    0.000      1868.00

OH+CH3CHO=H2O+CH3CO                                     3.3700e+12    0.000      -619.00

HO2+CH3CHO=H2O2+CH3CO                                   1.0000e+12    0.000     11920.00

CH3O2+CH3CHO=CH3O2H+CH3CO                               1.0000e+12    0.000     11920.00

H+CH3CHO=H2+CH2CHO                                      2.7200e+03    3.100      5210.00

OH+CH3CHO=H2O+CH2CHO                                    1.7200e+05    2.400       815.00

OH+CH3CHO=CH3+HOCHO                                     3.0000e+15   -1.076         0.00

CH3CO=CO+CH3                                            1.0700e+12    0.630     16895.50
 PLOG /  1.000000e-01    1.960000e+16    -2.090000e+00   1.519660e+04    /
 PLOG /  1.000000e+00    6.450000e+18    -2.520000e+00   1.643650e+04    /
 PLOG /  1.000000e+01    8.180000e+19    -2.550000e+00   1.726310e+04    /
 PLOG /  1.000000e+02    1.260000e+20    -2.320000e+00   1.801210e+04    /

O2+CH3CO=CH3CO3                                         2.6500e+12    0.000         0.00
 PLOG /  1.000000e-01    3.410000e+69    -1.890000e+01   1.440000e+04    /
 PLOG /  1.000000e+00    5.790000e+61    -1.607000e+01   1.340000e+04    /
 PLOG /  1.000000e+01    5.070000e+52    -1.296000e+01   1.156000e+04    /

O2+CH3CO=HO2+CH2CO                                      3.6000e+10    0.544      3721.00
 PLOG /  1.000000e-01    1.300000e+08    1.986000e+00    2.280000e+02    /
 PLOG /  1.000000e+00    3.600000e+10    5.440000e-01    3.721000e+03    /
 PLOG /  1.000000e+01    7.700000e+13    -3.350000e-01   7.510000e+03    /

CH3CO(+M)=H+CH2CO(+M)                                   9.4130e+07    1.917     44987.20
 LOW/   1.52e+51    -10.270      55390.0/
TROE/           0.6009   8.103e+09   667.7   5.000e+09/

H+CH3CO=H2+CH2CO                                        2.0000e+13    0.000         0.00

O+CH3CO=OH+CH2CO                                        2.0000e+13    0.000         0.00

CH3+CH3CO=CH4+CH2CO                                     5.0000e+13    0.000         0.00

CH2CHO(+M)=H+CH2CO(+M)                                  1.4300e+15   -0.150     45600.00
 LOW/   6.00e+29     -3.800      43423.9/
TROE/           0.9850   393.0   9.800e+09   5.000e+09/

CH2CHO(+M)=CO+CH3(+M)                                   2.9300e+12    0.290     40300.00
 LOW/   9.52e+33     -5.070      41300.0/
TROE/           7.130e-17   1150.   4.990e+09   1.790e+09/

CH2CO(+M)=CO+CH2(+M)                                    3.0000e+13    0.000     71000.00
 LOW/   3.00e+15      0.000      57000.0/
H2/ 2.00/  H2O/ 6.00/  AR/ 0.70/  CO/ 1.50/  CO2/ 2.00/  CH4/ 2.00/  C2H6/ 3.00/  HE/ 0.70/  

O+C2H3=H+CH2CO                                          3.0000e+13    0.000         0.00

H+CH2CO=CO+CH3                                          7.7700e+08    1.450      2780.00

CH3+HCO=H2+CH2CO                                        4.9000e+08    0.750       842.00
 PLOG /  5.000000e-02    6.100000e+06    1.240000e+00    -1.733000e+03   /
 PLOG /  1.000000e-01    1.100000e+07    1.180000e+00    -1.303000e+03   /
 PLOG /  1.000000e+00    4.900000e+08    7.500000e-01    8.420000e+02    /
 PLOG /  1.000000e+01    1.600000e+11    1.090000e-01    4.387000e+03    /

CH+CH2O=H+CH2CO                                         9.4600e+13    0.000      -515.00

O+CH2CO=CO2+CH2                                         1.7500e+12    0.000      1350.00

OH+CH2CO=CO+CH2OH                                       2.0000e+12    0.000     -1010.00

CH2(S)+CH2CO=CO+C2H4                                    2.0000e+13    0.000      -526.00

CH3+CH2CO=CO+C2H5                                       4.7690e+04    2.312      9468.00

OH+HCCO=>H2+2CO                                         1.0000e+14    0.000         0.00

O+HCCO=>H+2CO                                           8.0000e+13    0.000         0.00

CO+CH+M=HCCO+M                                          7.5700e+22   -1.900         0.00

H+HCCO=CO+CH2(S)                                        1.0000e+14    0.000         0.00

O2+HCCO=>OH+2CO                                         1.9100e+11   -0.020      1020.00

O2+HCCO=>H+CO+CO2                                       4.7800e+12   -0.142      1150.00

CH+HCCO=CO+C2H2                                         5.0000e+13    0.000         0.00

C2H5OH=H2O+C2H4                                         3.4100e+59  -14.200     83672.60
 PLOG /  1.000000e-03    3.410000e+59    -1.420000e+01   8.367260e+04    /
 PLOG /  1.000000e-02    2.620000e+57    -1.330000e+01   8.526220e+04    /
 PLOG /  1.000000e-01    1.650000e+52    -1.150000e+01   8.474560e+04    /
 PLOG /  1.000000e+00    5.230000e+43    -8.900000e+00   8.150670e+04    /
 PLOG /  1.000000e+01    4.590000e+32    -5.600000e+00   7.606240e+04    /
 PLOG /  1.000000e+02    3.840000e+20    -2.060000e+00   6.946550e+04    /

C2H5OH=CH3+CH2OH                                        1.2000e+54  -12.900    100005.70
 PLOG /  1.000000e-03    1.200000e+54    -1.290000e+01   1.000057e+05    /
 PLOG /  1.000000e-02    5.180000e+59    -1.400000e+01   9.990640e+04    /
 PLOG /  1.000000e-01    1.620000e+66    -1.530000e+01   1.053905e+05    /
 PLOG /  1.000000e+00    5.550000e+64    -1.450000e+01   1.061830e+05    /
 PLOG /  1.000000e+01    1.550000e+58    -1.230000e+01   1.057680e+05    /
 PLOG /  1.000000e+02    1.780000e+47    -8.960000e+00   1.010588e+05    /

C2H5OH=OH+C2H5                                          8.1000e+46  -11.300    111053.40
 PLOG /  1.000000e-03    8.100000e+46    -1.130000e+01   1.110534e+05    /
 PLOG /  1.000000e-02    1.860000e+56    -1.350000e+01   1.072384e+05    /
 PLOG /  1.000000e-01    4.650000e+63    -1.500000e+01   1.096228e+05    /
 PLOG /  1.000000e+00    4.460000e+65    -1.490000e+01   1.123450e+05    /
 PLOG /  1.000000e+01    2.790000e+61    -1.340000e+01   1.130802e+05    /
 PLOG /  1.000000e+02    6.170000e+51    -1.030000e+01   1.099407e+05    /

O+C2H5OH=OH+C2H5O                                       1.4600e-03    4.730      1727.00

OH+C2H5OH=H2O+C2H5O                                     5.8100e-03    4.280     -3560.00

H+C2H5OH=H2+C2H5O                                       9.4500e+02    3.140      8701.10

HO2+C2H5OH=H2O2+C2H5O                                   6.4700e-07    5.300     10533.10

CH3+C2H5OH=CH4+C2H5O                                    2.0350e+00    3.570      7721.00

CH3O2+C2H5OH=CH3O2H+C2H5O                               3.2360e-07    5.300     10533.10

C2H5+C2H5OH=C2H6+PC2H4OH                                5.0000e+10    0.000     13400.00

O2+C2H5OH=HO2+SC2H4OH                                   1.5000e+13    0.000     50150.00

O+C2H5OH=OH+SC2H4OH                                     1.4500e+05    2.470       876.00

H+C2H5OH=H2+SC2H4OH                                     8.7900e+04    2.680      2910.00

OH+C2H5OH=H2O+SC2H4OH                                   7.5200e+04    2.490     -1474.10

HO2+C2H5OH=H2O2+SC2H4OH                                 2.4500e-05    5.260      7475.10

CH3+C2H5OH=CH4+SC2H4OH                                  1.9930e+01    3.370      7634.00

CH3O2+C2H5OH=CH3O2H+SC2H4OH                             1.2250e-05    5.260      7475.10

C2H5+C2H5OH=C2H6+SC2H4OH                                5.0000e+10    0.000     10400.00

O2+C2H5OH=HO2+PC2H4OH                                   2.0000e+13    0.000     52800.00

O+C2H5OH=OH+PC2H4OH                                     9.6900e+02    3.230      4658.00

H+C2H5OH=H2+PC2H4OH                                     5.3100e+04    2.810      7490.00

OH+C2H5OH=H2O+PC2H4OH                                   3.7600e+03    2.780     -1810.20

HO2+C2H5OH=H2O2+PC2H4OH                                 3.9860e-02    4.300     15333.00

CH3+C2H5OH=CH4+PC2H4OH                                  3.3000e+02    3.300     12290.00

CH3O2+C2H5OH=CH3O2H+PC2H4OH                             1.9950e-02    4.300     15333.00

SC2H4OH=H+CH3CHO                                        5.6900e+52  -13.380     45049.00
 PLOG /  1.000000e-03    5.690000e+52    -1.338000e+01   4.504900e+04    /
 PLOG /  1.000000e-02    3.290000e+56    -1.412000e+01   4.812900e+04    /
 PLOG /  1.000000e-01    8.580000e+57    -1.416000e+01   5.074300e+04    /
 PLOG /  1.000000e+00    5.360000e+55    -1.315000e+01   5.188600e+04    /
 PLOG /  1.000000e+01    1.660000e+48    -1.064000e+01   5.029700e+04    /
 PLOG /  2.000000e+01    8.260000e+44    -9.590000e+00   4.921800e+04    /
 PLOG /  5.000000e+01    1.010000e+40    -8.060000e+00   4.743900e+04    /
 PLOG /  1.000000e+02    1.100000e+36    -6.840000e+00   4.589900e+04    /

SC2H4OH=C2H5O                                           5.4800e+45  -11.630     44328.00
 PLOG /  1.000000e-03    5.480000e+45    -1.163000e+01   4.432800e+04    /
 PLOG /  1.000000e-02    2.540000e+49    -1.237000e+01   4.644500e+04    /
 PLOG /  1.000000e-01    1.650000e+54    -1.340000e+01   5.033000e+04    /
 PLOG /  1.000000e+00    1.810000e+55    -1.331000e+01   5.313200e+04    /
 PLOG /  1.000000e+01    4.580000e+49    -1.132000e+01   5.271400e+04    /
 PLOG /  2.000000e+01    4.110000e+46    -1.033000e+01   5.183400e+04    /
 PLOG /  5.000000e+01    6.680000e+41    -8.830000e+00   5.020200e+04    /
 PLOG /  1.000000e+02    6.540000e+37    -7.580000e+00   4.869700e+04    /

SC2H4OH=PC2H4OH                                         2.6500e+36   -8.860     51019.00
 PLOG /  1.000000e-03    2.650000e+36    -8.860000e+00   5.101900e+04    /
 PLOG /  1.000000e-02    3.560000e+37    -8.890000e+00   5.111400e+04    /
 PLOG /  1.000000e-01    4.140000e+39    -9.190000e+00   5.191200e+04    /
 PLOG /  1.000000e+00    5.820000e+44    -1.034000e+01   5.529600e+04    /
 PLOG /  1.000000e+01    4.260000e+48    -1.106000e+01   5.945800e+04    /
 PLOG /  2.000000e+01    8.840000e+47    -1.074000e+01   5.990100e+04    /
 PLOG /  5.000000e+01    2.230000e+45    -9.840000e+00   5.960400e+04    /
 PLOG /  1.000000e+02    1.700000e+42    -8.830000e+00   5.873700e+04    /

CH3+CH2O=C2H5O                                          3.0000e+11    0.000      6336.00

H+CH3CHO=C2H5O                                          4.6100e+07    1.710      7090.00

O2+C2H5O=HO2+CH3CHO                                     4.2800e+10    0.000      1097.00

O2+SC2H4OH=HO2+CH3CHO                                   5.2600e+17   -1.638       869.00
 PLOG /  1.000000e-02    5.260000e+17    -1.637000e+00   8.380000e+02    /
 PLOG /  1.000000e-01    5.260000e+17    -1.637000e+00   8.380000e+02    /
 PLOG /  1.000000e+00    5.280000e+17    -1.638000e+00   8.390000e+02    /
 PLOG /  1.000000e+01    1.540000e+18    -1.771000e+00   1.120000e+03    /
 PLOG /  1.000000e+02    3.780000e+20    -2.429000e+00   3.090000e+03    /

C3H8(+M)=CH3+C2H5(+M)                                   1.2900e+37   -5.840     97380.00
 LOW/   5.64e+74    -15.740      98714.0/
TROE/           0.3100   50.00   3000.   9000./
H2/ 2.00/  H2O/ 6.00/  AR/ 0.70/  CO/ 1.50/  CO2/ 2.00/  CH4/ 2.00/  C2H6/ 3.00/  HE/ 0.70/  

H+NC3H7=C3H8                                            1.0000e+14    0.000         0.00

H+IC3H7=C3H8                                            1.0000e+14    0.000         0.00

C3H8+IC3H7=C3H8+NC3H7                                   3.0000e+10    0.000     12900.00

O2+C3H8=HO2+IC3H7                                       2.0000e+13    0.000     49640.00

H+C3H8=H2+IC3H7                                         6.5000e+05    2.400      4471.00

H+C3H8=H2+NC3H7                                         1.7500e+05    2.690      6450.00

O+C3H8=OH+IC3H7                                         5.4900e+05    2.500      3140.00

OH+C3H8=H2O+IC3H7                                       4.6700e+07    1.610       -35.00

HO2+C3H8=H2O2+IC3H7                                     6.3200e+01    3.370     13720.00

CH3+C3H8=CH4+IC3H7                                      6.4000e+04    2.170      7520.00

C2H3+C3H8=C2H4+IC3H7                                    1.0000e+11    0.000     10400.00

C2H5+C3H8=C2H6+IC3H7                                    1.0000e+11    0.000     10400.00

C3H8+C3H5-A=IC3H7+C3H6                                  7.9400e+11    0.000     16200.00

CH3O+C3H8=CH3OH+IC3H7                                   3.0000e+11    0.000      7000.00

CH3O2+C3H8=CH3O2H+IC3H7                                 1.0190e+01    3.580     14810.00

C2H5O2+C3H8=C2H5O2H+IC3H7                               1.0190e+01    3.580     14810.00

O2+C3H8=HO2+NC3H7                                       6.0000e+13    0.000     52290.00

O+C3H8=OH+NC3H7                                         3.7100e+06    2.400      5505.00

OH+C3H8=H2O+NC3H7                                       1.0540e+10    0.970      1586.00

HO2+C3H8=H2O2+NC3H7                                     4.0800e+01    3.590     17160.00

CH3+C3H8=CH4+NC3H7                                      9.0400e-01    3.650      7154.00

C2H3+C3H8=C2H4+NC3H7                                    1.0000e+11    0.000     10400.00

C2H5+C3H8=C2H6+NC3H7                                    1.0000e+11    0.000     10400.00

C3H8+C3H5-A=NC3H7+C3H6                                  7.9400e+11    0.000     20500.00

CH3O+C3H8=CH3OH+NC3H7                                   3.0000e+11    0.000      7000.00

CH3O2+C3H8=CH3O2H+NC3H7                                 1.3860e+00    3.970     18280.00

C2H5O2+C3H8=C2H5O2H+NC3H7                               1.3860e+00    3.970     18280.00

H+IC3H7=CH3+C2H5                                        2.0000e+13    0.000         0.00

OH+IC3H7=H2O+C3H6                                       2.4100e+13    0.000         0.00

O+IC3H7=H+CH3COCH3                                      4.8180e+13    0.000         0.00

O+IC3H7=CH3+CH3CHO                                      4.8180e+13    0.000         0.00

HO2+NC3H7=>OH+CH2O+C2H5                                 7.0000e+12    0.000     -1000.00

CH3O2+NC3H7=>CH3O+CH2O+C2H5                             7.0000e+12    0.000     -1000.00

HO2+IC3H7=>OH+CH3+CH3CHO                                7.0000e+12    0.000     -1000.00

CH3O2+IC3H7=>CH3+CH3O+CH3CHO                            7.0000e+12    0.000     -1000.00

CH3+C2H3(+M)=C3H6(+M)                                   2.5000e+13    0.000         0.00
 LOW/   4.27e+58    -11.940       9769.8/
TROE/           0.1750   1341.   6.000e+04   1.014e+04/

CH2(S)+C2H4=C3H6                                        4.8200e+57  -14.300     17100.00
 DUPLICATE
 PLOG /  1.000000e-02    4.820000e+57    -1.430000e+01   1.710000e+04    /
 PLOG /  1.000000e-01    3.840000e+59    -1.440000e+01   1.840000e+04    /
 PLOG /  1.000000e+00    2.130000e+58    -1.350000e+01   2.040000e+04    /
 PLOG /  1.000000e+01    8.480000e+52    -1.160000e+01   2.070000e+04    /
 PLOG /  1.000000e+02    6.070000e+47    -9.850000e+00   2.210000e+04    /

CH2(S)+C2H4=C3H6                                        1.1500e+45  -11.100      6145.20
 DUPLICATE
 PLOG /  1.000000e-02    1.150000e+45    -1.110000e+01   6.145200e+03    /
 PLOG /  1.000000e-01    1.830000e+45    -1.070000e+01   6.638500e+03    /
 PLOG /  1.000000e+00    1.300000e+40    -8.770000e+00   5.863800e+03    /
 PLOG /  1.000000e+01    2.270000e+32    -6.140000e+00   4.317900e+03    /
 PLOG /  1.000000e+02    1.280000e+24    -3.490000e+00   2.529900e+03    /

CH2(S)+C2H4=H+C3H5-A                                    8.2000e+19   -2.060      1150.00
 DUPLICATE
 PLOG /  1.000000e-02    8.200000e+19    -2.060000e+00   1.150000e+03    /
 PLOG /  1.000000e-01    2.270000e+21    -2.440000e+00   2.650000e+03    /
 PLOG /  1.000000e+00    4.440000e+35    -6.550000e+00   1.390000e+04    /
 PLOG /  1.000000e+01    1.180000e+28    -4.090000e+00   1.400000e+04    /
 PLOG /  1.000000e+02    6.510000e+26    -3.580000e+00   1.890000e+04    /

CH2(S)+C2H4=H+C3H5-A                                    1.0800e+07    1.620     -3174.60
 DUPLICATE
 PLOG /  1.000000e-02    1.080000e+07    1.620000e+00    -3.174600e+03   /
 PLOG /  1.000000e-01    1.370000e+05    2.150000e+00    -3.799200e+03   /
 PLOG /  1.000000e+00    3.890000e+14    -4.200000e-01   1.237600e+03    /
 PLOG /  1.000000e+01    2.450000e+10    6.700000e-01    7.509300e+02    /
 PLOG /  1.000000e+02    1.810000e+02    2.970000e+00    -7.460300e+02   /

CH2(S)+C2H4=CH3+C2H3                                    1.7700e+19   -1.940      6790.00
 DUPLICATE
 PLOG /  1.000000e-02    1.770000e+19    -1.940000e+00   6.790000e+03    /
 PLOG /  1.000000e-01    1.680000e+19    -1.800000e+00   4.310000e+03    /
 PLOG /  1.000000e+00    4.160000e+24    -3.190000e+00   9.760000e+03    /
 PLOG /  1.000000e+01    7.890000e+24    -3.070000e+00   1.390000e+04    /
 PLOG /  1.000000e+02    7.360000e+29    -4.280000e+00   2.380000e+04    /

CH2(S)+C2H4=CH3+C2H3                                    4.3000e+12    0.190      -110.41
 DUPLICATE
 PLOG /  1.000000e-02    4.300000e+12    1.900000e-01    -1.104100e+02   /
 PLOG /  1.000000e-01    2.260000e+11    5.400000e-01    4.781000e+01    /
 PLOG /  1.000000e+00    4.920000e+09    1.020000e+00    5.997700e+02    /
 PLOG /  1.000000e+01    1.470000e+08    1.330000e+00    1.228400e+03    /
 PLOG /  1.000000e+02    8.110000e+10    5.500000e-01    5.506500e+03    /

CH3+C2H3=H+C3H5-A                                       4.1200e+29   -4.950      8000.00
 DUPLICATE
 PLOG /  1.000000e-02    4.120000e+29    -4.950000e+00   8.000000e+03    /
 PLOG /  1.000000e-01    4.860000e+30    -5.030000e+00   1.130000e+04    /
 PLOG /  1.000000e+00    5.300000e+29    -4.570000e+00   1.440000e+04    /
 PLOG /  1.000000e+01    1.320000e+30    -4.540000e+00   1.930000e+04    /
 PLOG /  1.000000e+02    5.160000e+28    -4.030000e+00   2.380000e+04    /

CH3+C2H3=H+C3H5-A                                       5.7300e+15   -0.770      1195.90
 DUPLICATE
 PLOG /  1.000000e-02    5.730000e+15    -7.700000e-01   1.195900e+03    /
 PLOG /  1.000000e-01    2.060000e+13    -7.400000e-02   1.428700e+03    /
 PLOG /  1.000000e+00    4.480000e+10    6.000000e-01    1.421600e+03    /
 PLOG /  1.000000e+01    4.100000e+06    1.710000e+00    1.056900e+03    /
 PLOG /  1.000000e+02    1.370000e-01    3.910000e+00    -3.535500e+02   /

C3H6=CH3+C2H3                                           1.8800e+78  -18.700    130000.00
 DUPLICATE
 PLOG /  1.000000e-02    1.880000e+78    -1.870000e+01   1.300000e+05    /
 PLOG /  1.000000e-01    8.730000e+76    -1.790000e+01   1.320000e+05    /
 PLOG /  1.000000e+00    5.800000e+75    -1.720000e+01   1.340000e+05    /
 PLOG /  1.000000e+01    8.120000e+71    -1.580000e+01   1.360000e+05    /
 PLOG /  1.000000e+02    2.150000e+64    -1.340000e+01   1.350000e+05    /

C3H6=CH3+C2H3                                           1.6900e+59  -13.600    113290.00
 DUPLICATE
 PLOG /  1.000000e-02    1.690000e+59    -1.360000e+01   1.132900e+05    /
 PLOG /  1.000000e-01    2.000000e+60    -1.370000e+01   1.148900e+05    /
 PLOG /  1.000000e+00    6.700000e+54    -1.180000e+01   1.138400e+05    /
 PLOG /  1.000000e+01    1.060000e+47    -9.270000e+00   1.115100e+05    /
 PLOG /  1.000000e+02    7.290000e+38    -6.700000e+00   1.087400e+05    /

C3H6=H+C3H5-A                                           9.1600e+74  -17.600    120000.00
 DUPLICATE
 PLOG /  1.000000e-02    9.160000e+74    -1.760000e+01   1.200000e+05    /
 PLOG /  1.000000e-01    1.730000e+70    -1.600000e+01   1.200000e+05    /
 PLOG /  1.000000e+00    1.080000e+71    -1.590000e+01   1.248600e+05    /
 PLOG /  1.000000e+01    6.400000e+65    -1.420000e+01   1.250000e+05    /
 PLOG /  1.000000e+02    8.050000e+56    -1.150000e+01   1.220000e+05    /

C3H6=H+C3H5-A                                           2.9800e+54  -12.300    101200.00
 DUPLICATE
 PLOG /  1.000000e-02    2.980000e+54    -1.230000e+01   1.012000e+05    /
 PLOG /  1.000000e-01    1.370000e+43    -8.870000e+00   9.636500e+04    /
 PLOG /  1.000000e+00    6.280000e+42    -8.510000e+00   9.800400e+04    /
 PLOG /  1.000000e+01    4.730000e+35    -6.260000e+00   9.564400e+04    /
 PLOG /  1.000000e+02    4.340000e+28    -4.060000e+00   9.311400e+04    /

H+C3H5-T=C3H6                                           4.9600e+60  -15.200     18000.00
 DUPLICATE
 PLOG /  1.000000e-02    4.960000e+60    -1.520000e+01   1.800000e+04    /
 PLOG /  1.000000e-01    3.200000e+62    -1.510000e+01   2.010000e+04    /
 PLOG /  1.000000e+00    2.310000e+60    -1.400000e+01   2.190000e+04    /
 PLOG /  1.000000e+01    3.690000e+54    -1.200000e+01   2.210000e+04    /
 PLOG /  1.000000e+02    1.150000e+50    -1.040000e+01   2.330000e+04    /

H+C3H5-T=C3H6                                           1.4900e+48  -12.000      7203.30
 DUPLICATE
 PLOG /  1.000000e-02    1.490000e+48    -1.200000e+01   7.203300e+03    /
 PLOG /  1.000000e-01    6.760000e+46    -1.110000e+01   7.629900e+03    /
 PLOG /  1.000000e+00    1.090000e+40    -8.660000e+00   6.447800e+03    /
 PLOG /  1.000000e+01    2.380000e+31    -5.730000e+00   4.506000e+03    /
 PLOG /  1.000000e+02    5.690000e+25    -3.830000e+00   3.250400e+03    /

H+C3H5-T=H+C3H5-A                                       2.1100e+17   -1.080      1290.00
 DUPLICATE
 PLOG /  1.000000e-02    2.110000e+17    -1.080000e+00   1.290000e+03    /
 PLOG /  1.000000e-01    9.050000e+29    -4.910000e+00   8.540000e+03    /
 PLOG /  1.000000e+00    2.980000e+30    -4.790000e+00   1.200000e+04    /
 PLOG /  1.000000e+01    8.220000e+28    -4.140000e+00   1.540000e+04    /
 PLOG /  1.000000e+02    2.280000e+29    -4.120000e+00   2.090000e+04    /

H+C3H5-T=H+C3H5-A                                       6.4100e+03    2.610     -3778.40
 DUPLICATE
 PLOG /  1.000000e-02    6.410000e+03    2.610000e+00    -3.778400e+03   /
 PLOG /  1.000000e-01    5.190000e+14    -3.000000e-01   1.090400e+03    /
 PLOG /  1.000000e+00    8.170000e+11    4.900000e-01    1.184600e+03    /
 PLOG /  1.000000e+01    2.790000e+09    1.090000e+00    1.187500e+03    /
 PLOG /  1.000000e+02    6.750000e+03    2.700000e+00    3.738000e+02    /

H+C3H5-T=CH3+C2H3                                       3.3100e+16   -0.690      5200.00
 DUPLICATE
 PLOG /  1.000000e-02    3.310000e+16    -6.900000e-01   5.200000e+03    /
 PLOG /  1.000000e-01    9.040000e+16    -8.100000e-01   4.800000e+03    /
 PLOG /  1.000000e+00    2.010000e+24    -2.860000e+00   1.090000e+04    /
 PLOG /  1.000000e+01    2.750000e+26    -3.310000e+00   1.580000e+04    /
 PLOG /  1.000000e+02    3.150000e+32    -4.830000e+00   2.600000e+04    /

H+C3H5-T=CH3+C2H3                                       8.0400e+13   -0.140      1150.00
 DUPLICATE
 PLOG /  1.000000e-02    8.040000e+13    -1.400000e-01   1.150000e+03    /
 PLOG /  1.000000e-01    7.170000e+10    6.700000e-01    6.738000e+02    /
 PLOG /  1.000000e+00    9.970000e+08    1.360000e+00    1.596400e+03    /
 PLOG /  1.000000e+01    7.410000e+07    1.570000e+00    2.108800e+03    /
 PLOG /  1.000000e+02    2.700000e+12    3.200000e-01    6.791800e+03    /

C3H6=H+C3H5-S                                           7.7100e+69  -16.090    140000.00

H+C3H6=H2+C3H5-A                                        3.6440e+05    2.455      4361.20

O2+C3H6=HO2+C3H5-A                                      1.2000e+20   -1.670     46192.10

O+C3H6=OH+C3H5-A                                        5.2400e+11    0.700      5884.00

OH+C3H6=H2O+C3H5-A                                      4.4600e+06    2.072      1050.80

HO2+C3H6=H2O2+C3H5-A                                    3.0700e-02    4.403     13547.20

CH3+C3H6=CH4+C3H5-A                                     2.2100e+00    3.500      5675.00

CH3O+C3H6=CH3OH+C3H5-A                                  8.4000e+10    0.000      2600.00

CH3O2+C3H6=CH3O2H+C3H5-A                                7.6800e-02    4.403     13547.20

C2H5+C3H6=C2H6+C3H5-A                                   1.0000e+11    0.000      9800.00

C2H5O2+C3H6=C2H5O2H+C3H5-A                              7.6800e-02    4.403     13547.20

H+C3H6=H2+C3H5-T                                        1.4980e+02    3.381      8909.50

O+C3H6=OH+C3H5-T                                        6.0300e+10    0.700      7632.00

OH+C3H6=H2O+C3H5-T                                      1.8000e+06    1.979      2235.20

HO2+C3H6=H2O2+C3H5-T                                    1.5600e+04    2.820     24427.90

O2+C3H6=HO2+C3H5-T                                      1.0000e+13    0.000     58770.00

CH3+C3H6=CH4+C3H5-T                                     8.4000e-01    3.500     11660.00

H+C3H6=H2+C3H5-S                                        5.1010e+02    3.234     12357.00
 DUPLICATE

H+C3H6=H2+C3H5-S                                        3.9690e+02    3.252     12007.00
 DUPLICATE

O2+C3H6=HO2+C3H5-S                                      2.0000e+13    0.000     62270.00

O+C3H6=OH+C3H5-S                                        1.2000e+11    0.700      8959.10

OH+C3H6=H2O+C3H5-S                                      1.8600e+05    2.369      2502.00

HO2+C3H6=H2O2+C3H5-S                                    9.5700e+02    3.059     20798.60

CH3+C3H6=CH4+C3H5-S                                     1.3480e+00    3.500     12850.00

O+C3H6=HCO+C2H5                                         7.4500e+06    1.880       183.00

O+C3H6=>H+CH3+CH2CO                                     3.0500e+06    1.880       183.00

O+C3H6=>2H+CH3CHCO                                      3.0500e+06    1.880       183.00

H+C3H6=NC3H7                                            1.0000e+00    1.000         0.00
 DUPLICATE
 PLOG /  1.300000e-03    7.990000e+81    -2.316100e+01   2.223900e+04    /
 PLOG /  4.000000e-02    4.240000e+68    -1.842700e+01   1.966500e+04    /
 PLOG /  1.000000e+00    1.040000e+49    -1.150000e+01   1.535900e+04    /
 PLOG /  1.000000e+01    6.200000e+41    -8.892000e+00   1.463700e+04    /
 PLOG /  1.000000e+02    1.000000e-10    0.000000e+00    0.000000e+00    /

H+C3H6=NC3H7                                            1.0000e+00    1.000         0.00
 DUPLICATE
 PLOG /  1.300000e-03    1.850000e+26    -5.830000e+00   3.865800e+03    /
 PLOG /  4.000000e-02    2.820000e+30    -6.490000e+00   5.470800e+03    /
 PLOG /  1.000000e+00    3.780000e+28    -5.570000e+00   5.625100e+03    /
 PLOG /  1.000000e+01    1.460000e+25    -4.280000e+00   5.247800e+03    /
 PLOG /  1.000000e+02    4.220000e+27    -4.390000e+00   9.345800e+03    /

H+C3H6=CH3+C2H4                                         1.0000e+00    1.000         1.00
 DUPLICATE
 PLOG /  1.300000e-03    1.540000e+09    1.350000e+00    2.542000e+03    /
 PLOG /  4.000000e-02    7.880000e+10    8.700000e-01    3.599600e+03    /
 PLOG /  1.000000e+00    2.670000e+12    4.700000e-01    5.431100e+03    /
 PLOG /  1.000000e+01    9.250000e+22    -2.600000e+00   1.289800e+04    /
 PLOG /  1.000000e+02    1.320000e+23    -2.420000e+00   1.650000e+04    /

H+C3H6=CH3+C2H4                                         1.0000e+00    1.000         1.00
 DUPLICATE
 PLOG /  1.300000e-03    1.000000e-10    0.000000e+00    0.000000e+00    /
 PLOG /  4.000000e-02    1.000000e-10    0.000000e+00    0.000000e+00    /
 PLOG /  1.000000e+00    1.000000e-10    0.000000e+00    0.000000e+00    /
 PLOG /  1.000000e+01    1.240000e+05    2.520000e+00    3.679100e+03    /
 PLOG /  1.000000e+02    2.510000e+03    2.910000e+00    3.980900e+03    /

H+C3H6=IC3H7                                            1.0000e+00    1.000         1.00
 DUPLICATE
 PLOG /  1.300000e-03    1.350000e+44    -1.068000e+01   8.196400e+03    /
 PLOG /  4.000000e-02    2.110000e+57    -1.423000e+01   1.514700e+04    /
 PLOG /  1.000000e+00    3.260000e+61    -1.494000e+01   2.016100e+04    /
 PLOG /  1.000000e+01    5.300000e+56    -1.312000e+01   2.066700e+04    /
 PLOG /  1.000000e+02    1.110000e+50    -1.080000e+01   2.020200e+04    /

H+C3H6=IC3H7                                            1.0000e+00    1.000         1.00
 DUPLICATE
 PLOG /  1.300000e-03    2.170000e+130   -3.258000e+01   1.361400e+05    /
 PLOG /  4.000000e-02    2.250000e+29    -5.840000e+00   4.241900e+03    /
 PLOG /  1.000000e+00    1.060000e+30    -5.630000e+00   5.613400e+03    /
 PLOG /  1.000000e+01    6.110000e+26    -4.440000e+00   5.182300e+03    /
 PLOG /  1.000000e+02    2.730000e+23    -3.260000e+00   4.597000e+03    /

CH3+C2H4=NC3H7                                          1.0000e+00    1.000         1.00
 DUPLICATE
 PLOG /  1.300000e-03    8.670000e+48    -1.254000e+01   1.820600e+04    /
 PLOG /  4.000000e-02    1.060000e+49    -1.204000e+01   2.000100e+04    /
 PLOG /  1.000000e+00    7.670000e+47    -1.117000e+01   2.236600e+04    /
 PLOG /  1.000000e+01    1.810000e+45    -1.003000e+01   2.376900e+04    /
 PLOG /  1.000000e+02    2.040000e+40    -8.250000e+00   2.421400e+04    /

CH3+C2H4=NC3H7                                          1.0000e+00    1.000         1.00
 DUPLICATE
 PLOG /  1.300000e-03    1.120000e+43    -1.130000e+01   1.308000e+04    /
 PLOG /  4.000000e-02    7.280000e+39    -9.880000e+00   1.316400e+04    /
 PLOG /  1.000000e+00    2.600000e+33    -7.460000e+00   1.241600e+04    /
 PLOG /  1.000000e+01    3.850000e+27    -5.380000e+00   1.145500e+04    /
 PLOG /  1.000000e+02    1.660000e+21    -3.170000e+00   1.024100e+04    /

HO2+C3H6=O2+IC3H7                                       8.8700e+22   -3.090     26586.00
 PLOG /  1.300000e-02    1.020000e+07    1.160000e+00    1.027300e+04    /
 PLOG /  9.869000e-01    1.310000e+20    -2.580000e+00   1.907800e+04    /
 PLOG /  9.870000e+00    4.140000e+28    -4.920000e+00   2.621200e+04    /
 PLOG /  9.869000e+01    8.870000e+22    -3.090000e+00   2.658600e+04    /

H+C3H5-A=H2+C3H4-A                                      1.2320e+03    3.035      2582.00

OH+C3H5-A=H2O+C3H4-A                                    6.0000e+12    0.000         0.00

CH3+C3H5-A=CH4+C3H4-A                                   3.0000e+12   -0.320      -131.00

C2H5+C3H5-A=C2H6+C3H4-A                                 4.0000e+11    0.000         0.00

C2H3+C3H5-A=C2H4+C3H4-A                                 1.0000e+12    0.000         0.00

2C3H4-A=C3H5-A+C3H3                                     5.0000e+14    0.000     64746.70

H+C3H5-S=H2+C3H4-A                                      3.3330e+12    0.000         0.00

CH3+C3H5-S=CH4+C3H4-A                                   1.0000e+11    0.000         0.00

H+C3H5-S=H2+C3H4-P                                      3.3400e+12    0.000         0.00

CH3+C3H5-S=CH4+C3H4-P                                   1.0000e+11    0.000         0.00

H+C3H5-T=H2+C3H4-P                                      3.3400e+12    0.000         0.00

CH3+C3H5-T=CH4+C3H4-P                                   1.0000e+11    0.000         0.00

2C3H5-A=C3H6+C3H4-A                                     9.5500e+40   -9.300     12470.00
 PLOG /  1.000000e+00    4.770000e+40    -9.300000e+00   1.247000e+04    /
 PLOG /  4.000000e+00    3.970000e+32    -6.800000e+00   9.180000e+03    /
 PLOG /  1.000000e+01    1.460000e+28    -5.500000e+00   7.410000e+03    /

C2H5+C3H5-A=C2H4+C3H6                                   4.0000e+11    0.000         0.00

HCO+C3H5-A=CO+C3H6                                      6.0000e+13    0.000         0.00

HCO+C3H5-S=CO+C3H6                                      9.0000e+13    0.000         0.00

HCO+C3H5-T=CO+C3H6                                      9.0000e+13    0.000         0.00

O+C3H5-S=HCO+C2H4                                       6.0000e+13    0.000         0.00

OH+C3H5-S=>H+HCO+C2H4                                   5.0000e+12    0.000         0.00

HO2+C3H5-S=>OH+HCO+C2H4                                 2.0000e+13    0.000         0.00

O+C3H5-T=CH3+CH2CO                                      6.0000e+13    0.000         0.00

OH+C3H5-T=>H+CH3+CH2CO                                  5.0000e+12    0.000         0.00

HO2+C3H5-T=>OH+CH3+CH2CO                                2.0000e+13    0.000         0.00

OH+C3H5-A=>2H+C2H3CHO                                   5.3000e+37   -6.710     29306.00
 PLOG /  1.000000e-01    5.300000e+37    -6.710000e+00   2.930600e+04    /
 PLOG /  1.000000e+00    4.200000e+32    -5.160000e+00   3.012600e+04    /
 PLOG /  1.000000e+01    1.600000e+20    -1.560000e+00   2.633000e+04    /

O2+C3H5-A=HO2+C3H4-A                                    4.9900e+15   -1.400     22428.00
 PLOG /  1.000000e+00    4.990000e+15    -1.400000e+00   2.242800e+04    /
 PLOG /  1.000000e+01    2.180000e+21    -2.850000e+00   3.075500e+04    /

O2+C3H5-A=CH2O+CH3CO                                    1.1900e+15   -1.010     20128.00
 PLOG /  1.000000e+00    1.190000e+15    -1.010000e+00   2.012800e+04    /
 PLOG /  1.000000e+01    7.140000e+15    -1.210000e+00   2.104600e+04    /

O2+C3H5-A=OH+C2H3CHO                                    1.8200e+13   -0.410     22859.00
 PLOG /  1.000000e+00    1.820000e+13    -4.100000e-01   2.285900e+04    /
 PLOG /  1.000000e+01    2.470000e+13    -4.500000e-01   2.301700e+04    /

O2+C3H5-S=HCO+CH3CHO                                    3.1000e+31   -5.944      5748.40

O2+C3H5-S=O+CH3CHCHO                                    5.3800e+18   -2.140      5142.90

O2+C3H5-S=OH+C2H3CHO                                    2.7000e+19   -2.140      5142.90

O2+C3H5-T=O+CH3COCH2                                    9.8600e+25   -3.751     11255.40

O2+C3H5-T=CH2O+CH3CO                                    2.5500e+20   -2.608      1565.70

O2+C3H5-T=HO2+C3H4-A                                    3.5900e+10   -0.270      -413.60

HO2+C3H5-A=OH+C3H5O                                     1.0000e+11    0.000         0.00
 PLOG /  1.000000e-02    1.020000e+13    -1.580000e-01   -1.417000e+03   /
 PLOG /  1.000000e-01    4.980000e+14    -6.420000e-01   -3.491000e+02   /
 PLOG /  1.000000e+00    7.770000e+17    -1.520000e+00   2.379200e+03    /
 PLOG /  1.000000e+01    2.930000e+15    -6.840000e-01   3.615300e+03    /
 PLOG /  1.000000e+02    1.640000e+04    2.740000e+00    1.144400e+03    /

HO2+C3H5-A=AC3H5OOH                                     1.0000e+11    0.000         0.00
 PLOG /  1.000000e-02    1.910000e+31    -7.230000e+00   1.336200e+03    /
 PLOG /  1.000000e-01    6.310000e+42    -1.030000e+01   5.568900e+03    /
 PLOG /  1.000000e+00    1.030000e+45    -1.060000e+01   7.851500e+03    /
 PLOG /  1.000000e+01    2.790000e+37    -7.920000e+00   6.497900e+03    /
 PLOG /  1.000000e+02    1.440000e+32    -6.010000e+00   6.053600e+03    /

HO2+C3H5-A=H2O+C2H3CHO                                  1.0000e+11    0.000         0.00
 PLOG /  1.000000e-02    1.090000e+00    3.010000e+00    -3.421100e+03   /
 PLOG /  1.000000e-01    6.350000e+01    2.500000e+00    -2.341400e+03   /
 PLOG /  1.000000e+00    6.050000e+05    1.390000e+00    5.951000e+02    /
 PLOG /  1.000000e+01    3.100000e+05    1.590000e+00    2.677600e+03    /
 PLOG /  1.000000e+02    5.070000e-05    4.590000e+00    9.275000e+02    /

AC3H5OOH=H2O+C2H3CHO                                    1.0000e+11    0.000         0.00
 PLOG /  1.000000e-02    1.990000e+50    -1.270000e+01   5.353190e+04    /
 PLOG /  1.000000e-01    4.720000e+47    -1.150000e+01   5.436090e+04    /
 PLOG /  1.000000e+00    1.500000e+40    -8.840000e+00   5.317920e+04    /
 PLOG /  1.000000e+01    2.540000e+28    -5.000000e+00   4.991940e+04    /
 PLOG /  1.000000e+02    1.480000e+16    -1.120000e+00   4.594930e+04    /

AC3H5OOH=OH+C3H5O                                       1.0000e+11    0.000         0.00
 PLOG /  1.000000e-02    1.490000e+58    -1.390000e+01   5.426690e+04    /
 PLOG /  1.000000e-01    1.800000e+54    -1.240000e+01   5.419380e+04    /
 PLOG /  1.000000e+00    3.360000e+46    -9.810000e+00   5.246850e+04    /
 PLOG /  1.000000e+01    2.390000e+36    -6.540000e+00   4.942900e+04    /
 PLOG /  1.000000e+02    1.280000e+27    -3.610000e+00   4.633310e+04    /

C3H5O=CH2O+C2H3                                         1.0000e+11    0.000         0.00
 PLOG /  1.000000e-03    7.260000e+06    1.820000e-01    1.781550e+04    /
 PLOG /  1.000000e-02    6.970000e+16    -2.500000e+00   2.087870e+04    /
 PLOG /  1.000000e-01    6.640000e+23    -4.230000e+00   2.356500e+04    /
 PLOG /  1.000000e+00    1.070000e+26    -4.560000e+00   2.462290e+04    /
 PLOG /  1.000000e+01    6.500000e+29    -5.370000e+00   2.664500e+04    /
 PLOG /  1.000000e+02    4.630000e+31    -5.590000e+00   2.891530e+04    /
 PLOG /  1.000000e+03    8.520000e+25    -3.610000e+00   2.786340e+04    /

C3H5O=CH2CH2CHO                                         1.0000e+11    0.000         0.00
 PLOG /  1.000000e-03    5.250000e-49    1.550000e+01    -1.563990e+04   /
 PLOG /  1.000000e-01    4.440000e-22    8.380000e+00    -3.819000e+03   /
 PLOG /  1.000000e+00    6.230000e+12    -1.440000e+00   1.082920e+04    /
 PLOG /  1.000000e+01    3.480000e+42    -9.910000e+00   2.529790e+04    /
 PLOG /  1.000000e+02    1.880000e+38    -8.160000e+00   2.597450e+04    /
 PLOG /  1.000000e+03    1.670000e+21    -2.740000e+00   2.033770e+04    /

C3H5O=H+C2H3CHO                                         1.0000e+11    0.000         0.00
 PLOG /  1.000000e-03    3.000000e+15    -2.310000e+00   1.466790e+04    /
 PLOG /  1.000000e-02    1.500000e+22    -3.960000e+00   1.828300e+04    /
 PLOG /  1.000000e-01    1.950000e+23    -3.990000e+00   1.914330e+04    /
 PLOG /  1.000000e+00    1.150000e+25    -4.240000e+00   2.031120e+04    /
 PLOG /  1.000000e+01    1.760000e+28    -4.890000e+00   2.276520e+04    /
 PLOG /  1.000000e+02    1.410000e+27    -4.280000e+00   2.377060e+04    /
 PLOG /  1.000000e+03    2.570000e+20    -2.060000e+00   2.204010e+04    /

C3H5O=HCO+C2H4                                          1.0000e+11    0.000         0.00
 PLOG /  1.000000e-03    6.620000e+16    -2.840000e+00   1.319700e+04    /
 PLOG /  1.000000e-02    1.260000e+20    -3.530000e+00   1.546920e+04    /
 PLOG /  1.000000e-01    2.130000e+21    -3.640000e+00   1.658450e+04    /
 PLOG /  1.000000e+00    1.070000e+24    -4.160000e+00   1.898500e+04    /
 PLOG /  1.000000e+01    8.420000e+25    -4.400000e+00   2.238260e+04    /
 PLOG /  1.000000e+02    1.860000e+21    -2.730000e+00   2.365880e+04    /
 PLOG /  1.000000e+03    4.750000e+08    1.140000e+00    2.092250e+04    /

CH2CH2CHO=CH2O+C2H3                                     1.0000e+11    0.000         0.00
 PLOG /  1.000000e-03    6.890000e-69    2.150000e+01    2.638000e+03    /
 PLOG /  1.000000e-02    5.340000e-33    1.110000e+01    1.674910e+04    /
 PLOG /  1.000000e-01    6.110000e+26    -6.010000e+00   4.411670e+04    /
 PLOG /  1.000000e+00    8.040000e+35    -8.310000e+00   4.691970e+04    /
 PLOG /  1.000000e+01    5.520000e+40    -9.190000e+00   5.050870e+04    /
 PLOG /  1.000000e+02    5.850000e+35    -7.180000e+00   5.203840e+04    /
 PLOG /  1.000000e+03    1.930000e+19    -1.940000e+00   4.844000e+04    /

CH2CH2CHO=H+C2H3CHO                                     1.0000e+11    0.000         0.00
 PLOG /  1.000000e-03    1.610000e+10    -1.240000e+00   3.237130e+04    /
 PLOG /  1.000000e-02    5.840000e+15    -2.610000e+00   3.287840e+04    /
 PLOG /  1.000000e-01    3.640000e+23    -4.600000e+00   3.427530e+04    /
 PLOG /  1.000000e+00    7.580000e+31    -6.630000e+00   3.789540e+04    /
 PLOG /  1.000000e+01    2.860000e+32    -6.300000e+00   3.999070e+04    /
 PLOG /  1.000000e+02    1.570000e+23    -3.140000e+00   3.801170e+04    /
 PLOG /  1.000000e+03    4.520000e+12    2.140000e-01    3.457050e+04    /

CH2CH2CHO=HCO+C2H4                                      1.0000e+11    0.000         0.00
 PLOG /  1.000000e-03    2.900000e+32    -7.240000e+00   2.568750e+04    /
 PLOG /  1.000000e-02    5.300000e+33    -7.280000e+00   2.710060e+04    /
 PLOG /  1.000000e-01    2.000000e+35    -7.410000e+00   2.902730e+04    /
 PLOG /  1.000000e+00    1.010000e+34    -6.700000e+00   3.001810e+04    /
 PLOG /  1.000000e+01    9.760000e+27    -4.630000e+00   2.892390e+04    /
 PLOG /  1.000000e+02    2.110000e+19    -1.850000e+00   2.623980e+04    /
 PLOG /  1.000000e+03    1.590000e+13    6.300000e-02    2.408630e+04    /

CH2O+C2H3=H+C2H3CHO                                     1.0000e+11    0.000         0.00
 PLOG /  1.000000e-03    2.600000e+04    2.260000e+00    1.510300e+03    /
 PLOG /  1.000000e-02    5.130000e+04    2.170000e+00    1.675500e+03    /
 PLOG /  1.000000e-01    3.990000e+05    1.910000e+00    2.218300e+03    /
 PLOG /  1.000000e+00    1.750000e+07    1.450000e+00    3.428000e+03    /
 PLOG /  1.000000e+01    1.350000e+09    9.330000e-01    5.173000e+03    /
 PLOG /  1.000000e+02    2.240000e+11    3.570000e-01    8.001300e+03    /
 PLOG /  1.000000e+03    6.010000e+05    2.090000e+00    7.895600e+03    /

CH2O+C2H3=HCO+C2H4                                      1.0000e+11    0.000         0.00
 PLOG /  1.000000e-03    1.110000e+07    1.090000e+00    1.807200e+03    /
 PLOG /  1.000000e-02    2.470000e+07    9.930000e-01    1.994900e+03    /
 PLOG /  1.000000e-01    2.470000e+08    7.040000e-01    2.596200e+03    /
 PLOG /  1.000000e+00    1.420000e+10    2.090000e-01    3.934200e+03    /
 PLOG /  1.000000e+01    3.450000e+13    -7.260000e-01   6.944300e+03    /
 PLOG /  1.000000e+02    3.310000e+14    -8.660000e-01   1.096570e+04    /
 PLOG /  1.000000e+03    1.650000e+01    3.170000e+00    9.399800e+03    /

CH3O2+C3H5-A=CH3O+C3H5O                                 1.0000e+11    0.000         0.00
 PLOG /  1.000000e-02    3.330000e+12    -1.580000e-01   -1.417000e+03   /
 PLOG /  1.000000e-01    1.660000e+14    -6.420000e-01   -3.491000e+02   /
 PLOG /  1.000000e+00    2.595000e+17    -1.520000e+00   2.379200e+03    /
 PLOG /  1.000000e+01    9.780000e+14    -6.840000e-01   3.615300e+03    /
 PLOG /  1.000000e+02    5.470000e+03    2.740000e+00    1.144400e+03    /

CH3O2+C3H5-A=AC4H7OOH                                   1.0000e+11    0.000         0.00
 PLOG /  1.000000e-02    1.910000e+31    -7.230000e+00   1.336200e+03    /
 PLOG /  1.000000e-01    6.310000e+42    -1.030000e+01   5.568900e+03    /
 PLOG /  1.000000e+00    1.030000e+45    -1.060000e+01   7.851500e+03    /
 PLOG /  1.000000e+01    2.790000e+37    -7.920000e+00   6.497900e+03    /
 PLOG /  1.000000e+02    3.400000e+29    -5.280000e+00   4.539800e+03    /

AC4H7OOH=CH3O+C3H5O                                     1.0000e+11    0.000         0.00
 PLOG /  1.000000e-02    1.490000e+58    -1.390000e+01   5.426690e+04    /
 PLOG /  1.000000e-01    1.800000e+54    -1.240000e+01   5.419380e+04    /
 PLOG /  1.000000e+00    3.360000e+46    -9.810000e+00   5.246850e+04    /
 PLOG /  1.000000e+01    2.390000e+36    -6.540000e+00   4.942900e+04    /
 PLOG /  1.000000e+02    2.560000e+27    -3.610000e+00   4.633310e+04    /

OH+C3H6=H+C3H5OH                                        2.2900e+13    0.070     10580.00
 PLOG /  1.300000e-03    2.670000e+13    5.000000e-02    1.061100e+04    /
 PLOG /  1.000000e-02    2.750000e+13    5.000000e-02    1.062300e+04    /
 PLOG /  1.300000e-02    2.870000e+13    4.000000e-02    1.063400e+04    /
 PLOG /  2.500000e-02    1.590000e+14    -1.600000e-01   1.112500e+04    /
 PLOG /  1.000000e-01    3.100000e+14    -2.200000e-01   1.140700e+04    /
 PLOG /  1.315000e-01    3.780000e+14    -2.400000e-01   1.145800e+04    /
 PLOG /  1.000000e+00    9.150000e+07    1.420000e+00    1.008700e+04    /
 PLOG /  1.000000e+01    3.660000e+05    2.140000e+00    1.041000e+04    /
 PLOG /  1.000000e+02    8.190000e+02    2.840000e+00    1.048100e+04    /

OH+C3H6=H+CH3COCH3                                      2.8700e+00    2.920       625.00
 PLOG /  1.300000e-03    2.870000e+00    2.920000e+00    6.250000e+02    /
 PLOG /  1.000000e-02    4.840000e-01    2.980000e+00    7.040000e+02    /
 PLOG /  1.300000e-02    3.130000e-01    3.040000e+00    7.210000e+02    /
 PLOG /  2.500000e-02    9.330000e-03    3.620000e+00    6.770000e+02    /
 PLOG /  1.000000e-01    4.640000e-05    4.480000e+00    6.870000e+02    /
 PLOG /  1.315000e-01    2.710000e-05    4.560000e+00    7.070000e+02    /
 PLOG /  1.000000e+00    7.650000e-07    5.050000e+00    8.740000e+02    /
 PLOG /  1.000000e+01    2.640000e+15    -8.000000e-01   1.272800e+04    /
 PLOG /  1.000000e+02    4.870000e-04    4.320000e+00    4.020000e+03    /

OH+C3H6=H+SC3H5OH                                       2.8700e+00    2.920       625.00
 PLOG /  1.300000e-03    3.470000e+06    1.530000e+00    4.288000e+03    /
 PLOG /  1.000000e-02    1.080000e+07    1.340000e+00    4.576000e+03    /
 PLOG /  1.300000e-02    9.760000e+06    1.330000e+00    4.589000e+03    /
 PLOG /  2.500000e-02    5.140000e+06    1.360000e+00    4.594000e+03    /
 PLOG /  1.000000e-01    3.130000e+05    1.690000e+00    4.603000e+03    /
 PLOG /  1.315000e-01    1.390000e+05    1.800000e+00    4.603000e+03    /
 PLOG /  1.000000e+00    1.030000e+02    2.830000e+00    4.530000e+03    /
 PLOG /  1.000000e+01    3.400000e-02    3.890000e+00    4.390000e+03    /
 PLOG /  1.000000e+02    4.460000e-06    5.030000e+00    4.132000e+03    /

OH+C3H6=CH3+CH3CHO                                      6.9300e+05    1.490      -536.00
 PLOG /  1.300000e-03    6.930000e+05    1.490000e+00    -5.360000e+02   /
 PLOG /  1.000000e-02    5.940000e+03    2.010000e+00    -5.600000e+02   /
 PLOG /  1.300000e-02    1.100000e+03    2.220000e+00    -6.800000e+02   /
 PLOG /  2.500000e-02    1.070000e+02    2.500000e+00    -7.590000e+02   /
 PLOG /  1.000000e-01    7.830000e-01    3.100000e+00    -9.190000e+02   /
 PLOG /  1.315000e-01    3.070000e-01    3.220000e+00    -9.460000e+02   /
 PLOG /  1.000000e+00    3.160000e-04    4.050000e+00    -1.144000e+03   /
 PLOG /  1.000000e+01    7.590000e-06    4.490000e+00    -6.800000e+02   /
 PLOG /  1.000000e+02    5.450000e-05    4.220000e+00    1.141000e+03    /

OH+C3H6=C3H6OH1-2                                       5.1000e+54  -20.700     32402.00
 DUPLICATE
 PLOG /  1.300000e-03    2.300000e+78    -2.070000e+01   3.240200e+04    /
 PLOG /  1.000000e-02    2.740000e+77    -2.000000e+01   3.387400e+04    /
 PLOG /  1.300000e-02    1.070000e+76    -1.958000e+01   3.287400e+04    /
 PLOG /  2.500000e-02    3.680000e+73    -1.879000e+01   3.136100e+04    /
 PLOG /  1.000000e-01    1.040000e+68    -1.701000e+01   2.790900e+04    /
 PLOG /  1.315000e-01    7.230000e+66    -1.664000e+01   2.716200e+04    /
 PLOG /  1.000000e+00    1.950000e+59    -1.417000e+01   2.307900e+04    /
 PLOG /  1.000000e+01    7.580000e+53    -1.223000e+01   2.297600e+04    /
 PLOG /  1.000000e+02    1.430000e+48    -1.023000e+01   2.377200e+04    /

OH+C3H6=C3H6OH1-2                                       1.4200e+36  -15.840     11594.00
 DUPLICATE
 PLOG /  1.300000e-03    6.410000e+59    -1.584000e+01   1.159400e+04    /
 PLOG /  1.000000e-02    7.280000e+59    -1.551000e+01   1.289800e+04    /
 PLOG /  1.300000e-02    2.790000e+59    -1.534000e+01   1.291300e+04    /
 PLOG /  2.500000e-02    2.650000e+58    -1.493000e+01   1.293600e+04    /
 PLOG /  1.000000e-01    1.350000e+56    -1.404000e+01   1.294500e+04    /
 PLOG /  1.315000e-01    3.980000e+55    -1.385000e+01   1.288700e+04    /
 PLOG /  1.000000e+00    1.550000e+50    -1.204000e+01   1.149300e+04    /
 PLOG /  1.000000e+01    6.410000e+41    -9.350000e+00   8.921000e+03    /
 PLOG /  1.000000e+02    2.300000e+32    -6.310000e+00   6.088000e+03    /

OH+C3H6=C3H6OH2-1                                       5.1000e+54  -20.700     32402.00
 DUPLICATE
 PLOG /  1.300000e-03    2.140000e+59    -1.584000e+01   1.159400e+04    /
 PLOG /  1.000000e-02    2.430000e+59    -1.551000e+01   1.289800e+04    /
 PLOG /  1.300000e-02    9.300000e+58    -1.534000e+01   1.291300e+04    /
 PLOG /  2.500000e-02    8.830000e+57    -1.493000e+01   1.293600e+04    /
 PLOG /  1.000000e-01    4.500000e+55    -1.404000e+01   1.294500e+04    /
 PLOG /  1.315000e-01    1.330000e+55    -1.385000e+01   1.288700e+04    /
 PLOG /  1.000000e+00    5.180000e+49    -1.204000e+01   1.149300e+04    /
 PLOG /  1.000000e+01    2.140000e+41    -9.350000e+00   8.921000e+03    /
 PLOG /  1.000000e+02    7.650000e+31    -6.310000e+00   6.088000e+03    /

OH+C3H6=C3H6OH2-1                                       1.4200e+36  -15.840     11594.00
 DUPLICATE
 PLOG /  1.300000e-03    7.680000e+77    -2.070000e+01   3.240200e+04    /
 PLOG /  1.000000e-02    9.130000e+76    -2.000000e+01   3.387400e+04    /
 PLOG /  1.300000e-02    3.550000e+75    -1.958000e+01   3.287400e+04    /
 PLOG /  2.500000e-02    1.230000e+73    -1.879000e+01   3.136100e+04    /
 PLOG /  1.000000e-01    3.450000e+67    -1.701000e+01   2.790900e+04    /
 PLOG /  1.315000e-01    2.410000e+66    -1.664000e+01   2.716200e+04    /
 PLOG /  1.000000e+00    6.500000e+58    -1.417000e+01   2.307900e+04    /
 PLOG /  1.000000e+01    2.530000e+53    -1.223000e+01   2.297600e+04    /
 PLOG /  1.000000e+02    4.780000e+47    -1.023000e+01   2.377200e+04    /

H+CH3COCH3=C3H6OH2-1                                    8.0000e+12    0.000      9500.00

H+C2H5CHO=C3H6OH1-2                                     8.0000e+12    0.000      9500.00

OH+C3H5-T=CH3COCH3                                      5.0000e+13    0.000         0.00

O2+C3H6OH1-2=HO2+C2H5CHO                                7.5000e+11    0.000      5000.00

O2+C3H6OH1-2=HOC3H6O2                                   1.2000e+11    0.000     -1100.00

O2+C3H6OH2-1=HOC3H6O2                                   1.2000e+11    0.000     -1100.00

HOC3H6O2=>OH+CH2O+CH3CHO                                1.2500e+10    0.000     18900.00

SC3H5OH=C2H5CHO                                         8.5900e+11    0.318     55900.00

O2+SC3H5OH=>H+HO2+C2H3CHO                               3.0000e+13    0.000     39100.00

OH+SC3H5OH=>H+H2O+C2H3CHO                               3.1000e+06    2.000      -298.00

H+SC3H5OH=>H2+H+C2H3CHO                                 1.7300e+05    2.500      2492.00

O+SC3H5OH=>H+OH+C2H3CHO                                 1.7500e+12    0.700      5884.00

HO2+SC3H5OH=>H+H2O2+C2H3CHO                             9.6000e+03    2.600     13900.00

CH3+SC3H5OH=>H+CH4+C2H3CHO                              2.2100e+00    3.500      5675.00

CH3O2+SC3H5OH=>H+CH3O2H+C2H3CHO                         9.6000e+03    2.600     13900.00

CH3O+SC3H5OH=>H+CH3OH+C2H3CHO                           8.3000e+10    0.000      2600.00

HO2+SC3H5OH=HO2+C2H5CHO                                 1.4900e+05    1.670      6810.00

HOCHO+SC3H5OH=HOCHO+C2H5CHO                             2.8100e-02    3.286     -4509.00

C3H4-P+C3H3=C3H4-A+C3H3                                 6.1400e+06    1.740     10450.00

O2+C3H4-P=HO2+C3H3                                      3.0000e+13    0.000     42630.00

O+C3H4-P=OH+C3H3                                        7.6500e+08    1.500      8600.00

H+C3H4-P=H2+C3H3                                        3.5720e+04    2.825      4821.00

OH+C3H4-P=H2O+C3H3                                      2.0000e+07    2.000      5000.00

OH+C3H4-P=>0.15CO+0.15C2H5+0.85CH3COCH2                 1.6000e+12    0.000      1000.00

HO2+C3H4-P=H2O2+C3H3                                    9.5500e-02    4.170      9632.80

CH3+C3H4-P=CH4+C3H3                                     1.8000e+12    0.000      7700.00

CH3O2+C3H4-P=CH3O2H+C3H3                                9.5500e-02    4.170      9632.80

C2H+C3H4-P=C2H2+C3H3                                    1.0000e+13    0.000         0.00

C2H3+C3H4-P=C2H4+C3H3                                   1.0000e+12    0.000      7700.00

C3H5-A+C3H4-P=C3H6+C3H3                                 3.0000e+12    0.000      7700.00

H+C3H4-A=H2+C3H3                                        6.6250e+03    3.095      5522.00

O2+C3H4-A=HO2+C3H3                                      4.0000e+13    0.000     41320.00

OH+C3H4-A=H2O+C3H3                                      2.0000e+07    2.000      5000.00

CH3+C3H4-A=CH4+C3H3                                     1.3000e+12    0.000      7700.00

HO2+C3H4-A=H2O2+C3H3                                    3.5800e-02    4.170      9632.80

CH3O2+C3H4-A=CH3O2H+C3H3                                7.1610e-02    4.170      9632.80

C3H5-A+C3H4-A=C3H6+C3H3                                 2.0000e+11    0.000      7700.00

H+C3H4-A=H+C3H4-P                                       2.4400e+10    1.040      2159.00
 DUPLICATE
 PLOG /  1.000000e-03    8.490000e+10    8.900000e-01    2.503000e+03    /
 PLOG /  3.900000e-02    1.480000e+13    2.600000e-01    4.103000e+03    /
 PLOG /  1.000000e+00    2.480000e+15    -3.300000e-01   6.436000e+03    /
 PLOG /  1.000000e+01    2.350000e+25    -3.230000e+00   1.316500e+04    /
 PLOG /  1.000000e+02    1.020000e+24    -2.670000e+00   1.555200e+04    /

H+C3H4-A=H+C3H4-P                                       2.4400e+10    1.040      2159.00
 DUPLICATE
 PLOG /  1.000000e-03    1.000000e-10    0.000000e+00    0.000000e+00    /
 PLOG /  3.900000e-02    1.000000e-10    0.000000e+00    0.000000e+00    /
 PLOG /  1.000000e+00    1.000000e-10    0.000000e+00    0.000000e+00    /
 PLOG /  1.000000e+01    1.790000e+07    1.980000e+00    4.521000e+03    /
 PLOG /  1.000000e+02    4.630000e+04    2.620000e+00    4.466000e+03    /

H+C3H4-A=C3H5-A                                         4.2300e+43   -8.610     22522.00
 DUPLICATE
 PLOG /  1.000000e-03    2.210000e+61    -1.525000e+01   2.007600e+04    /
 PLOG /  3.900000e-02    1.240000e+52    -1.202000e+01   1.783900e+04    /
 PLOG /  1.000000e+00    4.670000e+51    -1.145000e+01   2.134000e+04    /
 PLOG /  1.000000e+01    3.750000e+48    -1.027000e+01   2.251100e+04    /
 PLOG /  1.000000e+02    4.230000e+43    -8.610000e+00   2.252200e+04    /

H+C3H4-A=C3H5-A                                         2.2100e+61  -15.250     20076.00
 DUPLICATE
 PLOG /  1.000000e-03    2.800000e+38    -8.670000e+00   8.035000e+03    /
 PLOG /  3.900000e-02    9.330000e+36    -8.190000e+00   7.462000e+03    /
 PLOG /  1.000000e+00    3.320000e+30    -5.780000e+00   6.913000e+03    /
 PLOG /  1.000000e+01    2.290000e+26    -4.320000e+00   6.163000e+03    /
 PLOG /  1.000000e+02    4.380000e+21    -2.710000e+00   5.187000e+03    /

H+C3H4-A=C3H5-S                                         1.7600e+10    1.090      3949.00
 DUPLICATE
 PLOG /  4.000000e-02    3.380000e+49    -1.275000e+01   1.407200e+04    /
 PLOG /  1.000000e+00    1.370000e+51    -1.255000e+01   1.542800e+04    /
 PLOG /  1.000000e+01    3.880000e+50    -1.190000e+01   1.691500e+04    /
 PLOG /  1.000000e+02    2.170000e+49    -1.110000e+01   1.874600e+04    /

H+C3H4-A=C3H5-S                                         1.7600e+10    1.090      3949.00
 DUPLICATE
 PLOG /  4.000000e-02    2.980000e+43    -1.143000e+01   8.046000e+03    /
 PLOG /  1.000000e+00    5.750000e+39    -9.510000e+00   7.458000e+03    /
 PLOG /  1.000000e+01    4.330000e+40    -9.600000e+00   6.722000e+03    /
 PLOG /  1.000000e+02    3.440000e+34    -7.360000e+00   6.150000e+03    /

H+C3H4-A=C3H5-T                                         6.4400e+102  -27.510     51768.00
 DUPLICATE
 PLOG /  1.000000e-03    6.440000e+102   -2.751000e+01   5.176800e+04    /
 PLOG /  3.900000e-02    1.550000e+53    -1.310000e+01   1.447200e+04    /
 PLOG /  1.000000e+00    1.900000e+53    -1.259000e+01   1.672600e+04    /
 PLOG /  1.000000e+01    7.950000e+51    -1.182000e+01   1.828600e+04    /
 PLOG /  1.000000e+02    4.210000e+52    -1.164000e+01   2.226200e+04    /

H+C3H4-A=C3H5-T                                         6.4400e+102  -27.510     51768.00
 DUPLICATE
 PLOG /  1.000000e-03    1.100000e+54    -1.429000e+01   1.080900e+04    /
 PLOG /  3.900000e-02    9.880000e+44    -1.121000e+01   8.212000e+03    /
 PLOG /  1.000000e+00    2.810000e+40    -9.420000e+00   7.850000e+03    /
 PLOG /  1.000000e+01    2.600000e+35    -7.570000e+00   7.147000e+03    /
 PLOG /  1.000000e+02    9.880000e+29    -5.530000e+00   6.581000e+03    /

H+C3H4-A=CH3+C2H2                                       3.7400e+01    3.350        57.80
 DUPLICATE
 PLOG /  1.000000e-03    1.230000e+08    1.530000e+00    4.737000e+03    /
 PLOG /  3.900000e-02    2.720000e+09    1.200000e+00    6.834000e+03    /
 PLOG /  1.000000e+00    1.260000e+20    -1.830000e+00   1.500300e+04    /
 PLOG /  1.000000e+01    1.680000e+16    -6.000000e-01   1.475400e+04    /
 PLOG /  1.000000e+02    1.370000e+17    -7.900000e-01   1.760300e+04    /

H+C3H4-A=CH3+C2H2                                       3.7400e+01    3.350        57.80
 DUPLICATE
 PLOG /  1.000000e-03    1.000000e-10    0.000000e+00    0.000000e+00    /
 PLOG /  3.900000e-02    1.000000e-10    0.000000e+00    0.000000e+00    /
 PLOG /  1.000000e+00    1.230000e+04    2.680000e+00    6.335000e+03    /
 PLOG /  1.000000e+01    3.310000e+08    1.140000e+00    8.886000e+03    /
 PLOG /  1.000000e+02    1.280000e+06    1.710000e+00    9.774000e+03    /

H+C3H4-P=C3H5-T                                         8.8500e+51  -13.040     12325.00
 DUPLICATE
 PLOG /  1.000000e-03    8.850000e+51    -1.304000e+01   1.232500e+04    /
 PLOG /  3.900000e-02    3.170000e+52    -1.269000e+01   1.422600e+04    /
 PLOG /  1.000000e+00    2.870000e+53    -1.251000e+01   1.685300e+04    /
 PLOG /  1.000000e+01    9.510000e+51    -1.174000e+01   1.833100e+04    /
 PLOG /  1.000000e+02    4.510000e+52    -1.158000e+01   2.220700e+04    /

H+C3H4-P=C3H5-T                                         8.8500e+51  -13.040     12325.00
 DUPLICATE
 PLOG /  1.000000e-03    1.970000e+46    -1.191000e+01   7.456000e+03    /
 PLOG /  3.900000e-02    2.590000e+45    -1.123000e+01   8.046000e+03    /
 PLOG /  1.000000e+00    6.930000e+39    -9.110000e+00   7.458000e+03    /
 PLOG /  1.000000e+01    6.800000e+34    -7.290000e+00   6.722000e+03    /
 PLOG /  1.000000e+02    5.650000e+29    -5.390000e+00   6.150000e+03    /

H+C3H4-P=C3H5-S                                         3.3800e+49  -12.750     14072.00
 DUPLICATE
 PLOG /  1.000000e-03    1.000000e-10    0.000000e+00    0.000000e+00    /
 PLOG /  3.900000e-02    3.380000e+49    -1.275000e+01   1.407200e+04    /
 PLOG /  1.000000e+00    1.370000e+51    -1.255000e+01   1.542800e+04    /
 PLOG /  1.000000e+01    3.880000e+50    -1.190000e+01   1.691500e+04    /
 PLOG /  1.000000e+02    2.170000e+49    -1.110000e+01   1.874600e+04    /

H+C3H4-P=C3H5-S                                         3.3800e+49  -12.750     14072.00
 DUPLICATE
 PLOG /  1.000000e-03    1.490000e+38    -1.011000e+01   7.458000e+03    /
 PLOG /  3.900000e-02    2.980000e+43    -1.143000e+01   8.736000e+03    /
 PLOG /  1.000000e+00    5.750000e+39    -9.510000e+00   8.772000e+03    /
 PLOG /  1.000000e+01    4.330000e+40    -9.600000e+00   9.401000e+03    /
 PLOG /  1.000000e+02    3.440000e+34    -7.360000e+00   8.558000e+03    /

H+C3H4-P=CH3+C2H2                                       2.1200e+10    1.060      3945.00
 PLOG /  1.000000e-03    2.440000e+10    1.040000e+00    3.980000e+03    /
 PLOG /  3.900000e-02    3.890000e+10    9.890000e-01    4.114000e+03    /
 PLOG /  1.000000e+00    3.460000e+12    4.420000e-01    5.463000e+03    /
 PLOG /  1.000000e+01    1.720000e+14    -1.000000e-02   7.134000e+03    /
 PLOG /  1.000000e+02    1.900000e+15    -2.900000e-01   8.306000e+03    /

H+C3H4-P=C3H5-A                                         1.1000e+60  -14.560     28100.00
 PLOG /  1.000000e-01    1.100000e+60    -1.456000e+01   2.810000e+04    /
 PLOG /  1.000000e+00    4.910000e+60    -1.437000e+01   3.164400e+04    /
 PLOG /  2.000000e+00    3.040000e+60    -1.419000e+01   3.264200e+04    /
 PLOG /  5.000000e+00    9.020000e+59    -1.389000e+01   3.395300e+04    /
 PLOG /  1.000000e+01    2.200000e+59    -1.361000e+01   3.490000e+04    /
 PLOG /  1.000000e+02    1.600000e+55    -1.207000e+01   3.750000e+04    /

C3H5-A=C3H5-T                                           3.9000e+59  -15.420     75400.00
 PLOG /  1.000000e-01    3.900000e+59    -1.542000e+01   7.540000e+04    /
 PLOG /  1.000000e+00    7.060000e+56    -1.408000e+01   7.586800e+04    /
 PLOG /  2.000000e+00    4.800000e+55    -1.359000e+01   7.594900e+04    /
 PLOG /  5.000000e+00    4.860000e+53    -1.281000e+01   7.588300e+04    /
 PLOG /  1.000000e+01    6.400000e+51    -1.212000e+01   7.570000e+04    /
 PLOG /  1.000000e+02    2.800000e+43    -9.270000e+00   7.400000e+04    /

C3H5-A=C3H5-S                                           1.3000e+55  -14.530     73800.00
 PLOG /  1.000000e-01    1.300000e+55    -1.453000e+01   7.380000e+04    /
 PLOG /  1.000000e+00    5.000000e+51    -1.302000e+01   7.330000e+04    /
 PLOG /  1.000000e+01    9.700000e+48    -1.173000e+01   7.370000e+04    /
 PLOG /  1.000000e+02    4.860000e+44    -9.840000e+00   7.340000e+04    /

CH3+C2H2=C3H5-T                                         6.8000e+20   -4.160     18000.00
 PLOG /  1.000000e-01    6.800000e+20    -4.160000e+00   1.800000e+04    /
 PLOG /  1.000000e+00    4.990000e+22    -4.390000e+00   1.885000e+04    /
 PLOG /  2.000000e+00    6.000000e+23    -4.600000e+00   1.957100e+04    /
 PLOG /  5.000000e+00    7.310000e+25    -5.060000e+00   2.115000e+04    /
 PLOG /  1.000000e+01    9.300000e+27    -5.550000e+00   2.290000e+04    /
 PLOG /  1.000000e+02    3.800000e+36    -7.580000e+00   3.130000e+04    /

C3H5-T=C3H5-S                                           1.6000e+44  -12.160     52200.00
 PLOG /  1.000000e-01    1.600000e+44    -1.216000e+01   5.220000e+04    /
 PLOG /  1.000000e+00    1.500000e+48    -1.271000e+01   5.390000e+04    /
 PLOG /  1.000000e+01    5.100000e+52    -1.337000e+01   5.720000e+04    /
 PLOG /  1.000000e+02    5.800000e+51    -1.243000e+01   5.920000e+04    /

CH3+C2H2=C3H5-A                                         8.2000e+53  -13.320     33200.00
 PLOG /  1.000000e-01    8.200000e+53    -1.332000e+01   3.320000e+04    /
 PLOG /  1.000000e+00    2.680000e+53    -1.282000e+01   3.573000e+04    /
 PLOG /  2.000000e+00    3.640000e+52    -1.246000e+01   3.612700e+04    /
 PLOG /  5.000000e+00    1.040000e+51    -1.189000e+01   3.647600e+04    /
 PLOG /  1.000000e+01    4.400000e+49    -1.140000e+01   3.670000e+04    /
 PLOG /  1.000000e+02    3.800000e+44    -9.630000e+00   3.760000e+04    /

CH3+C2H2=C3H5-S                                         1.7800e+42  -10.400     13647.00
 DUPLICATE
 PLOG /  1.000000e-03    1.780000e+42    -1.040000e+01   1.364700e+04    /
 PLOG /  3.900000e-02    1.520000e+44    -1.073000e+01   1.525600e+04    /
 PLOG /  1.000000e+00    1.190000e+44    -1.019000e+01   1.872800e+04    /
 PLOG /  1.000000e+01    6.020000e+43    -9.740000e+00   2.056100e+04    /
 PLOG /  1.000000e+02    1.420000e+42    -8.910000e+00   2.223500e+04    /

CH3+C2H2=C3H5-S                                         1.7800e+42  -10.400     13647.00
 DUPLICATE
 PLOG /  1.000000e-03    1.000000e-10    0.000000e+00    0.000000e+00    /
 PLOG /  3.900000e-02    1.000000e-10    0.000000e+00    0.000000e+00    /
 PLOG /  1.000000e+00    8.490000e+35    -8.430000e+00   1.235600e+04    /
 PLOG /  1.000000e+01    3.040000e+32    -7.010000e+00   1.235700e+04    /
 PLOG /  1.000000e+02    1.690000e+27    -5.070000e+00   1.169000e+04    /

O+C3H4-P=CH3+HCCO                                       7.3000e+12    0.000      2250.00

O+C3H4-P=CO+C2H4                                        1.0000e+13    0.000      2250.00

O+C3H4-P=HCO+C2H3                                       3.2000e+12    0.000      2010.00

O+C3H4-A=CO+C2H4                                        2.0000e+07    1.800      1000.00

O+C3H4-A=CH2O+C2H2                                      3.0000e-03    4.610     -4243.00

HO2+C3H4-P=>OH+CO+C2H4                                  3.0000e+12    0.000     19000.00

HO2+C3H4-A=>OH+CO+C2H4                                  1.0000e+11    0.000     14000.00

HO2+C3H4-A=>OH+CH2+CH2CO                                4.0000e+12    0.000     19000.00

C2H+C3H4-A=C2H2+C3H3                                    1.0000e+13    0.000         0.00

OH+C3H4-A=CH2CCH2OH                                     1.1100e+12    0.000      -304.00

CH2CCH2OH=CH2OH+C2H2                                    2.1630e+40   -8.310     45110.00

CH2CCH2OH=CH2O+C2H3                                     9.2400e+10    0.870     30460.00

CH2CCH2OH=H+C2H3CHO                                     1.1100e+11    0.480     36770.00

CH2CCH2OH=HCO+C2H4                                      9.2400e+10    0.870     30460.00

CH3CHCHO=H+C2H3CHO                                      1.0000e+00    1.000         1.00
 PLOG /  1.000000e-02    1.740000e+50    -1.173000e+01   5.287000e+04    /
 PLOG /  1.000000e-01    1.130000e+47    -1.057000e+01   5.047900e+04    /
 PLOG /  1.000000e+00    2.940000e+43    -9.290000e+00   4.881000e+04    /
 PLOG /  2.500000e+00    1.160000e+42    -8.780000e+00   4.838200e+04    /
 PLOG /  5.000000e+00    9.480000e+40    -8.400000e+00   4.809500e+04    /
 PLOG /  1.000000e+01    7.190000e+39    -8.010000e+00   4.781800e+04    /
 PLOG /  2.500000e+01    2.130000e+38    -7.490000e+00   4.743800e+04    /
 PLOG /  5.000000e+01    1.420000e+37    -7.090000e+00   4.712800e+04    /

CH3CHCHO=H+CH3CHCO                                      8.3280e+12   -0.020     32410.00

O+C3H3=CH2O+C2H                                         2.0000e+13    0.000         0.00

HO2+C3H3=>OH+CO+C2H3                                    8.0000e+11    0.000         0.00

HCO+C3H3=CO+C3H4-A                                      2.5000e+13    0.000         0.00

HCO+C3H3=CO+C3H4-P                                      2.5000e+13    0.000         0.00

C2H5+C2H=CH3+C3H3                                       1.8100e+13    0.000         0.00

O2+C3H3=HCO+CH2CO                                       1.7000e+05    1.700      1500.00

H+C3H3=H2+C3H2                                          2.1400e+05    2.520      7453.00

OH+C3H3=H2O+C3H2                                        2.0000e+13    0.000      8000.00

OH+C3H3=CH2O+C2H2                                       2.0000e+12    0.000         0.00

OH+C3H3=HCO+C2H3                                        1.0000e+13    0.000         0.00

OH+C3H3=CO+C2H4                                         1.0000e+13    0.000         0.00

2C3H3=H+C6H5                                            1.0467e+54  -11.880     28757.00
 PLOG /  3.947000e-02    1.046700e+54    -1.188000e+01   2.875700e+04    /
 PLOG /  1.000000e+00    1.697500e+48    -9.977000e+00   3.675500e+04    /
 PLOG /  1.000000e+01    3.671200e+26    -3.879000e+00   2.896300e+04    /

2C3H3=C6H6                                              1.8189e+74  -18.140     31896.00
 PLOG /  3.947000e-02    1.640000e+66    -1.590200e+01   2.752900e+04    /
 PLOG /  1.000000e+00    3.160900e+55    -1.255000e+01   2.226400e+04    /
 PLOG /  1.000000e+01    3.888800e+50    -1.101000e+01   2.032000e+04    /

2C3H3=FULVENE                                           6.3069e+76  -19.070     31542.00
 PLOG /  3.947000e-02    7.250000e+65    -1.601500e+01   2.503500e+04    /
 PLOG /  1.000000e+00    1.379800e+66    -1.566000e+01   2.826000e+04    /
 PLOG /  1.000000e+01    1.258400e+56    -1.261000e+01   2.351500e+04    /

C3H5-A+C3H3=>2H+FULVENE                                 3.2600e+29   -5.397      3390.00

C3H4-A+C3H3=H+C6H6                                      1.4000e+12    0.000      9990.40

OH+CH3CHCO=CO2+C2H5                                     1.7300e+12    0.000     -1010.00

OH+CH3CHCO=CO+SC2H4OH                                   2.0000e+12    0.000     -1010.00

H+CH3CHCO=CO+C2H5                                       4.4000e+12    0.000      1459.00

O+CH3CHCO=CO+CH3CHO                                     3.2000e+12    0.000      -437.00

CH3COCH3=CH3+CH3CO                                      2.0500e+58  -12.796    100030.10
 PLOG /  1.000000e-02    2.050000e+58    -1.279600e+01   1.000301e+05    /
 PLOG /  1.000000e-01    3.300000e+51    -1.057400e+01   9.822120e+04    /
 PLOG /  1.000000e+00    1.310000e+42    -7.657000e+00   9.466060e+04    /
 PLOG /  1.000000e+01    2.160000e+33    -4.989000e+00   9.091650e+04    /
 PLOG /  1.000000e+02    9.400000e+28    -3.669000e+00   8.902280e+04    /

H+CH3COCH2=CH3COCH3                                     1.0000e+13    0.000         0.00

OH+CH3COCH3=H2O+CH3COCH2                                1.2500e+05    2.483       445.00

H+CH3COCH3=H2+CH3COCH2                                  9.8000e+05    2.430      5160.00

O+CH3COCH3=OH+CH3COCH2                                  5.1300e+11    0.211      4890.00

CH3+CH3COCH3=CH4+CH3COCH2                               3.9600e+11    0.000      9784.00

CH3O+CH3COCH3=CH3OH+CH3COCH2                            4.3400e+11    0.000      6460.00

O2+CH3COCH3=HO2+CH3COCH2                                6.0300e+13    0.000     48500.00

HO2+CH3COCH3=H2O2+CH3COCH2                              1.7000e+13    0.000     20460.00

CH3O2+CH3COCH3=CH3O2H+CH3COCH2                          1.7000e+13    0.000     20460.00

HCO+C2H3=C2H3CHO                                        1.8100e+13    0.000         0.00

NC4H10(+M)=2C2H5(+M)                                    1.3550e+37   -6.036     92929.00
 LOW/   4.72e+18      0.000      49578.0/
TROE/           0.07998   1.000e-20   3.243e+04   4858./

NC4H10(+M)=CH3+NC3H7(+M)                                6.6000e+52  -10.626    100330.00
 LOW/   5.34e+17      0.000      42959.0/
TROE/           0.09502   1.000e-20   5348.   4326./

NC4H10=H+PC4H9                                          4.8000e+40   -7.060    115302.00
 PLOG /  1.000000e-02    4.450000e+90    -2.191000e+01   1.405640e+05    /
 PLOG /  1.000000e-01    4.630000e+76    -1.764000e+01   1.346690e+05    /
 PLOG /  1.000000e+00    4.940000e+58    -1.232000e+01   1.254350e+05    /
 PLOG /  1.000000e+01    4.800000e+40    -7.060000e+00   1.153020e+05    /
 PLOG /  1.000000e+02    1.490000e+27    -3.150000e+00   1.073230e+05    /

NC4H10=H+SC4H9                                          8.5200e+38   -6.580    110556.00
 PLOG /  1.000000e-02    3.100000e+88    -2.124000e+01   1.363550e+05    /
 PLOG /  1.000000e-01    4.340000e+73    -1.676000e+01   1.295900e+05    /
 PLOG /  1.000000e+00    7.390000e+55    -1.152000e+01   1.201990e+05    /
 PLOG /  1.000000e+01    8.520000e+38    -6.580000e+00   1.105560e+05    /
 PLOG /  1.000000e+02    5.400000e+26    -3.050000e+00   1.033130e+05    /

H+NC4H10=H2+PC4H9                                       1.7500e+05    2.690      6450.00

H+NC4H10=H2+SC4H9                                       1.3000e+06    2.400      4471.00

OH+NC4H10=H2O+PC4H9                                     1.0540e+10    0.970      1586.00

OH+NC4H10=H2O+SC4H9                                     9.3400e+07    1.610       -35.00

O2+NC3H7=HO2+C3H6                                       5.0000e+11    0.000      3000.00

O2+PC4H9=HO2+C4H8-1                                     5.0000e+11    0.000      3000.00

O2+SC4H9=HO2+C4H8-1                                     5.0000e+11    0.000      3000.00

O2+SC4H9=HO2+C4H8-2                                     5.0000e+11    0.000      3000.00

IC4H10(+M)=CH3+IC3H7(+M)                                2.5200e+31   -4.102     91495.00
 LOW/   2.41e+19      0.000      52576.0/
TROE/           0.3662   815.3   60.79   1.000e+20/

IC4H10=H+TC4H9                                          2.5100e+98  -23.810    145300.00

IC4H10=H+IC4H9                                          9.8500e+95  -23.110    147600.00

CH3+IC4H10=CH4+IC4H9                                    1.3600e+00    3.650      7154.00

H+IC4H10=H2+IC4H9                                       1.8100e+06    2.540      6756.00

OH+IC4H10=H2O+IC4H9                                     6.6540e+04    2.665      -168.90

C2H5+IC4H10=C2H6+IC4H9                                  1.5100e+12    0.000     10400.00

HO2+IC4H10=H2O2+IC4H9                                   6.1200e+01    3.590     17160.00

O+IC4H10=OH+IC4H9                                       4.0460e+07    2.034      5136.00

CH3O+IC4H10=CH3OH+IC4H9                                 4.8000e+11    0.000      7000.00

O2+IC4H10=HO2+IC4H9                                     9.0000e+13    0.000     52290.00

CH3O2+IC4H10=CH3O2H+IC4H9                               2.0790e+00    3.970     18280.00

C2H5O2+IC4H10=C2H5O2H+IC4H9                             2.5500e+13    0.000     20460.00

H+IC4H10=H2+TC4H9                                       6.0200e+05    2.400      2583.00

CH3+IC4H10=CH4+TC4H9                                    9.0400e-01    3.460      4598.00

OH+IC4H10=H2O+TC4H9                                     2.9250e+04    2.531     -1659.00

C2H5+IC4H10=C2H6+TC4H9                                  1.0000e+11    0.000      7900.00

HO2+IC4H10=H2O2+TC4H9                                   4.3320e+02    3.010     12090.00

O+IC4H10=OH+TC4H9                                       1.9680e+05    2.402      1150.00

CH3O+IC4H10=CH3OH+TC4H9                                 1.9000e+10    0.000      2800.00

O2+IC4H10=HO2+TC4H9                                     1.0000e+13    0.000     48200.00

CH3O2+IC4H10=CH3O2H+TC4H9                               1.3660e+02    3.120     13190.00

C2H5O2+IC4H10=C2H5O2H+TC4H9                             2.8000e+12    0.000     16000.00

IC4H10+IC4H9=IC4H10+TC4H9                               2.5000e+10    0.000      7900.00

IC4H9=TC4H9                                             3.5600e+10    0.880     34600.00

IC4H9=CH3+C3H6                                          1.0000e+00    1.000         1.00
 PLOG /  1.000000e-01    3.150000e+41    -9.500000e+00   3.348600e+04    /
 PLOG /  1.000000e+00    6.750000e+44    -1.007000e+01   3.720900e+04    /
 PLOG /  1.000000e+01    7.790000e+44    -9.700000e+00   3.975100e+04    /
 PLOG /  1.000000e+02    3.610000e+39    -7.780000e+00   3.958300e+04    /

IC4H8=CH3+C3H5-T                                        1.4200e+93  -22.790    133825.00
 PLOG /  1.000000e-01    1.260000e+94    -2.299000e+01   1.340240e+05    /
 PLOG /  1.000000e+00    6.760000e+93    -2.251000e+01   1.379330e+05    /
 PLOG /  3.500000e+00    3.140000e+90    -2.137000e+01   1.378660e+05    /
 PLOG /  1.000000e+01    9.200000e+85    -1.994000e+01   1.364980e+05    /
 PLOG /  3.500000e+01    6.050000e+78    -1.776000e+01   1.334370e+05    /
 PLOG /  1.000000e+02    4.870000e+71    -1.565000e+01   1.299190e+05    /

IC4H8=H+IC4H7                                           4.6600e+92  -22.450    129059.00
 PLOG /  1.000000e-01    7.510000e+95    -2.338000e+01   1.292140e+05    /
 PLOG /  1.000000e+00    3.590000e+88    -2.099000e+01   1.278130e+05    /
 PLOG /  3.500000e+00    2.960000e+82    -1.912000e+01   1.254560e+05    /
 PLOG /  1.000000e+01    2.130000e+76    -1.727000e+01   1.226290e+05    /
 PLOG /  3.500000e+01    1.130000e+68    -1.482000e+01   1.184160e+05    /
 PLOG /  1.000000e+02    4.730000e+60    -1.266000e+01   1.144040e+05    /

OH+IC4H8=H2O+IC4H7                                      4.3950e+04    2.678      -827.10

O2+IC4H8=HO2+IC4H7                                      3.1200e+13    0.000     37450.00

O+IC4H8=OH+IC4H7                                        1.0500e+12    0.700      5884.00

HO2+IC4H8=H2O2+IC4H7                                    2.9200e-01    4.120     12802.00

CH3O+IC4H8=CH3OH+IC4H7                                  1.6800e+11    0.000      2600.00

C3H5-A+IC4H8=C3H6+IC4H7                                 7.9400e+11    0.000     20500.00

C3H5-S+IC4H8=C3H6+IC4H7                                 7.9400e+11    0.000     20500.00

C3H5-T+IC4H8=C3H6+IC4H7                                 7.9400e+11    0.000     20500.00

CH3O2+IC4H8=CH3O2H+IC4H7                                1.5400e-01    4.403     13547.20

CH3+C3H4-A=IC4H7                                        4.0210e+04    2.500      8847.50

HO2+IC4H7=OH+IC4H7O                                     1.0000e+11    0.000         0.00
 PLOG /  1.000000e-02    1.020000e+13    -1.580000e-01   -1.417000e+03   /
 PLOG /  1.000000e-01    4.980000e+14    -6.420000e-01   -3.491000e+02   /
 PLOG /  1.000000e+00    7.770000e+17    -1.520000e+00   2.379200e+03    /
 PLOG /  1.000000e+01    2.930000e+15    -6.840000e-01   3.615300e+03    /
 PLOG /  1.000000e+02    1.640000e+04    2.740000e+00    1.144400e+03    /

IC4H7O=CH2O+C3H5-T                                      1.0000e+11    0.000         0.00
 PLOG /  1.000000e-03    7.260000e+06    1.820000e-01    1.781550e+04    /
 PLOG /  1.000000e-02    6.970000e+16    -2.500000e+00   2.087870e+04    /
 PLOG /  1.000000e-01    6.640000e+23    -4.230000e+00   2.356500e+04    /
 PLOG /  1.000000e+00    1.070000e+26    -4.560000e+00   2.462290e+04    /
 PLOG /  1.000000e+01    6.500000e+29    -5.370000e+00   2.664500e+04    /
 PLOG /  1.000000e+02    4.630000e+31    -5.590000e+00   2.891530e+04    /
 PLOG /  1.000000e+03    8.520000e+25    -3.610000e+00   2.786340e+04    /

IC4H7O=HCO+C3H6                                         1.0000e+11    0.000         0.00
 PLOG /  1.000000e-03    6.620000e+16    -2.840000e+00   1.319700e+04    /
 PLOG /  1.000000e-02    1.260000e+20    -3.530000e+00   1.546920e+04    /
 PLOG /  1.000000e-01    2.130000e+21    -3.640000e+00   1.658450e+04    /
 PLOG /  1.000000e+00    1.070000e+24    -4.160000e+00   1.898500e+04    /
 PLOG /  1.000000e+01    8.420000e+25    -4.400000e+00   2.238260e+04    /
 PLOG /  1.000000e+02    1.860000e+21    -2.730000e+00   2.365880e+04    /
 PLOG /  1.000000e+03    4.750000e+08    1.140000e+00    2.092250e+04    /

CH2O+C3H5-T=HCO+C3H6                                    1.0000e+11    0.000         0.00
 PLOG /  1.000000e-03    1.110000e+07    1.090000e+00    1.807200e+03    /
 PLOG /  1.000000e-02    2.470000e+07    9.930000e-01    1.994900e+03    /
 PLOG /  1.000000e-01    2.470000e+08    7.040000e-01    2.596200e+03    /
 PLOG /  1.000000e+00    1.420000e+10    2.090000e-01    3.934200e+03    /
 PLOG /  1.000000e+01    3.450000e+13    -7.260000e-01   6.944300e+03    /
 PLOG /  1.000000e+02    3.310000e+14    -8.660000e-01   1.096570e+04    /
 PLOG /  1.000000e+03    1.650000e+01    3.170000e+00    9.399800e+03    /

CH3O2+IC4H7=CH3O+IC4H7O                                 1.0000e+11    0.000         0.00
 PLOG /  1.000000e-02    3.330000e+12    -1.580000e-01   -1.417000e+03   /
 PLOG /  1.000000e-01    1.660000e+14    -6.420000e-01   -3.491000e+02   /
 PLOG /  1.000000e+00    2.595000e+17    -1.520000e+00   2.379200e+03    /
 PLOG /  1.000000e+01    9.780000e+14    -6.840000e-01   3.615300e+03    /
 PLOG /  1.000000e+02    5.470000e+03    2.740000e+00    1.144400e+03    /

H+IC4H8=IC4H9                                           1.0000e+00    1.000         0.00
 DUPLICATE
 PLOG /  1.300000e-03    7.990000e+81    -2.316100e+01   2.223900e+04    /
 PLOG /  4.000000e-02    4.240000e+68    -1.842700e+01   1.966500e+04    /
 PLOG /  1.000000e+00    1.040000e+49    -1.150000e+01   1.535900e+04    /
 PLOG /  1.000000e+01    6.200000e+41    -8.892000e+00   1.463700e+04    /

H+IC4H8=IC4H9                                           1.0000e+00    1.000         0.00
 DUPLICATE
 PLOG /  1.300000e-03    1.850000e+26    -5.830000e+00   3.865800e+03    /
 PLOG /  4.000000e-02    2.820000e+30    -6.490000e+00   5.470800e+03    /
 PLOG /  1.000000e+00    3.780000e+28    -5.570000e+00   5.625100e+03    /
 PLOG /  1.000000e+01    1.460000e+25    -4.280000e+00   5.247800e+03    /
 PLOG /  1.000000e+02    4.220000e+27    -4.390000e+00   9.345800e+03    /

H+IC4H8=TC4H9                                           1.0000e+00    1.000         1.00
 DUPLICATE
 PLOG /  1.300000e-03    1.350000e+44    -1.068000e+01   8.196400e+03    /
 PLOG /  4.000000e-02    2.110000e+57    -1.423000e+01   1.514700e+04    /
 PLOG /  1.000000e+00    3.260000e+61    -1.494000e+01   2.016100e+04    /
 PLOG /  1.000000e+01    5.300000e+56    -1.312000e+01   2.066700e+04    /
 PLOG /  1.000000e+02    1.110000e+50    -1.080000e+01   2.020200e+04    /

H+IC4H8=TC4H9                                           1.0000e+00    1.000         1.00
 DUPLICATE
 PLOG /  1.300000e-03    2.170000e+130   -3.258000e+01   1.361400e+05    /
 PLOG /  4.000000e-02    2.250000e+29    -5.840000e+00   4.241900e+03    /
 PLOG /  1.000000e+00    1.060000e+30    -5.630000e+00   5.613400e+03    /
 PLOG /  1.000000e+01    6.110000e+26    -4.440000e+00   5.182300e+03    /
 PLOG /  1.000000e+02    2.730000e+23    -3.260000e+00   4.597000e+03    /

H+IC4H8=CH3+C3H6                                        1.0000e+00    1.000         1.00
 DUPLICATE
 PLOG /  1.300000e-03    5.130000e+08    1.350000e+00    2.542000e+03    /
 PLOG /  4.000000e-02    2.630000e+10    8.700000e-01    3.599600e+03    /
 PLOG /  1.000000e+00    8.900000e+11    4.700000e-01    5.431100e+03    /
 PLOG /  1.000000e+01    3.080000e+22    -2.600000e+00   1.289800e+04    /
 PLOG /  1.000000e+02    4.400000e+22    -2.420000e+00   1.650000e+04    /

H+IC4H8=CH3+C3H6                                        1.0000e+00    1.000         1.00
 DUPLICATE
 PLOG /  1.300000e-03    7.700000e+02    1.350000e+00    2.542000e+03    /
 PLOG /  4.000000e-02    3.940000e+04    8.700000e-01    3.599600e+03    /
 PLOG /  1.000000e+00    1.340000e+06    4.700000e-01    5.431100e+03    /
 PLOG /  1.000000e+01    4.130000e+04    2.520000e+00    3.679100e+03    /
 PLOG /  1.000000e+02    8.370000e+02    2.910000e+00    3.980900e+03    /

OH+IC4H8=CH3+CH3COCH3                                   6.9300e+05    1.490      -536.00
 PLOG /  1.300000e-03    6.930000e+05    1.490000e+00    -5.360000e+02   /
 PLOG /  1.000000e-02    5.940000e+03    2.010000e+00    -5.600000e+02   /
 PLOG /  1.300000e-02    1.100000e+03    2.220000e+00    -6.800000e+02   /
 PLOG /  2.500000e-02    1.070000e+02    2.500000e+00    -7.590000e+02   /
 PLOG /  1.000000e-01    7.830000e-01    3.100000e+00    -9.190000e+02   /
 PLOG /  1.315000e-01    3.070000e-01    3.220000e+00    -9.460000e+02   /
 PLOG /  1.000000e+00    3.160000e-04    4.050000e+00    -1.144000e+03   /
 PLOG /  1.000000e+01    7.590000e-06    4.490000e+00    -6.800000e+02   /
 PLOG /  1.000000e+02    5.450000e-05    4.220000e+00    1.141000e+03    /

CH3+C3H5-A(+M)=C4H8-1(+M)                               6.0000e+14   -0.320      -262.30
 LOW/   3.91e+60    -12.810       6250.0/
TROE/           0.1040   1606.   6.000e+04   6118./
H2/ 2.00/  H2O/ 6.00/  CH4/ 2.00/  CO/ 1.50/  CO2/ 2.00/  C2H6/ 3.00/  AR/ 0.70/  

C2H5+C2H3(+M)=C4H8-1(+M)                                1.5000e+13    0.000         0.00
 LOW/   1.55e+56    -11.790       8984.5/
TROE/           0.1980   2278.   6.000e+04   5723./
H2/ 2.00/  H2O/ 6.00/  CH4/ 2.00/  CO/ 1.50/  CO2/ 2.00/  C2H6/ 3.00/  AR/ 0.70/  

H+C4H71-4(+M)=C4H8-1(+M)                                3.6000e+13    0.000         0.00
 LOW/   3.01e+48     -9.320       5833.6/
TROE/           0.4980   1314.   1314.   5.000e+04/
H2/ 2.00/  H2O/ 6.00/  CH4/ 2.00/  CO/ 1.50/  CO2/ 2.00/  C2H6/ 3.00/  AR/ 0.70/  

H+C4H71-3=C4H8-1                                        5.0000e+13    0.000      5000.00

H+C4H71-3(+M)=C4H8-2(+M)                                5.0000e+13    0.000         0.00
 LOW/   1.33e+60    -12.000       5967.8/
TROE/           0.02000   1097.   1.097e+04   6860./
H2/ 2.00/  H2O/ 6.00/  CH4/ 2.00/  CO/ 1.50/  CO2/ 2.00/  C2H6/ 3.00/  AR/ 0.70/  

CH3+C3H5-S(+M)=C4H8-2(+M)                               5.0000e+13    0.000         0.00
 LOW/   8.54e+58    -11.940       9769.8/
TROE/           0.1750   1341.   6.000e+04   1.014e+04/
H2/ 2.00/  H2O/ 6.00/  CH4/ 2.00/  CO/ 1.50/  CO2/ 2.00/  C2H6/ 3.00/  AR/ 0.70/  C2H2/ 3.00/  C2H4/ 3.00/  

C4H8-2=CH3+C3H5-A                                       7.5000e+65  -15.600     97300.00

C4H8-2=H+C4H71-3                                        4.6000e+84  -20.030    132787.00

OH+C4H8-1=H2O+C4H71-3                                   7.7690e+05    2.200      -437.18

OH+C4H8-1=H2O+C4H71-4                                   8.6000e+06    2.030      2623.10

OH+C4H8-2=H2O+C4H71-3                                   4.4600e+06    2.072      1050.80

HO2+C4H8-1=H2O2+C4H71-3                                 7.8200e-01    3.970     11702.00

HO2+C4H8-2=H2O2+C4H71-3                                 6.9000e-01    4.000     12103.00

HO2+C4H8-1=H2O2+C4H71-4                                 4.0800e+01    3.590     17160.00

H+C4H8-2=H2+C4H71-3                                     5.6200e+02    3.500      1627.00

O+C4H8-1=OH+C4H71-3                                     1.7500e+11    0.700      5884.00

O+C4H8-2=OH+C4H71-3                                     2.1900e+11    0.810      7550.00

O+C4H8-1=OH+C4H71-4                                     1.1300e+14    0.000      7850.00

O2+C4H8-1=HO2+C4H71-3                                   1.0000e+14    0.000     37190.00

O2+C4H8-2=HO2+C4H71-3                                   2.0000e+14    0.000     39390.00

O2+C4H8-1=HO2+C4H71-4                                   6.0000e+13    0.000     52340.00

CH3+C4H8-2=CH4+C4H71-3                                  7.1400e+00    3.570      7642.00

CH3O2+C4H8-1=CH3O2H+C4H71-3                             2.7000e+04    0.700      5884.00

CH3O2+C4H8-1=CH3O2H+C4H71-4                             2.3800e+03    2.550     16490.00

CH3O+C4H8-1=CH3OH+C4H71-3                               4.0000e+01    2.900      8609.00

CH3O+C4H8-1=CH3OH+C4H71-4                               2.1700e+11    0.000      6458.00

CH3O+C4H8-2=CH3OH+C4H71-3                               1.8000e+01    2.950     11990.00

C2H5O2+C4H8-1=C2H5O2H+C4H71-3                           1.4000e+12    0.000     14900.00

C2H5+C4H71-3=C2H4+C4H8-1                                2.5900e+12    0.000      -131.00

CH3O+C4H71-3=CH2O+C4H8-1                                2.4100e+13    0.000         0.00

C4H71-3=H+C4H6                                          8.5300e+07    1.950     47490.11

C4H71-4=C2H4+C2H3                                       2.8400e+10    0.990     38998.80

C4H71-4=H+C4H6                                          1.3200e+05    2.280     33245.86

C4H71-3=C4H71-4                                         5.6200e-12    7.190     36200.82

HO2+C4H71-3=OH+C4H71-O                                  1.0000e+00    1.000         1.00
 PLOG /  1.000000e-02    6.900000e+20    -2.680000e+00   2.290000e+02    /
 PLOG /  1.000000e-01    4.500000e+22    -3.180000e+00   1.760000e+03    /
 PLOG /  1.000000e+00    8.610000e+27    -4.630000e+00   6.415000e+03    /
 PLOG /  2.000000e+00    1.920000e+30    -5.280000e+00   8.578000e+03    /
 PLOG /  5.000000e+00    5.460000e+33    -6.220000e+00   1.187900e+04    /
 PLOG /  1.000000e+01    2.980000e+36    -6.970000e+00   1.460000e+04    /
 PLOG /  3.000000e+01    5.580000e+40    -8.140000e+00   1.904000e+04    /
 PLOG /  5.000000e+01    4.440000e+42    -8.670000e+00   2.107100e+04    /

CH2O+C3H5-S=HCO+C3H6                                    1.6500e+01    3.170      9399.80

CH3O2+C4H71-3=CH3O+C4H71-O                              1.0000e+00    1.000         1.00
 PLOG /  1.000000e-02    3.450000e+20    -2.680000e+00   2.290000e+02    /
 PLOG /  1.000000e-01    2.250000e+22    -3.180000e+00   1.760000e+03    /
 PLOG /  1.000000e+00    4.310000e+27    -4.630000e+00   6.415000e+03    /
 PLOG /  2.000000e+00    9.600000e+29    -5.280000e+00   8.578000e+03    /
 PLOG /  5.000000e+00    2.730000e+33    -6.220000e+00   1.187900e+04    /
 PLOG /  1.000000e+01    1.490000e+36    -6.970000e+00   1.460000e+04    /
 PLOG /  3.000000e+01    2.790000e+40    -8.140000e+00   1.904000e+04    /
 PLOG /  5.000000e+01    2.220000e+42    -8.670000e+00   2.107100e+04    /

C2H5O2+C4H71-3=C2H5O+C4H71-O                            3.8000e+12    0.000     -1200.00

C4H71-O=CH3+C2H3CHO                                     7.9400e+14    0.000     19000.00

O+C4H71-3=CH3+C2H3CHO                                   6.0300e+13    0.000         0.00

H+C4H8-1=C2H5+C2H4                                      1.0000e+00    1.000         1.00
 DUPLICATE
 PLOG /  1.000000e-03    2.550000e+06    1.930000e+00    5.564000e+03    /
 PLOG /  1.000000e-02    5.560000e+06    1.830000e+00    5.802000e+03    /
 PLOG /  1.000000e-01    1.210000e+09    1.180000e+00    7.472000e+03    /
 PLOG /  1.000000e+00    9.470000e+16    -1.030000e+00   1.341300e+04    /
 PLOG /  1.000000e+01    4.500000e+28    -4.240000e+00   2.361800e+04    /
 PLOG /  1.000000e+02    7.020000e+32    -5.220000e+00   3.175400e+04    /

H+C4H8-1=C2H5+C2H4                                      1.0000e+00    1.000         1.00
 DUPLICATE
 PLOG /  1.000000e-03    3.450000e+07    1.810000e+00    2.263000e+03    /
 PLOG /  1.000000e-02    8.060000e+07    1.710000e+00    2.522000e+03    /
 PLOG /  1.000000e-01    1.180000e+10    1.100000e+00    4.077000e+03    /
 PLOG /  1.000000e+00    6.020000e+15    -4.900000e-01   8.452000e+03    /
 PLOG /  1.000000e+01    7.580000e+21    -2.140000e+00   1.424500e+04    /
 PLOG /  1.000000e+02    2.290000e+21    -1.870000e+00   1.724300e+04    /

H+C4H8-1=CH3+C3H6                                       1.0000e+00    1.000         1.00
 DUPLICATE
 PLOG /  1.000000e-03    7.830000e+09    1.170000e+00    1.442000e+03    /
 PLOG /  1.000000e-02    3.390000e+10    1.000000e+00    1.895000e+03    /
 PLOG /  1.000000e-01    3.700000e+13    1.400000e-01    4.127000e+03    /
 PLOG /  1.000000e+00    4.570000e+19    -1.540000e+00   9.061000e+03    /
 PLOG /  1.000000e+01    8.570000e+23    -2.660000e+00   1.414000e+04    /
 PLOG /  1.000000e+02    1.320000e+20    -1.460000e+00   1.538300e+04    /

H+C4H8-1=CH3+C3H6                                       1.0000e+00    1.000         1.00
 DUPLICATE
 PLOG /  1.000000e-03    1.800000e+06    1.760000e+00    5.900000e+03    /
 PLOG /  1.000000e-02    3.460000e+06    1.680000e+00    6.100000e+03    /
 PLOG /  1.000000e-01    4.020000e+08    1.100000e+00    7.574000e+03    /
 PLOG /  1.000000e+00    1.210000e+16    -9.900000e-01   1.317500e+04    /
 PLOG /  1.000000e+01    7.140000e+27    -4.230000e+00   2.331900e+04    /
 PLOG /  1.000000e+02    1.000000e+33    -5.490000e+00   3.192200e+04    /

H+C4H8-1=PC4H9                                          1.0000e+00    1.000         1.00
 DUPLICATE
 PLOG /  1.000000e-03    1.350000e+15    -2.810000e+00   1.570000e+03    /
 PLOG /  1.000000e-02    5.200000e+16    -2.970000e+00   1.992000e+03    /
 PLOG /  1.000000e-01    1.910000e+21    -3.970000e+00   4.636000e+03    /
 PLOG /  1.000000e+00    1.900000e+31    -6.460000e+00   1.196800e+04    /
 PLOG /  1.000000e+01    2.100000e+40    -8.600000e+00   2.105800e+04    /
 PLOG /  1.000000e+02    1.440000e+37    -7.210000e+00   2.489600e+04    /

H+C4H8-1=PC4H9                                          1.0000e+00    1.000         1.00
 DUPLICATE
 PLOG /  1.000000e-03    4.330000e+20    -4.160000e+00   -2.630000e+02   /
 PLOG /  1.000000e-02    1.780000e+22    -4.330000e+00   1.860000e+02    /
 PLOG /  1.000000e-01    1.980000e+26    -5.180000e+00   2.518000e+03    /
 PLOG /  1.000000e+00    3.780000e+32    -6.630000e+00   7.265000e+03    /
 PLOG /  1.000000e+01    8.790000e+34    -6.910000e+00   1.095200e+04    /
 PLOG /  1.000000e+02    7.800000e+28    -4.790000e+00   1.035500e+04    /

H+C4H8-1=SC4H9                                          1.0000e+00    1.000         1.00
 DUPLICATE
 PLOG /  1.000000e-03    4.070000e+22    -4.510000e+00   -7.710000e+02   /
 PLOG /  1.000000e-02    3.900000e+24    -4.780000e+00   -3.400000e+01   /
 PLOG /  1.000000e-01    2.030000e+29    -5.810000e+00   2.970000e+03    /
 PLOG /  1.000000e+00    3.530000e+34    -6.950000e+00   7.525000e+03    /
 PLOG /  1.000000e+01    1.190000e+34    -6.420000e+00   9.810000e+03    /
 PLOG /  1.000000e+02    1.370000e+26    -3.790000e+00   8.012000e+03    /

H+C4H8-1=SC4H9                                          1.0000e+00    1.000         1.00
 DUPLICATE
 PLOG /  1.000000e-03    3.520000e+12    -2.150000e+00   1.466000e+03    /
 PLOG /  1.000000e-02    1.020000e+14    -2.280000e+00   1.799000e+03    /
 PLOG /  1.000000e-01    1.160000e+18    -3.130000e+00   4.049000e+03    /
 PLOG /  1.000000e+00    5.220000e+27    -5.530000e+00   1.096300e+04    /
 PLOG /  1.000000e+01    4.330000e+37    -7.920000e+00   2.035400e+04    /
 PLOG /  1.000000e+02    2.220000e+36    -7.060000e+00   2.520300e+04    /

H+C4H8-2=C2H5+C2H4                                      1.0000e+00    1.000         1.00
 PLOG /  1.000000e-03    8.960000e+06    1.860000e+00    6.209000e+03    /
 PLOG /  1.000000e-02    1.920000e+07    1.770000e+00    6.443000e+03    /
 PLOG /  1.000000e-01    3.970000e+09    1.110000e+00    8.097000e+03    /
 PLOG /  1.000000e+00    3.010000e+17    -1.090000e+00   1.402300e+04    /
 PLOG /  1.000000e+01    1.880000e+29    -4.330000e+00   2.429700e+04    /
 PLOG /  1.000000e+02    5.150000e+33    -5.390000e+00   3.260100e+04    /

H+C4H8-2=CH3+C3H6                                       1.0000e+00    1.000         1.00
 PLOG /  1.000000e-03    6.390000e+09    1.290000e+00    1.834000e+03    /
 PLOG /  1.000000e-02    2.600000e+10    1.120000e+00    2.267000e+03    /
 PLOG /  1.000000e-01    2.480000e+13    2.900000e-01    4.456000e+03    /
 PLOG /  1.000000e+00    2.910000e+19    -1.390000e+00   9.365000e+03    /
 PLOG /  1.000000e+01    6.130000e+23    -2.530000e+00   1.446300e+04    /
 PLOG /  1.000000e+02    1.230000e+20    -1.350000e+00   1.576200e+04    /

H+C4H8-2=PC4H9                                          1.0000e+00    1.000         1.00
 PLOG /  1.000000e-03    3.900000e+14    -2.550000e+00   1.729000e+03    /
 PLOG /  1.000000e-02    1.410000e+16    -2.710000e+00   2.133000e+03    /
 PLOG /  1.000000e-01    4.310000e+20    -3.690000e+00   4.719000e+03    /
 PLOG /  1.000000e+00    4.030000e+30    -6.170000e+00   1.202000e+04    /
 PLOG /  1.000000e+01    5.190000e+39    -8.330000e+00   2.113700e+04    /
 PLOG /  1.000000e+02    5.170000e+36    -6.980000e+00   2.506300e+04    /

H+C4H8-2=SC4H9                                          1.0000e+00    1.000         1.00
 PLOG /  1.000000e-03    8.340000e+21    -4.210000e+00   -6.020000e+02   /
 PLOG /  1.000000e-02    6.790000e+23    -4.460000e+00   8.200000e+01    /
 PLOG /  1.000000e-01    2.850000e+28    -5.470000e+00   3.003000e+03    /
 PLOG /  1.000000e+00    5.450000e+33    -6.610000e+00   7.559000e+03    /
 PLOG /  1.000000e+01    2.330000e+33    -6.110000e+00   9.893000e+03    /
 PLOG /  1.000000e+02    3.270000e+25    -3.510000e+00   8.145000e+03    /

H+C4H8-1=H+C4H8-2                                       1.0000e+00    1.000         1.00
 DUPLICATE
 PLOG /  1.000000e-03    2.980000e+07    1.860000e+00    3.575000e+03    /
 PLOG /  1.000000e-02    6.110000e+07    1.770000e+00    3.794000e+03    /
 PLOG /  1.000000e-01    4.780000e+09    1.240000e+00    5.152000e+03    /
 PLOG /  1.000000e+00    1.020000e+15    -2.500000e-01   9.233000e+03    /
 PLOG /  1.000000e+01    6.510000e+20    -1.820000e+00   1.480600e+04    /
 PLOG /  1.000000e+02    4.440000e+19    -1.370000e+00   1.740900e+04    /

H+C4H8-1=H+C4H8-2                                       1.0000e+00    1.000         1.00
 DUPLICATE
 PLOG /  1.000000e-03    1.550000e+04    2.320000e+00    7.049000e+03    /
 PLOG /  1.000000e-02    2.360000e+04    2.270000e+00    7.177000e+03    /
 PLOG /  1.000000e-01    6.600000e+05    1.860000e+00    8.201000e+03    /
 PLOG /  1.000000e+00    1.150000e+12    1.100000e-01    1.278900e+04    /
 PLOG /  1.000000e+01    8.800000e+23    -3.170000e+00   2.254600e+04    /
 PLOG /  1.000000e+02    3.720000e+31    -5.160000e+00   3.223400e+04    /

SC4H9=PC4H9                                             1.0000e+00    1.000         1.00
 PLOG /  1.000000e-03    9.600000e+37    -1.104000e+01   3.884000e+04    /
 PLOG /  1.000000e-02    6.050000e+40    -1.126000e+01   3.946100e+04    /
 PLOG /  1.000000e-01    1.640000e+47    -1.249000e+01   4.311200e+04    /
 PLOG /  1.000000e+00    6.530000e+55    -1.427000e+01   5.035100e+04    /
 PLOG /  1.000000e+01    2.130000e+56    -1.371000e+01   5.486600e+04    /
 PLOG /  1.000000e+02    6.020000e+45    -1.007000e+01   5.339900e+04    /

PC4H9=C2H5+C2H4                                         1.0000e+00    1.000         1.00
 PLOG /  1.000000e-03    3.440000e+34    -8.100000e+00   2.839700e+04    /
 PLOG /  1.000000e-02    1.110000e+39    -9.050000e+00   3.189100e+04    /
 PLOG /  1.000000e-01    7.740000e+42    -9.780000e+00   3.577100e+04    /
 PLOG /  1.000000e+00    7.470000e+43    -9.670000e+00   3.872200e+04    /
 PLOG /  1.000000e+01    2.060000e+39    -7.970000e+00   3.895500e+04    /
 PLOG /  1.000000e+02    1.480000e+29    -4.710000e+00   3.595000e+04    /

PC4H9=CH3+C3H6                                          1.0000e+00    1.000         1.00
 PLOG /  1.000000e-03    3.710000e+25    -5.810000e+00   3.496500e+04    /
 PLOG /  1.000000e-02    1.850000e+27    -6.010000e+00   3.548100e+04    /
 PLOG /  1.000000e-01    2.460000e+32    -7.160000e+00   3.863700e+04    /
 PLOG /  1.000000e+00    2.050000e+42    -9.610000e+00   4.641500e+04    /
 PLOG /  1.000000e+01    4.980000e+48    -1.097000e+01   5.445600e+04    /
 PLOG /  1.000000e+02    2.230000e+42    -8.680000e+00   5.660100e+04    /

SC4H9=C2H5+C2H4                                         1.0000e+00    1.000         1.00
 PLOG /  1.000000e-03    8.300000e+25    -5.750000e+00   3.934300e+04    /
 PLOG /  1.000000e-02    4.120000e+27    -5.940000e+00   3.985900e+04    /
 PLOG /  1.000000e-01    5.570000e+32    -7.100000e+00   4.302900e+04    /
 PLOG /  1.000000e+00    4.540000e+42    -9.540000e+00   5.083900e+04    /
 PLOG /  1.000000e+01    1.060000e+49    -1.090000e+01   5.889900e+04    /
 PLOG /  1.000000e+02    9.940000e+42    -8.700000e+00   6.120300e+04    /

SC4H9=CH3+C3H6                                          1.0000e+00    1.000         1.00
 PLOG /  1.000000e-03    2.890000e+40    -9.760000e+00   3.360100e+04    /
 PLOG /  1.000000e-02    1.800000e+44    -1.050000e+01   3.700700e+04    /
 PLOG /  1.000000e-01    2.510000e+46    -1.073000e+01   4.023700e+04    /
 PLOG /  1.000000e+00    4.740000e+44    -9.850000e+00   4.184100e+04    /
 PLOG /  1.000000e+01    3.790000e+37    -7.440000e+00   4.060400e+04    /
 PLOG /  1.000000e+02    4.790000e+26    -4.010000e+00   3.689800e+04    /

O+C4H8-1=HCO+NC3H7                                      7.4500e+06    1.880       183.00

O+C4H8-1=>H+C2H5+CH2CO                                  3.0500e+06    1.880       183.00

O+C4H8-2=>CO+CH3+C2H5                                   7.4500e+06    1.880       183.00

O+C4H8-2=>H+C2H5+CH2CO                                  3.0500e+06    1.880       183.00

C4H8-1=C4H8-2                                           1.0000e+12    0.000     61000.00

C4H8-1=H2+C4H6                                          3.0000e+13    0.000     70000.00

C4H8-2=H2+C4H6                                          2.0000e+12    0.000     71000.00

C4H6=H2+C4H4                                            2.5000e+15    0.000     94700.00

H+C4H6=C2H4+C2H3                                        6.4800e+32   -4.910     26478.00
 PLOG /  1.000000e-01    8.640000e+33    -5.380000e+00   2.326400e+04    /
 PLOG /  1.000000e+00    6.480000e+32    -4.910000e+00   2.647800e+04    /
 PLOG /  1.000000e+01    1.170000e+20    -1.140000e+00   2.302700e+04    /
 PLOG /  1.000000e+02    5.670000e+03    3.510000e+00    1.641500e+04    /

H+C4H6=CH3+C3H4-P                                       2.0000e+12    0.000      7000.00

H+C4H6=CH3+C3H4-A                                       2.0000e+12    0.000      7000.00

O+C4H6=C2H2+C2H4O1-2                                    1.0000e+08    1.450      -860.00

OH+C4H6=CH3+C2H3CHO                                     1.3700e+12    0.000     -1040.00

OH+C4H6=CH2O+C3H5-A                                     1.3700e+12    0.000     -1040.00

C2H3+C2H2=H+C4H4                                        7.2000e+13   -0.480      6100.00
 PLOG /  1.320000e-02    7.200000e+13    -4.800000e-01   6.100000e+03    /
 PLOG /  2.630000e-02    5.000000e+14    -7.100000e-01   6.700000e+03    /
 PLOG /  1.200000e-01    4.600000e+16    -1.250000e+00   8.400000e+03    /
 PLOG /  1.000000e+00    2.000000e+18    -1.680000e+00   1.060000e+04    /
 PLOG /  1.000000e+01    4.900000e+16    -1.130000e+00   1.180000e+04    /

2C2H3=C4H6                                              7.0000e+57  -13.820     17629.00
 PLOG /  2.630000e-02    7.000000e+57    -1.382000e+01   1.762900e+04    /
 PLOG /  1.200000e-01    1.500000e+52    -1.197000e+01   1.605600e+04    /
 PLOG /  1.000000e+00    1.500000e+42    -8.840000e+00   1.248300e+04    /

CH2+C3H3=H+C4H4                                         5.0000e+13    0.000         0.00

O+C4H4=HCO+C3H3                                         1.2000e+09    1.450      -860.00

OH+C4H4=CH2O+C3H3                                       5.0000e+12    0.000         0.00

HCCO+C3H3=CO+C4H4                                       2.5000e+13    0.000         0.00

C2H2+C2H=H+C4H2                                         9.6000e+13    0.000         0.00

OH+C4H2=CO+C3H3                                         2.5800e+19   -2.440      3034.00

H+C6H5(+M)=C6H6(+M)                                     9.7900e+13    0.150         0.00
 LOW/   6.60e+75    -16.300       7000.0/
TROE/           1.000   0.1000   584.9   6113./
H2/ 2.00/  H2O/ 6.00/  CH4/ 2.00/  CO/ 1.50/  CO2/ 2.00/  

FULVENE=C6H6                                            2.9500e+31   -4.970     88470.00

FULVENE=H+C6H5                                          8.5110e+24   -2.505    113330.00

H+C6H6=H+FULVENE                                        8.4300e+32   -4.950     51244.00

H+C6H6=>H2+C6H5                                         4.5700e+08    1.880     14839.00

H2+C6H5=>H+C6H6                                         1.6900e+04    2.630      4559.00

OH+C6H6=H2O+C6H5                                        2.0200e+03    2.858      1289.41

O2+C6H6=HO2+C6H5                                        9.0000e+07    1.989     53168.67

O+C6H6=OH+C6H5                                          7.8000e+06    2.153      9205.60

HO2+C6H6=H2O2+C6H5                                      4.2000e+01    3.650     22217.30

HCO+C6H6=CH2O+C6H5                                      1.4930e+13    0.000     25426.59

H+FULVENE=>H2+C6H5                                      1.4200e+08    1.770      6570.00

OH+FULVENE=>H2O+C6H5                                    2.0200e+03    2.858      1289.41

O+FULVENE=>OH+C6H5                                      7.8000e+06    2.153      9205.60

O2+FULVENE=>HO2+C6H5                                    9.0000e+07    1.989     53168.67

HO2+FULVENE=>H2O2+C6H5                                  4.2000e+01    3.650     22217.30

HCO+FULVENE=>CH2O+C6H5                                  1.4930e+13    0.000     25426.59

CH3+FULVENE=>CH4+C6H5                                   4.6140e+12    0.000     14628.78

HCO+C6H5=CO+C6H6                                        8.5500e+04    2.190        38.00

C6H5=>H+C2H2+C4H2                                       4.3000e+12    0.620     77294.00

C4H6=>H+C4H5                                            5.7000e+36   -6.270    112353.00
 DUPLICATE

C4H6=H+C4H5                                             5.3000e+44   -8.620    123608.00
 DUPLICATE

HO2+C4H5=O2+C4H6                                        6.0000e+11    0.000         0.00

O+C4H6=OH+C4H5                                          7.5000e+06    1.900      3740.00

OH+C4H6=H2O+C4H5                                        6.2000e+06    2.000      3430.00

H2O2+C4H5=HO2+C4H6                                      1.2100e+10    0.000      -596.00

C2H3+C4H6=C2H4+C4H5                                     5.0000e+13    0.000     22800.00

C3H3+C4H6=C3H4-A+C4H5                                   1.0000e+13    0.000     22500.00

C3H5-A+C4H6=C3H6+C4H5                                   1.0000e+13    0.000     22500.00

C2H3+C2H2=C4H5                                          1.1000e+31   -7.140      5600.00
 PLOG /  1.320000e-02    1.100000e+31    -7.140000e+00   5.600000e+03    /
 PLOG /  2.630000e-02    1.100000e+32    -7.330000e+00   6.200000e+03    /
 PLOG /  1.200000e-01    2.400000e+31    -6.950000e+00   5.600000e+03    /
 PLOG /  1.000000e+00    9.300000e+38    -8.760000e+00   1.200000e+04    /
 PLOG /  1.000000e+01    8.100000e+37    -8.090000e+00   1.340000e+04    /

2C2H3=H+C4H5                                            1.1000e+24   -3.280     12395.00
 PLOG /  2.630000e-02    1.100000e+24    -3.280000e+00   1.239500e+04    /
 PLOG /  1.200000e-01    4.600000e+24    -3.380000e+00   1.465000e+04    /
 PLOG /  1.000000e+00    2.400000e+20    -2.040000e+00   1.536100e+04    /

H+C4H4=C4H5                                             1.2000e+51  -12.570     12300.00
 DUPLICATE
 PLOG /  1.320000e-02    1.200000e+51    -1.257000e+01   1.230000e+04    /
 PLOG /  2.630000e-02    4.200000e+50    -1.234000e+01   1.250000e+04    /
 PLOG /  1.200000e-01    1.100000e+50    -1.194000e+01   1.340000e+04    /
 PLOG /  1.000000e+00    1.300000e+51    -1.192000e+01   1.650000e+04    /
 PLOG /  1.000000e+01    6.200000e+45    -1.008000e+01   1.580000e+04    /

H+C4H4=C4H5                                             6.1000e+53  -13.190     14200.00
 DUPLICATE
 PLOG /  1.320000e-02    6.100000e+53    -1.319000e+01   1.420000e+04    /
 PLOG /  2.630000e-02    9.600000e+52    -1.285000e+01   1.430000e+04    /
 PLOG /  1.200000e-01    2.100000e+52    -1.244000e+01   1.550000e+04    /
 PLOG /  1.000000e+00    4.900000e+51    -1.192000e+01   1.770000e+04    /
 PLOG /  1.000000e+01    1.500000e+48    -1.058000e+01   1.880000e+04    /

H+C4H5=H2+C4H4                                          1.5000e+13    0.000         0.00

OH+C4H5=H2O+C4H4                                        2.0000e+12    0.000         0.00

HCO+C4H5=CO+C4H6                                        5.0000e+12    0.000         0.00

HO2+C4H5=>OH+C2H3+CH2CO                                 6.6000e+12    0.000         0.00

O2+C4H5=HCO+C2H3CHO                                     9.2000e+16   -1.390      1010.00

O2+C4H5=>H+CO+C2H3CHO                                   5.1900e+15   -1.260      3312.62

C2H2+C4H5=H+FULVENE                                     1.7400e+19   -1.860     12384.00

C2H2+C4H5=H+C6H6                                        1.3700e+16   -1.000      8896.00
 PLOG /  1.000000e-02    1.370000e+16    -1.000000e+00   8.896000e+03    /
 PLOG /  2.500000e-02    2.940000e+16    -1.090000e+00   9.259000e+03    /
 PLOG /  1.000000e-01    1.370000e+16    -1.000000e+00   8.898000e+03    /
 PLOG /  1.000000e+00    1.385000e+16    -1.000000e+00   8.900000e+03    /
 PLOG /  1.000000e+01    1.690000e+16    -1.030000e+00   8.967000e+03    /
 PLOG /  1.000000e+02    1.650000e+16    -1.010000e+00   9.480000e+03    /

C2H2+C4H4=C6H6                                          4.4700e+11    0.000     30010.00

O+C4H6=CH2O+C3H4-A                                      2.2400e+11    0.679      2150.00
 PLOG /  1.000000e-01    7.780000e+10    8.090000e-01    1.860000e+03    /
 PLOG /  1.000000e+00    7.260000e+10    8.190000e-01    1.830000e+03    /
 PLOG /  1.000000e+01    2.240000e+11    6.790000e-01    2.150000e+03    /

O+C4H6=C2H3+CH2CHO                                      2.4600e+11    0.562      1220.00
 PLOG /  1.000000e-01    2.290000e+11    5.700000e-01    1.190000e+03    /
 PLOG /  1.000000e+00    1.620000e+09    1.250000e+00    5.390000e+02    /
 PLOG /  1.000000e+01    2.460000e+11    5.620000e-01    1.220000e+03    /

C2H3+C4H5=H2+C6H6                                       1.8400e-13    7.070     -3611.00

C2H+C4H5=2C3H3                                          4.0000e+12    0.000         0.00

H+C4H3=C4H4                                             3.4000e+43   -9.010     12120.00

H+C4H4=H2+C4H3                                          6.6500e+05    2.530     12240.00

OH+C4H4=H2O+C4H3                                        3.1000e+07    2.000      3430.00

CH3+C4H4=CH4+C4H3                                       5.0000e+13    0.000     19800.00

C2H2+C2H(+M)=C4H3(+M)                                   8.3000e+10    0.899      -363.00
 LOW/   1.24e+31     -4.718       1871.0/
TROE/           1.000   100.0   5613.   1.339e+04/
H2/ 2.00/  H2O/ 6.00/  CH4/ 2.00/  CO/ 1.50/  CO2/ 2.00/  C2H6/ 3.00/  C2H2/ 2.50/  C2H4/ 2.50/  

H+C4H2=C4H3                                             1.1000e+42   -8.720     15300.00

H+C4H3=H2+C4H2                                          3.0000e+13    0.000         0.00

OH+C4H3=H2O+C4H2                                        2.0000e+12    0.000         0.00

C2H3+C4H3=2C3H3                                         4.0000e+12    0.000         0.00

CH+C3H3=H+C4H3                                          5.0000e+13    0.000         0.00

O2+C4H3=CH2CO+HCCO                                      7.8600e+16   -1.800         0.00

CH2+C4H3=C2H+C3H4-A                                     2.0000e+13    0.000         0.00

CH3CHO=H2+CH2CO                                         4.0000e+13    0.000     80500.00

O2+C3H4-A=>CH2O+CH2CO                                   1.0000e+15    0.000     41000.00

O+C2H2=>CH2CO                                           1.0000e+13    0.000     15000.00

O+CH2CO=>2HCO                                           2.0000e+13    0.000      2300.00

O+CH2CO=>CO+CH2O                                        1.0000e+12    0.000      5000.00

OH+CH2CO=>CO2+CH3                                       1.0000e+13    0.000         0.00

O2+CH2CO=>CO2+CH2O                                      1.0000e+14    0.000     37000.00

O2+CH2CO=>OH+CO+HCO                                     3.0000e+14    0.000     40000.00

O+C4H3=C2H+CH2CO                                        2.0000e+13    0.000         0.00

O2+C4H5=>OH+C2H2+CH2CO                                  1.5000e+13    0.000     15000.00

OH+C4H5=>C2H4+CH2CO                                     3.0000e+12    0.000         0.00

OH+CH3CO=>H2O+CH2CO                                     3.0000e+12    0.000         0.00

OH+CH2CHO=>H2O+CH2CO                                    5.0000e+12    0.000         0.00

HO2+CH2CO=>OH+CO+CH2O                                   1.0000e+10    0.000      5000.00

O2+CH2CHO=>HO2+CH2CO                                    5.0000e+11    0.000      3000.00

2CH2CO=CH3CO+HCCO                                       1.5000e+13    0.000     60500.00

2CH2CO=CO2+C3H4-A                                       7.5000e+09    0.000     27700.00

2CH2CO=>2CO+C2H4                                        7.5000e+10    0.000     40000.00

CH2CO=>H+HCCO                                           1.5000e+14    0.000    102400.00

CH2+CH2CO=CO+C2H4                                       5.0000e+03    2.800      6210.00

CH2+CH2CO=CH3+HCCO                                      3.6000e+13    0.000     11000.00

CH3+CH2CO=OH+C3H4-A                                     1.5000e+11    0.000     32300.00

CH3+CH2CO=OH+C3H4-P                                     3.0000e+10    0.000     39000.00

OH+HCCO=H+CO+HCO                                        1.0000e+13    0.000         0.00

O2+HCCO=CO2+HCO                                         2.4000e+11    0.000      -854.00

CH2+HCCO=CO+C2H3                                        3.0000e+13    0.000         0.00

2HCCO=>2CO+C2H2                                         1.0000e+13    0.000         0.00

C2H3+HCCO=CO+C3H4-P                                     4.0000e+13    0.000         0.00

HCCO+C3H5-A=CO+C4H6                                     1.0000e+12    0.000         0.00

O2+C2H2=OH+HCCO                                         2.0000e+07    1.500     30000.00

OH+C4H2=C2H2+HCCO                                       5.0000e+12    0.000         0.00

O2+C2H=O+HCCO                                           2.3000e+13    0.000         0.00

O2+C3H2=HCO+HCCO                                        4.0000e+13    0.000         0.00

OH+C3H3=C2H3CHO                                         3.0000e+13    0.000         0.00

OH+C3H4-P=>H+C2H3CHO                                    6.0000e+11    0.000      1000.00

OH+C2H3CHO=>HCO+CH3CHO                                  4.0000e+12    0.000         0.00

OH+C2H3CHO=>H+CO2+C2H4                                  5.0000e+12    0.000         0.00

HO2+C2H3CHO=>OH+CH2O+CH2CO                              5.0000e+12    0.000     15000.00

HCO+C2H4=>0.2H+0.8CO+0.8C2H5+0.2C2H3CHO                 7.0000e+11    0.000      6000.00

HCO+C3H6=>CH3+C2H3CHO                                   5.0000e+11    0.000      6000.00

O2+C4H6=>CH2O+C2H3CHO                                   1.0000e+14    0.000     39000.00

O2+C5H6=>CH2CO+C2H3CHO                                  1.0000e+13    0.000     39000.00

H+C2H3CHO=>HCO+C2H4                                     1.0000e+13    0.000      5000.00

C3H6O=>CH3+CH2CHO                                       5.0000e+16    0.000     73000.00

C3H6O=>CH2O+C2H4                                        1.0000e+16    0.000     64000.00

O+C3H6=>C3H6O                                           7.0000e+12    0.000      5000.00

OH+C3H5-A=>0.5CH2O+0.5C2H4+0.5C3H6O                     3.0000e+12    0.000         0.00

OH+C3H5-S=>0.5CH2O+0.5C2H4+0.5C3H6O                     2.0000e+12    0.000         0.00

HO2+IC4H7=>CH2O+0.2C3H6O+0.8CH3COCH3                    8.0000e+11    0.000         0.00

O+OH+M=HO2+M                                            1.0000e+16    0.000         0.00

O2+C2H=CO2+CH                                           4.5000e+15    0.000     25000.00

OH+CH=H2O+C                                             4.0000e+07    2.000      3000.00

O2+C2H5=>CH3O+CH2O                                      1.0000e+14    0.000     24000.00

O2+C2H5=>O+CH3+CH2O                                     1.0000e+13    0.000     27000.00

O+C2H5=>0.35H+0.3OH+0.35CH3+0.35CH2O+0.3C2H4+0.35CH3CHO 5.0000e+13    0.000         0.00

HO2+C2H5=>OH+CH3+CH2O                                   5.0000e+12    0.000         0.00

O+C2H4=>CH3CHO                                          1.0000e+09    0.000      5000.00

C2H5OH=H+SC2H4OH                                        5.0000e+15    0.000    100000.00

O2+PC2H4OH=>OH+2CH2O                                    1.0000e+12    0.000      2000.00

H+CH3COCH3=CH3+CH3CHO                                   2.0000e+13    0.000      5000.00

CH3COCH2=CH3+CH2CO                                      1.0000e+14    0.000     31000.00

O2+CH3COCH2=>OH+CH2O+CH2CO                              8.0000e+11    0.000         0.00

HO2+CH3COCH2=>OH+CH2O+CH3CO                             1.0000e+11    0.000         0.00

CH2OHCHO=CH2OH+HCO                                      1.0000e+16    0.000     82000.00

CH2OHCHO=2CH2O                                          5.0000e+12    0.000     60000.00

CH2OHCHO=H2O+CH2CO                                      1.0000e+14    0.000     70000.00

OH+C2H3CHO=>CH3+CHOCHO                                  1.0000e+12    0.000         0.00

CHOCHO=2HCO                                             3.0000e+16    0.000     71000.00

CH3OCHO=CO+CH3OH                                        2.0000e+13    0.000     60000.00

CH3OCHO=CO2+CH4                                         1.5000e+12    0.000     59800.00

CH3OCHO=2CH2O                                           1.0000e+12    0.000     61000.00

CH3OCHO=>H+CO2+CH3                                      2.1700e+24   -2.400     97600.00

H+CH3OCO=CH3OCHO                                        1.0000e+14    0.000         0.00

CH3O+HCO=CH3OCHO                                        3.0000e+13    0.000         0.00

H+CH3OCHO=>H2+CH2O+HCO                                  1.6000e+14    0.000     10500.00

H+CH3OCHO=>H2+CH3OCO                                    5.3000e+13    0.000     10500.00

CH3OCO=CO2+CH3                                          1.5500e+12    0.514     15200.00

CH3OCO=CO+CH3O                                          7.3700e+12    0.479     23800.00

H+CH3O2=CH3O2H                                          5.0000e+13    0.000         0.00

CH3O2=OH+CH2O                                           1.5000e+13    0.000     47000.00

OH+CH3O2=>HO2+CH3O                                      3.0000e+12    0.000         0.00

HO2+CH3O2=>O2+H2O+CH2O                                  5.0000e+10    0.000         0.00

CH3O2+CH3O=>CH3O2H+CH2O                                 6.0000e+11    0.000         0.00

CH3O2+C3H5-A=>O2+C4H8-1                                 1.5000e+11    0.000         0.00

CH3O2+C3H5-A=>CH3O+CH2O+C2H3                            7.5000e+10    0.000         0.00

CH3O2H+CH3O=>OH+CH3OH+CH2O                              1.5000e+11    0.000      6500.00

CH3O2+CH2O=>H2+OH+CO+CH2O                               2.0000e+11    0.000     11000.00

CO+CH3O2=>CO2+CH3O                                      1.0000e+14    0.000     24000.00

HO2+C2H5=C2H5O2H                                        3.0000e+12    0.000         0.00

O2+C2H4O2H=O2C2H4O2H                                    1.0000e+12    0.000         0.00

O2C2H4O2H=>OH+HO2CH2CHO                                 1.0000e+12    0.000     28500.00

HO2CH2CHO=>OH+CH2O+HCO                                  2.0000e+15    0.000     42500.00

CH3+C2H5O2=>CH3+CH3O+CH2O                               2.0000e+12    0.000     -1200.00

CH3O2+C2H5O2=>O2+CH3+CH3O+CH2O                          2.0000e+11    0.000         0.00

2C2H5O2=>O2+2CH3+2CH2O                                  2.0000e+11    0.000         0.00

CO+C2H5O2=>CO2+CH3+CH2O                                 1.0000e+14    0.000     24000.00

CH3+CH2O=H+CH3CHO                                       2.0000e+11    0.000      7600.00

CH2+HCO=CO+CH3                                          2.0000e+13    0.000         0.00

O+CH2=H2+CO                                             5.0000e+13    0.000         0.00

OH+CH2=H+CH2O                                           3.0000e+13    0.000         0.00

CO2+CH2=CO+CH2O                                         1.1000e+11    0.000      1000.00

O+CH2(S)=2H+CO                                          3.0000e+13    0.000         0.00

OH+C3H2=HCO+C2H2                                        5.0000e+13    0.000         0.00

CH3+CH=H+C2H3                                           3.0000e+13    0.000         0.00

CH3+C=H+C2H2                                            5.0000e+13    0.000         0.00

CH4+CH2(S)=2CH3                                         4.3000e+13    0.000         0.00

2C2H2=C2H3+C2H                                          1.7000e+14    0.000     92000.00

C2H6+C2H2=C2H5+C2H3                                     2.0000e+14    0.000     60000.00

2CH3=>H2+C2H4                                           5.0000e+14    0.000     32000.00

2CH2=>2H+C2H2                                           1.2000e+14    0.000         0.00

CH2+CH=H+C2H2                                           4.0000e+13    0.000         0.00

CH2+C=H+C2H                                             5.0000e+13    0.000         0.00

CH+C2H2=H+C3H2                                          8.4000e+13    0.000         0.00

C2H3+C3H6=>CH3+C4H6                                     1.8000e+11    0.000      6000.00

C2H5+IC3H7=>C2H4+C3H8                                   5.0000e+11    0.000         0.00

CH3+IC3H7=>CH4+C3H6                                     6.0000e+10    0.000         0.00

C2H5+C4H71-3=>C2H6+C4H6                                 1.0000e+12    0.000         0.00

C2H2+C3H4-A=C2H+C3H5-A                                  5.0000e+14    0.000     73000.00

C2H2+C3H6=C2H3+C3H5-A                                   4.0000e+13    0.000     46800.00

C2H3+IC4H7=>C2H2+IC4H8                                  2.0000e+12    0.000         0.00

2C3H3=>C2H2+C4H4                                        1.0000e+11    0.000         0.00

2C4H71-3=C4H8-2+C4H6                                    7.0000e+11    0.000         0.00

IC4H7+C4H71-3=IC4H8+C4H6                                7.0000e+11    0.000         0.00

C2H3+C4H71-3=C2H4+C4H6                                  2.0000e+12    0.000         0.00

C4H5=C2H4+C2H                                           2.0000e+12    0.000     60000.00

CH3+C3H3=C4H6                                           4.0000e+12    0.000         0.00

C3H3=H+C3H2                                             1.0000e+13    0.000     97000.00

IC3H7=NC3H7                                             2.0000e+12    0.000     42000.00

CH3+C4H6=>C2H4+C3H5-A                                   1.0000e+11    0.000      7600.00

C2H5+C2H2=>C4H71-4                                      3.0000e+11    0.000      7600.00

C2H5+C3H6=C2H4+NC3H7                                    1.0000e+11    0.000      7600.00

C2H5+C3H6=CH3+C4H8-1                                    9.0000e+10    0.000      7600.00

C2H5+C4H6=>C2H4+C4H71-3                                 1.0000e+10    0.000      5000.00

C2H4+IC3H7=C2H5+C3H6                                    1.0000e+11    0.000      7600.00

IC3H7+C3H6=NC3H7+C3H6                                   5.0000e+10    0.000      7600.00

C2H4+C3H5-S=>CH3+C4H6                                   2.0000e+11    0.000      6000.00

C2H4+C4H71-3=>0.15C2H5+0.85C3H6+0.85C3H5-A+0.15C4H6     2.0000e+11    0.000     13000.00

C2H4+C4H71-4=>0.8C2H5+0.2C3H6+0.1C3H5-A+0.1C3H5-S+0.8C4H6 3.0000e+11    0.000      7600.00

C3H6+C4H71-4=>NC3H7+C4H6                                3.0000e+11    0.000      7600.00

2C4H6=C4H71-3+C4H5                                      5.0000e+14    0.000     64000.00

2C3H6=NC3H7+C3H5-A                                      1.0000e+15    0.000     68000.00

2C3H6=IC3H7+C3H5-A                                      1.0000e+15    0.000     68000.00

C2H6=H2+C2H4                                            3.0000e+13    0.000     78500.00

C3H6=H2+C3H4-A                                          1.8000e+13    0.000     78000.00

C3H6=H2+C3H4-P                                          1.8000e+13    0.000     78000.00

C3H8=H2+C3H6                                            5.0000e+13    0.000     70000.00

C4H4=H2+C4H2                                            5.0000e+11    0.000     66000.00

C2H4+C2H2=C4H6                                          5.0000e+10    0.000     27000.00

2C2H4=C4H8-1                                            1.0000e+10    0.000     40000.00

2C2H2=C4H4                                              5.0000e+11    0.000     37000.00

2C2H2=H2+C4H2                                           1.0000e+16    0.000     68200.00

2C3H6=C2H4+C4H8-2                                       5.0000e+11    0.000     46000.00

2C3H2=C2H2+C4H2                                         2.0000e+13    0.000     85000.00

C2H4+C4H2=>C6H6                                         3.0000e+11    0.000     30000.00

H+C3H3=C3H4-A                                           2.0500e+13    0.206      -173.00
 PLOG /  4.000000e-02    3.390000e+36    -7.410000e+00   6.337000e+03    /
 PLOG /  1.000000e+00    3.160000e+29    -5.000000e+00   4.711000e+03    /
 PLOG /  1.000000e+01    8.710000e+23    -3.200000e+00   3.255000e+03    /
 PLOG /  1.000000e+02    2.050000e+13    2.060000e-01    -1.730000e+02   /

H+C3H3=C3H4-P                                           6.4000e+13    0.102       -31.20
 PLOG /  4.000000e-02    3.630000e+36    -7.360000e+00   6.039000e+03    /
 PLOG /  1.000000e+00    7.940000e+29    -5.060000e+00   4.861000e+03    /
 PLOG /  1.000000e+01    1.070000e+24    -3.150000e+00   3.261000e+03    /
 PLOG /  1.000000e+02    6.400000e+13    1.020000e-01    -3.120000e+01   /

H+C4H5=C2H4+C2H2                                        1.0000e+13    0.000         0.00

C2H3+C2H=C4H4                                           1.0000e+14    0.000         0.00

C2H2+C4H4=C2H+C4H5                                      1.0000e+14    0.000     95000.00

C2H2+C4H4=C2H3+C4H3                                     3.0000e+14    0.000     73000.00

2C4H4=C4H5+C4H3                                         5.0000e+16    0.000     81500.00

CH2(S)+C3H3=H+C4H4                                      5.0000e+13    0.000         0.00

CH3+C3H2=H+C4H4                                         2.5000e+12    0.000         0.00

C3H3+C4H71-3=>C3H6+C4H4                                 4.0000e+12    0.000         0.00

C3H3+IC4H7=>C3H6+C4H4                                   4.0000e+12    0.000         0.00

2C2H2=H+C4H3                                            2.0000e+16    0.000     81500.00

CH+C3H2=H+C4H2                                          5.0000e+13    0.000         0.00

CH+C3H3=2H+C4H2                                         5.0000e+13    0.000         0.00

C2H2+C4H2=C2H+C4H3                                      3.0000e+14    0.000     97000.00

C2H+C3H4-P=>CH3+C4H2                                    3.0000e+11    0.000      8000.00

2C3H4-A=>C2H4+C4H4                                      5.0000e+11    0.000     29000.00

2C3H4-P=>C2H4+C4H4                                      5.0000e+11    0.000     29000.00

2C4H4=>C2H2+C6H6                                        2.5000e+14    0.000     44000.00

CH2+C4H3=C2H+C3H4-P                                     2.0000e+13    0.000         0.00

O+C4H2=CO+C3H2                                          2.7000e+13    0.000      1660.00

OH+C4H2=>HCO+C3H2                                       3.0000e+12    0.000      5000.00

O+C4H4=>CO+0.5C3H4-P+0.5C3H4-A                          2.0000e+12    0.000      5000.00

OH+C4H4=>CO+C3H5-A                                      3.0000e+13    0.000         0.00

O2+C4H5=>0.6OH+CO+0.4CH2O+0.4C2H3+0.3C3H4-P+0.3C3H4-A   7.0000e+13    0.000     15000.00

OH+C4H3=>CO+0.5C3H4-P+0.5C3H4-A                         3.0000e+12    0.000         0.00

H+CH3CO=CH3CHO                                          1.3000e+13    0.000         0.00

O2+C3H4-P=>HCO+CH3CO                                    7.0000e+13    0.000     41000.00

O2+CH3CHO=HO2+CH2CHO                                    4.0000e+13    0.000     49000.00

H+CH3CHO=H2+CH3CO                                       5.0000e+07    2.000      3600.00

C2H5CHO(+M)=HCO+C2H5(+M)                                1.3000e+26   -3.000     86405.90
 LOW/   2.87e+84    -18.600     101060.0/
TROE/           0.002491   376.8   6.089   4632./

C2H5CHO(+M)=CH3+CH2CHO(+M)                              1.1600e+25   -2.800     85718.20
 LOW/   1.26e+87    -19.400     101280.0/
TROE/           0.002491   372.5   6.089   5252./

C2H5CHO=>H+CO+C2H5                                      9.4000e+16   -0.430     89167.00

C2H5CHO=CO+C2H6                                         1.0000e+14    0.000     75000.00

OH+C2H5CHO=>H2O+RALD3                                   1.3000e+13    0.000      1700.00

HO2+C2H5CHO=>H2O2+RALD3                                 6.0000e+12    0.000     15860.00

RALD3=>0.75H+0.25HCO+0.25C2H4+0.75C2H3CHO               1.3000e+14    0.000     40000.00

O2+RALD3=>HO2+C2H3CHO                                   3.0000e+11    0.000      3000.00

C2H5O+C2H5CHO=>CO+C2H5+C2H5OH                           6.0260e+11    0.000      3300.00

H+C2H5CHO=>H2+CO+C2H5                                   1.6000e+14    0.000      6360.00

OH+C2H5CHO=>H2O+CO+C2H5                                 2.0000e+13    0.000       630.00

HO2+C2H5CHO=>H2O2+CO+C2H5                               5.0000e+12    0.000     12460.00

CH3+C2H5CHO=>CO+CH4+C2H5                                1.4000e+12    0.000      7234.20

H+CH3OH=>H2O+CH3                                        6.5000e+11    0.000      5300.00

O+C3H6=>2H+C2H3CHO                                      1.0000e+13    0.000      3000.00

O+C4H6=>CO+C3H6                                         1.5000e+12    0.000         0.00

O+CH2O=>2H+CO2                                          2.0000e+13    0.000      5000.00

O+CH3CHO=>H+CO2+CH3                                     2.0000e+13    0.000      3000.00

OH+CH2O=>H2+H+CO2                                       1.0000e+11    0.000         0.00

OH+CH3CHO=>H2+CO2+CH3                                   1.0000e+11    0.000         0.00

OH+C4H8-1=>0.5CH2O+0.5C2H5+0.5CH3CHO+0.5NC3H7           1.5000e+12    0.000         0.00

OH+C4H8-2=>0.5CH3+0.5C2H5+0.5CH3CHO+0.5C2H5CHO          1.5000e+12    0.000         0.00

HO2+C2H2=>CH2O+HCO                                      5.0000e+12    0.000     15000.00

HCO+C4H6=>CO+C4H71-3                                    5.0000e+11    0.000      6000.00

CH2O+HCO=CO2+CH3                                        5.0000e+11    0.000      8000.00

HCO+CH3CHO=>CO2+C2H5                                    2.0000e+11    0.000      8000.00

CH2O+C2H3=>0.5CH3O+0.5CH2OH+C2H2                        5.0000e+11    0.000      6000.00

CO+CH3O=CO2+CH3                                         5.0000e+11    0.000      6500.00

O2+C2H2=>CO+CH2O                                        3.0000e+11    0.000     26000.00

O2+C2H4=>2CH2O                                          1.0000e+14    0.000     48000.00

O2+C2H2=>2HCO                                           3.0000e+11    0.000     27000.00

O2+C2H4=>CH3O+HCO                                       1.0000e+14    0.000     43000.00

O2+C4H6=>O2+C2H4+C2H2                                   4.0000e+14    0.000     40000.00

O2+C3H5-S=HO2+C3H4-P                                    2.0000e+12    0.000      2000.00

O2+C3H5-S=O+RALD3                                       5.3800e+18   -2.140      5142.00

O2+C4H71-3=>HO2+C4H6                                    3.0000e+10    0.000      8000.00

O2+C4H71-4=>HO2+C4H6                                    2.0000e+12    0.000      3500.00

O2+CH2CHO=>OH+CO+CH2O                                   6.0000e+10    0.000         0.00

O2+IC4H7=>O2+CH3+C3H4-A                                 8.0000e+12    0.000     22000.00

O+CH3+M=>CH3O+M                                         5.0000e+16    0.000         0.00

O+C2H3=>CH2CHO                                          2.5000e+13    0.000         0.00

O+NC3H7=>CH2O+C2H5                                      2.0000e+13    0.000         0.00

O+C3H5-A=>CH2O+C2H3                                     3.2500e+13    0.000         0.00

O+C4H71-3=>0.5OH+0.5CH2O+0.5C3H5-S+0.5C4H6              5.0000e+13    0.000         0.00

O+IC4H7=>CH2O+C3H5-T                                    5.0000e+13    0.000         0.00

O+CH2CHO=>CH2O+HCO                                      5.0000e+13    0.000         0.00

OH+C2H=>0.7O+0.7C2H2+0.3CH2CO                           1.0000e+12    0.000     13000.00

OH+C2H3=>CH3CHO                                         5.0000e+12    0.000         0.00

OH+IC4H7=>CH2O+C3H6                                     2.0000e+12    0.000         0.00

OH+C4H71-3=>C2H4+CH3CHO                                 2.0000e+12    0.000         0.00

OH+C4H71-3=>0.75H2+CO+0.25C2H6+0.5C2H4+0.5C3H6          5.0000e+12    0.000         0.00

HO2+C2H3=>OH+CH2CHO                                     3.0000e+12    0.000         0.00

HO2+IC4H7=>OH+CH2O+C3H5-T                               3.0000e+11    0.000         0.00

HO2+HCO=H2O2+CO                                         4.0000e+11    0.000         0.00

OH+CH3O=>H2O+CH2O                                       1.5000e+13    0.000         0.00

CH3O+HCO=2CH2O                                          1.0000e+13    0.000         0.00

CH3O+HCO=>CO+CH3OH                                      1.0000e+13    0.000         0.00

CH3+CH2OH=>CH4+CH2O                                     1.5000e+13    0.000         0.00

H+CH2CHO=>CH3CHO                                        6.0000e+13    0.000         0.00

OH+CH2CHO=>CH2OH+HCO                                    1.0000e+13    0.000         0.00

CH2CHO=CH3CO                                            2.0000e+11    0.000     32000.00

OH+C2H2=>CH2CHO                                         5.0000e+11    0.000         0.00

O+C3H6=>C2H5CHO                                         1.0000e+12    0.000      5000.00

O2+C4H8-1=CH2O+C2H5CHO                                  1.0000e+14    0.000     39000.00

O2+C4H8-2=2CH3CHO                                       1.0000e+14    0.000     39000.00

O2+C4H6=>CO+HCO+C2H5                                    5.0000e+13    0.000     41000.00

H+C2H5CHO=>CH2O+C2H5                                    8.0000e+12    0.000      6400.00

OH+C4H6=>0.55CH2O+0.05C2H4+0.4C2H3+0.4CH3CHO+0.05CH2CHO+0.55C3H5-S 6.0000e+12    0.000     -1000.00

OH+C2H3CHO=>H2O+CO+C2H3                                 9.9996e+06    2.000     -3343.83

O2+C4H4=HO2+C4H3                                        2.3850e+07    2.000     56172.82

H+C5H5=C5H6                                             3.1600e+13    0.281      -179.23

CH3+C4H3=>C5H6                                          1.0000e+13    0.000         0.00

C2H2+C3H4-A=C5H6                                        2.0000e+11    0.000     22000.00

C2H2+C3H4-P=C5H6                                        2.5000e+10    0.000     22000.00

C2H4+C3H3=H+C5H6                                        5.0000e+10    0.000     20400.00

H+C5H6=>C2H2+C3H5-A                                     2.0000e+12    0.000      8000.00

OH+C5H6=>HCO+C4H6                                       8.0000e+12    0.000         0.00

OH+C5H6=>HCO+C2H4+C2H2                                  2.0000e+12    0.000         0.00

OH+C5H6=>CH3+C2H2+CH2CO                                 2.0000e+13    0.000         0.00

O2+C5H6=>2CO+C3H6                                       1.0000e+13    0.000     39000.00

O2+C5H6=>CO+HCO+C3H5-A                                  4.0000e+13    0.000     39000.00

O+C5H6=>CO+C4H6                                         2.0000e+13    0.000         0.00

O+C5H6=>CH2CO+C3H4-A                                    3.0000e+12    0.000         0.00

O+C5H6=>CH2CO+C3H4-P                                    3.0000e+12    0.000         0.00

HO2+C5H5=>OH+CO+C4H5                                    5.0000e+11    0.000         0.00

HO2+C5H5=>OH+CO+C2H4+C2H                                1.5000e+13    0.000         0.00

HO2+C5H5=>OH+HCO+C4H4                                   3.0000e+12    0.000         0.00

OH+C5H5=>CO+C2H4+C2H2                                   1.0000e+14    0.250      4350.00

OH+C5H5=>H+CH2CO+C3H3                                   3.5000e+13    0.250      4350.00

OH+C5H5=>CO+C4H6                                        1.2500e+13    0.250      4350.00

O+C5H5=>CO+C4H5                                         1.0000e+14    0.000         0.00

O+C5H5=>HCCO+C3H4-A                                     5.0000e+12    0.000         0.00

O+C5H5=>HCCO+C3H4-P                                     5.0000e+12    0.000         0.00

H+C5H6=>H2+C5H5                                         9.0200e+05    2.350      2388.54

H2+C5H5=>H+C5H6                                         1.7000e+04    2.670     22609.40

CH3+C5H6=>CH4+C5H5                                      4.4453e+02    2.910      4727.71

CH4+C5H5=>CH3+C5H6                                      7.7282e+02    3.120     25857.11

OH+C5H6=>H2O+C5H5                                       1.0000e+14    0.000      1714.00

C5H5=>C2H2+C3H3                                         2.0000e+12    0.000     68000.00

CH3+C4H2=>C5H5                                          1.0000e+11    0.000      7600.00

C5H6+C5H5=>C4H5+C6H6                                    1.2000e+13    0.000     25500.00

CH3+C5H5=>C2H3+C4H5                                     1.0000e+12    0.000      8000.00

CH3+C5H5=>C2H2+C4H6                                     1.5000e+11    0.000      8000.00

CH3+C5H5=>C2H4+C4H4                                     1.5000e+11    0.000      8000.00

C2H3+C3H4-A=>H+C5H6                                     5.0000e+11    0.000      3000.00

C2H3+C3H4-P=>H+C5H6                                     5.0000e+11    0.000      3000.00

C2H4+C4H71-3=>H2+CH3+C5H6                               1.5000e+11    0.000     13000.00

C2H4+IC4H7=>H+CH4+C5H6                                  1.0500e+11    0.000     18000.00

C2H4+IC4H7=>0.33NC3H7+0.67C3H6+0.67C3H5-A+0.33C3H4-A    4.5000e+10    0.000     18000.00

C4H5+C5H5=>C3H4-A+C6H6                                  2.0000e+12    0.000      3000.00

C4H5+C5H6=>C3H5-A+C6H6                                  1.0000e+12    0.000      6000.00

C2H3+C5H6=C2H4+C5H5                                     1.4000e+06    2.000      4871.29

C2H+C4H5=>C6H6                                          1.0000e+13    0.000         0.00

C2H3+C4H3=>C6H6                                         1.0000e+13    0.000         0.00

C2H3+C4H3=H+C6H5                                        6.0000e+12    0.000         0.00

2C4H5=C2H4+C6H6                                         2.0000e+12    0.000         0.00

C2H4+C5H6=>H+CH3+C6H6                                   7.5000e+10    0.000     30000.00

C3H6+C5H6=>2CH3+C6H6                                    7.5000e+10    0.000     30000.00

C4H8-1+C5H6=>CH3+C2H5+C6H6                              7.5000e+10    0.000     30000.00

C4H8-2+C5H6=>CH3+C2H5+C6H6                              7.5000e+10    0.000     30000.00

C4H6+C5H6=>CH3+C2H3+C6H6                                1.5000e+11    0.000     30000.00

C2H3+C4H4=>H+C6H6                                       1.0000e+12    0.000      6000.00

C2H3+C4H6=>H2+H+C6H6                                    5.6200e+11    0.000      3240.00

C2H3+C4H6=>CH3+C5H6                                     1.0000e+12    0.000      2000.00

C2H+C4H6=>H+C6H6                                        3.0000e+11    0.000      8000.00

C3H4-P+C3H3=H+C6H6                                      1.4000e+12    0.000     10000.00

C2H4+C4H3=>H+C6H6                                       5.0000e+11    0.000      5000.00

C3H4-A+C4H5=>CH3+C6H6                                   2.5000e+11    0.000      5000.00

C3H4-P+C4H5=>CH3+C6H6                                   2.5000e+11    0.000      5000.00

C4H5+C4H2=>C2H+C6H6                                     5.0000e+11    0.000      5000.00

C4H5+C4H4=>C2H3+C6H6                                    5.0000e+11    0.000      5000.00

O+C6H5=>CO+C5H5                                         1.0000e+14    0.000         0.00

CH3COCH2+C6H6=CH3COCH3+C6H5                             3.6770e+05    2.000     14929.22

2C5H6=>2H2+C10H8                                        2.0000e+11    0.000     35000.00

C5H6+C5H5=>H2+H+C10H8                                   3.0000e+12    0.000     23000.00

C6H6+C5H5=>CH3+C10H8                                    3.0000e+12    0.000     23000.00

2C5H5=>2H+C10H8                                         1.0000e+12    0.000      6000.00

C4H3+C6H6=>H+C10H8                                      5.0000e+11    0.000      5000.00

C4H71-4+C6H6=>2H2+H+C10H8                               4.5000e+11    0.000      6000.00

C4H6+C6H6=>H2+2H+C10H8                                  1.0000e+11    0.000     30000.00

C6H6+C5H6=>H+CH3+C10H8                                  2.0000e+11    0.000     30000.00

C4H4+C6H5=>H+C10H8                                      1.2600e+04    2.610      1430.00

H+C10H8=>C4H4+C6H5                                      5.0000e+12    0.000      5000.00

CH3+C5H5=MCPTD                                          9.1000e+109  -29.190     41906.00
 PLOG /  1.000000e-02    9.100000e+109   -2.919000e+01   4.190600e+04    /
 PLOG /  1.000000e+00    3.060000e+105   -2.705000e+01   4.795200e+04    /
 PLOG /  1.000000e+01    2.380000e+94    -2.352000e+01   4.518400e+04    /
 PLOG /  1.000000e+02    1.090000e+70    -1.633000e+01   3.229600e+04    /

CH3+C5H5=>H2+FULVENE                                    9.2500e+01    2.190      8815.00
 PLOG /  1.000000e-02    9.250000e+01    2.190000e+00    8.815000e+03    /
 PLOG /  1.000000e+00    1.140000e+15    -1.400000e+00   2.026600e+04    /
 PLOG /  1.000000e+01    3.620000e+31    -5.900000e+00   3.563100e+04    /
 PLOG /  1.000000e+02    3.380000e+43    -9.050000e+00   4.974200e+04    /

MCPTD=>H2+FULVENE                                       3.3800e+77  -21.530     96791.00
 PLOG /  1.000000e-02    3.380000e+77    -2.153000e+01   9.679100e+04    /
 PLOG /  1.000000e+00    2.040000e+94    -2.505000e+01   1.186020e+05    /
 PLOG /  1.000000e+01    1.050000e+97    -2.523000e+01   1.268380e+05    /
 PLOG /  1.000000e+02    3.850000e+84    -2.121000e+01   1.243460e+05    /

H+MCPTD=>CH3+C5H6                                       1.5000e+13    0.000      2000.00

C3H4-P+C3H4-A=MCPTD                                     8.0000e+10    0.000     21000.00

C2H2+IC4H7=>H+MCPTD                                     2.0000e+12    0.000     18000.00

C2H2+C4H71-3=>H+MCPTD                                   2.0000e+12    0.000     18000.00

H+C3H5-A(+M)=C3H6(+M)                                   1.0000e+14    0.000         0.00
 LOW/   1.33e+60    -12.000       5967.8/
TROE/           0.02000   1097.   1.097e+04   6860./
H2/ 2.00/  H2O/ 6.00/  CH4/ 2.00/  CO/ 1.50/  CO2/ 2.00/  C2H6/ 3.00/  AR/ 0.70/  

C3H6+C3H5-A=C2H4+C4H71-4                                4.2000e+10    0.000     15000.00

C3H6+C3H5-A=>H2+CH3+C5H6                                1.0000e+11    0.000     15000.00

C3H6+C3H5-A=>H2+H+MCPTD                                 4.0000e+10    0.000     15000.00

C3H6+C3H5-A=C2H3+C4H8-1                                 2.4000e+10    0.000     15000.00

C3H5-A+C4H8-1=>H2+CH3+MCPTD                             7.2000e+10    0.000     15000.00

C3H5-A+C4H8-2=>H2+CH3+MCPTD                             9.5000e+10    0.000     15000.00

C3H5-A+C4H6=C2H5+C5H6                                   8.0000e+11    0.000     15000.00

C2H4+PC4H9=NC3H7+C3H6                                   1.5000e+11    0.000      7600.00

C3H5-A+C3H3=C2H2+C4H6                                   2.5000e+11    0.000         0.00

C3H5-A+C4H71-3=C3H6+C4H6                                5.0000e+11    0.000      3000.00

C3H5-A+IC4H7=C3H4-A+IC4H8                               2.0000e+11    0.000         0.00

C3H4-P=C3H4-A                                           1.4000e+52  -10.860     95400.00
 PLOG /  1.000000e-01    6.400000e+61    -1.459000e+01   8.820000e+04    /
 PLOG /  1.000000e+00    5.200000e+60    -1.393000e+01   9.110000e+04    /
 PLOG /  1.000000e+01    1.900000e+57    -1.262000e+01   9.330000e+04    /
 PLOG /  1.000000e+02    1.400000e+52    -1.086000e+01   9.540000e+04    /

C2H3+C4H2=>C6H5                                         5.0000e+11    0.000      6000.00

C4H8-1+C4H71-4=PC4H9+C4H6                               3.0000e+11    0.000      7600.00

C4H8-2+C4H71-4=SC4H9+C4H6                               3.0000e+11    0.000      7600.00

NC4H10=>H2+0.5C4H8-1+0.5C4H8-2                          5.0000e+13    0.000     71000.00

IC4H10=H2+IC4H8                                         5.0000e+13    0.000     69000.00

HCO+C4H8-2=>CO+SC4H9                                    3.0000e+11    0.000      6000.00

HCO+C4H8-1=>CO+PC4H9                                    3.0000e+11    0.000      6000.00

HCO+IC4H8=>CO+0.7IC4H9+0.3TC4H9                         3.0000e+11    0.000      6000.00

O2+IC4H8=>CH2O+CH3COCH3                                 1.0000e+13    0.000     44000.00

O2+IC4H9=HO2+IC4H8                                      2.0000e+11    0.000      3000.00

O2+TC4H9=HO2+IC4H8                                      1.8000e+12    0.000      3000.00

O+PC4H9=>CH2O+NC3H7                                     2.0000e+13    0.000         0.00

O+SC4H9=>CH3+C2H5CHO                                    2.0000e+13    0.000         0.00

O+IC4H9=>CH2O+IC3H7                                     2.0000e+13    0.000         0.00

O+TC4H9=>CH3+CH3COCH3                                   2.0000e+13    0.000         0.00

H2+C4H5=>H+C4H6                                         3.7800e+05    2.000      6910.63

H2+C4H71-4=>H+C4H8-1                                    1.8900e+05    2.000     10425.49

H2+IC4H7=>H+IC4H8                                       3.7800e+05    2.000     18239.88

H2+HCCO=>H+CH2CO                                        5.9920e+05    2.000      7705.88

CH4+C4H5=>CH3+C4H6                                      1.8900e+05    2.000      9418.91

CH4+C4H71-4=>CH3+C4H8-1                                 9.4500e+04    2.000     12868.27

CH4+IC4H7=>CH3+IC4H8                                    1.8900e+05    2.000     21138.84

CH4+C6H5=>CH3+C6H6                                      2.5900e+08    1.000      5625.13

CH4+CH3CO=>CH3+CH3CHO                                   9.4500e+05    2.000     21697.02

CH4+CH2CHO=>CH3+CH3CHO                                  1.6100e+05    2.000     18832.77

CH4+HCCO=>CH3+CH2CO                                     2.9960e+05    2.000     10274.99

CH3+C2H2=>CH4+C2H                                       6.0000e+04    2.000     11196.53

C2H3+C2H2=>C2H4+C2H                                     1.3560e+05    2.000      9832.26

C2H5+C2H2=>C2H6+C2H                                     4.0000e+04    2.000     13265.38

C2H2+NC3H7=>C2H+C3H8                                    2.7000e+04    2.000     13265.38

C2H2+IC3H7=>C2H+C3H8                                    2.7000e+04    2.000     17064.96

C2H2+C3H5-S=>C2H+C3H6                                   5.4000e+04    2.000     10579.25

C2H2+C3H5-T=>C2H+C3H6                                   5.4000e+04    2.000     10579.25

C2H2+C3H5-A=>C2H+C3H6                                   1.0780e+05    2.000     20432.90

C2H2+C4H5=>C2H+C4H6                                     5.4000e+04    2.000     10579.25

C2H2+C4H71-4=>C2H+C4H8-1                                2.7000e+04    2.000     13144.81

C2H2+C4H71-3=>C2H+C4H8-2                                6.8000e+04    2.000     21467.03

C2H2+IC4H7=>C2H+IC4H8                                   5.4000e+04    2.000     21467.03

C2H2+C4H3=>C2H+C4H4                                     8.1800e+04    2.000     11442.22

C2H2+C6H5=>C2H+C6H6                                     7.4000e+07    1.000      6728.39

C2H2+C5H5=>C2H+C5H6                                     6.8000e+04    2.000     21810.72

O+C2H2=>OH+C2H                                          4.7000e+06    2.000      8057.53

O2+C2H2=>HO2+C2H                                        3.4000e+06    2.000     54834.21

HO2+C2H2=>H2O2+C2H                                      1.6000e+06    2.000     24090.27

CH3O+C2H2=>CH3OH+C2H                                    8.5600e+04    2.000      6755.27

CH2OH+C2H2=>CH3OH+C2H                                   5.6600e+04    2.000     17416.23

HCO+C2H2=>CH2O+C2H                                      2.5200e+05    2.000     19856.30

C2H2+CH3CO=>C2H+CH3CHO                                  2.7000e+05    2.000     21810.72

C2H2+CH2CHO=>C2H+CH3CHO                                 4.6000e+04    2.000     18930.41

C2H2+HCCO=>C2H+CH2CO                                    8.5600e+04    2.000     11442.22

C2H6+C2H3=>C2H5+C2H4                                    6.1020e+05    2.000      5704.86

C2H6+C3H5-S=>C2H5+C3H6                                  2.4300e+05    2.000      6897.45

C2H6+C3H5-T=>C2H5+C3H6                                  2.4300e+05    2.000      6897.45

C2H6+C4H5=>C2H5+C4H6                                    2.4300e+05    2.000      6362.83

C2H6+C4H71-4=>C2H5+C4H8-1                               1.2150e+05    2.000      9181.05

C2H6+C4H71-3=>C2H5+C4H8-2                               3.0600e+05    2.000     16763.05

C2H6+IC4H7=>C2H5+IC4H8                                  2.4300e+05    2.000     16763.05

C2H6+C4H3=>C2H5+C4H4                                    3.6810e+05    2.000      7149.69

C2H6+C6H5=>C2H5+C6H6                                    3.3300e+08    1.000      3330.09

C2H6+C5H5=>C2H5+C5H6                                    3.0600e+05    2.000     17080.28

CH2OH+C2H6=>CH3OH+C2H5                                  2.5470e+05    2.000     12835.00

HCO+C2H6=>CH2O+C2H5                                     1.1340e+06    2.000     15407.96

C2H6+CH3CO=>C2H5+CH3CHO                                 1.2150e+06    2.000     17208.29

C2H6+CH2CHO=>C2H5+CH3CHO                                2.0700e+05    2.000     14558.31

C2H6+C3H3=>C2H5+C3H4-A                                  2.4300e+05    2.000     16545.66

C2H6+HCCO=>C2H5+CH2CO                                   3.8520e+05    2.000      7127.10

C2H5+C2H4=>C2H6+C2H3                                    1.6000e+05    2.000     12804.86

C2H4+C3H5-S=>C2H3+C3H6                                  2.1600e+05    2.000     10579.25

C2H4+C3H5-T=>C2H3+C3H6                                  2.1600e+05    2.000     10579.25

C2H4+C3H5-A=>C2H3+C3H6                                  4.3120e+05    2.000     20432.90

C2H4+C4H71-4=>C2H3+C4H8-1                               1.0800e+05    2.000     13144.81

C2H4+C4H71-3=>C2H3+C4H8-2                               2.7200e+05    2.000     21467.03

C2H4+IC4H7=>C2H3+IC4H8                                  2.1600e+05    2.000     21467.03

C2H4+C4H3=>C2H3+C4H4                                    3.2720e+05    2.000     10323.82

C2H4+C6H5=>C2H3+C6H6                                    2.9600e+08    1.000      5560.65

O+C2H4=>OH+C2H3                                         1.8800e+07    2.000      8057.53

HO2+C2H4=>H2O2+C2H3                                     6.4000e+06    2.000     24887.96

CH2OH+C2H4=>CH3OH+C2H3                                  2.2640e+05    2.000     16955.72

C2H4+CH3CO=>C2H3+CH3CHO                                 1.0800e+06    2.000     22090.32

C2H4+CH2CHO=>C2H3+CH3CHO                                1.8400e+05    2.000     19210.01

C2H4+C3H3=>C2H3+C3H4-A                                  2.1600e+05    2.000     20642.98

C2H4+HCCO=>C2H3+CH2CO                                   3.4240e+05    2.000     10274.48

C3H8+C3H5-S=>NC3H7+C3H6                                 2.1600e+05    2.000      6897.45

C3H8+C3H5-T=>NC3H7+C3H6                                 2.1600e+05    2.000      6897.45

C3H8+C4H5=>NC3H7+C4H6                                   2.1600e+05    2.000      6362.83

C3H8+C4H71-4=>NC3H7+C4H8-1                              1.0800e+05    2.000      9181.05

C3H8+C4H71-3=>NC3H7+C4H8-2                              2.7200e+05    2.000     16763.05

C3H8+IC4H7=>NC3H7+IC4H8                                 2.1600e+05    2.000     16763.05

C3H8+C4H3=>NC3H7+C4H4                                   3.2720e+05    2.000      7149.69

C3H8+C6H5=>NC3H7+C6H6                                   2.9600e+08    1.000      3330.09

C3H8+C5H5=>NC3H7+C5H6                                   2.7200e+05    2.000     17080.28

CH2OH+C3H8=>CH3OH+NC3H7                                 2.2640e+05    2.000     12835.00

HCO+C3H8=>CH2O+NC3H7                                    1.0080e+06    2.000     15407.96

CH3CO+C3H8=>CH3CHO+NC3H7                                1.0800e+06    2.000     17208.29

CH2CHO+C3H8=>CH3CHO+NC3H7                               1.8400e+05    2.000     14558.31

C3H8+C3H3=>NC3H7+C3H4-A                                 2.1600e+05    2.000     16545.66

HCCO+C3H8=>CH2CO+NC3H7                                  3.4240e+05    2.000      7127.10

C3H8+C3H5-S=>IC3H7+C3H6                                 5.4000e+04    2.000      4500.00

C3H8+C3H5-T=>IC3H7+C3H6                                 5.4000e+04    2.000      4500.00

C3H8+C4H5=>IC3H7+C4H6                                   5.4000e+04    2.000      4564.96

C3H8+C4H71-4=>IC3H7+C4H8-1                              2.7000e+04    2.000      6600.00

C3H8+C4H71-3=>IC3H7+C4H8-2                              6.8000e+04    2.000     13700.00

C3H8+IC4H7=>IC3H7+IC4H8                                 5.4000e+04    2.000     13700.00

C3H8+C4H3=>IC3H7+C4H4                                   8.1800e+04    2.000      5262.22

C3H8+C6H5=>IC3H7+C6H6                                   7.4000e+07    1.000      2064.96

C3H8+C5H5=>IC3H7+C5H6                                   6.8000e+04    2.000     14000.00

CH2OH+C3H8=>CH3OH+IC3H7                                 5.6600e+04    2.000     10225.62

HCO+C3H8=>CH2O+IC3H7                                    2.5200e+05    2.000     12284.45

CH3CO+C3H8=>CH3CHO+IC3H7                                2.7000e+05    2.000     13984.45

CH2CHO+C3H8=>CH3CHO+IC3H7                               4.6000e+04    2.000     11484.45

C3H8+C3H3=>IC3H7+C3H4-A                                 5.4000e+04    2.000     14064.96

HCCO+C3H8=>CH2CO+IC3H7                                  8.5600e+04    2.000      5264.96

C2H3+C3H6=>C2H4+C3H5-A                                  2.0340e+05    2.000      4432.90

C3H6+C3H5-S=>C3H6+C3H5-A                                8.1000e+04    2.000      4500.00

C3H6+C3H5-T=>C3H6+C3H5-A                                8.1000e+04    2.000      4500.00

C3H6+C4H71-4=>C3H5-A+C4H8-1                             4.0500e+04    2.000      6600.00

C3H6+C4H71-3=>C3H5-A+C4H8-2                             1.0200e+05    2.000     13700.00

C3H6+C4H3=>C3H5-A+C4H4                                  1.2270e+05    2.000      5710.38

C3H6+C6H5=>C3H5-A+C6H6                                  1.1100e+08    1.000      2532.90

C3H6+C5H5=>C3H5-A+C5H6                                  1.0200e+05    2.000     14000.00

CH2OH+C3H6=>CH3OH+C3H5-A                                8.4900e+04    2.000     10410.16

HCO+C3H6=>CH2O+C3H5-A                                   3.7800e+05    2.000     12172.41

CH3CO+C3H6=>CH3CHO+C3H5-A                               4.0500e+05    2.000     13872.41

CH2CHO+C3H6=>CH3CHO+C3H5-A                              6.9000e+04    2.000     11372.41

HCCO+C3H6=>CH2CO+C3H5-A                                 1.2840e+05    2.000      5732.90

C2H3+C3H6=>C2H4+C3H5-S                                  2.7120e+05    2.000      8811.51

C2H5+C3H6=>C2H6+C3H5-S                                  8.0000e+04    2.000     12862.83

NC3H7+C3H6=>C3H8+C3H5-S                                 5.4000e+04    2.000     12862.83

IC3H7+C3H6=>C3H8+C3H5-S                                 5.4000e+04    2.000     16662.41

C3H6+C3H5-T=>C3H6+C3H5-S                                1.0800e+05    2.000     10579.25

C3H6+C3H5-A=>C3H6+C3H5-S                                2.1560e+05    2.000     20432.90

C3H6+C4H5=>C3H5-S+C4H6                                  1.0800e+05    2.000      9558.50

C3H6+C4H71-4=>C3H5-S+C4H8-1                             5.4000e+04    2.000     13144.81

C3H6+C4H71-3=>C3H5-S+C4H8-2                             1.3600e+05    2.000     21467.03

C3H6+C4H3=>C3H5-S+C4H4                                  1.6360e+05    2.000     10464.60

C3H6+C6H5=>C3H5-S+C6H6                                  1.4800e+08    1.000      5707.64

C3H6+C5H5=>C3H5-S+C5H6                                  1.3600e+05    2.000     21810.72

CH3O+C3H6=>CH3OH+C3H5-S                                 1.7120e+05    2.000      6352.72

CH2OH+C3H6=>CH3OH+C3H5-S                                1.1320e+05    2.000     17013.68

CH3CO+C3H6=>CH3CHO+C3H5-S                               5.4000e+05    2.000     22055.13

CH2CHO+C3H6=>CH3CHO+C3H5-S                              9.2000e+04    2.000     19174.81

C3H6+C3H3=>C3H5-S+C3H4-A                                1.0800e+05    2.000     20789.97

HCCO+C3H6=>CH2CO+C3H5-S                                 1.7120e+05    2.000     10421.47

C2H3+C3H6=>C2H4+C3H5-T                                  9.4920e+04    2.000      8811.51

C2H5+C3H6=>C2H6+C3H5-T                                  2.8000e+04    2.000     12862.83

NC3H7+C3H6=>C3H8+C3H5-T                                 1.8900e+04    2.000     12862.83

IC3H7+C3H6=>C3H8+C3H5-T                                 1.8900e+04    2.000     16662.41

C3H6+C3H5-S=>C3H6+C3H5-T                                3.7800e+04    2.000     10579.25

C3H6+C3H5-A=>C3H6+C3H5-T                                7.5460e+04    2.000     20432.90

C3H6+C4H5=>C3H5-T+C4H6                                  3.7800e+04    2.000      9558.50

C3H6+C4H71-4=>C3H5-T+C4H8-1                             1.8900e+04    2.000     13144.81

C3H6+C4H71-3=>C3H5-T+C4H8-2                             4.7600e+04    2.000     21467.03

C3H6+C4H3=>C3H5-T+C4H4                                  5.7260e+04    2.000     10464.60

C3H6+C6H5=>C3H5-T+C6H6                                  5.1800e+07    1.000      5707.64

C3H6+C5H5=>C3H5-T+C5H6                                  4.7600e+04    2.000     21810.72

CH3O+C3H6=>CH3OH+C3H5-T                                 5.9920e+04    2.000      6352.72

CH2OH+C3H6=>CH3OH+C3H5-T                                3.9620e+04    2.000     17013.68

CH3CO+C3H6=>CH3CHO+C3H5-T                               1.8900e+05    2.000     22055.13

CH2CHO+C3H6=>CH3CHO+C3H5-T                              3.2200e+04    2.000     19174.81

C3H6+C3H3=>C3H5-T+C3H4-A                                3.7800e+04    2.000     20789.97

HCCO+C3H6=>CH2CO+C3H5-T                                 5.9920e+04    2.000     10421.47

C2H3+C3H4-A=>C2H4+C3H3                                  4.0680e+06    2.000     10542.98

C2H5+C3H4-A=>C2H6+C3H3                                  1.2000e+06    2.000     13545.66

NC3H7+C3H4-A=>C3H8+C3H3                                 8.1000e+05    2.000     13545.66

IC3H7+C3H4-A=>C3H8+C3H3                                 8.1000e+05    2.000     17345.25

C3H5-S+C3H4-A=>C3H6+C3H3                                1.6200e+06    2.000     10579.25

C3H5-T+C3H4-A=>C3H6+C3H3                                1.6200e+06    2.000     10579.25

C3H4-A+C4H71-4=>C3H3+C4H8-1                             8.1000e+05    2.000     13144.81

C3H4-A+C4H71-3=>C3H3+C4H8-2                             2.0400e+06    2.000     21467.03

C3H4-A+IC4H7=>C3H3+IC4H8                                1.6200e+06    2.000     21467.03

C3H4-A+C4H3=>C3H3+C4H4                                  2.4540e+06    2.000     12122.91

C3H4-A+C6H5=>C3H3+C6H6                                  2.2200e+09    1.000      7439.11

C3H4-A+C5H5=>C3H3+C5H6                                  2.0400e+06    2.000     21810.72

O+C3H4-A=>OH+C3H3                                       1.4100e+08    2.000      8057.53

CH3O+C3H4-A=>CH3OH+C3H3                                 2.5680e+06    2.000      7035.56

CH2OH+C3H4-A=>CH3OH+C3H3                                1.6980e+06    2.000     17696.52

HCO+C3H4-A=>CH2O+C3H3                                   7.5600e+06    2.000     19686.13

CH3CO+C3H4-A=>CH3CHO+C3H3                               8.1000e+06    2.000     21640.55

CH2CHO+C3H4-A=>CH3CHO+C3H3                              1.3800e+06    2.000     18760.24

HCCO+C3H4-A=>CH2CO+C3H3                                 2.5680e+06    2.000     12152.94

C2H5+C3H4-P=>C2H6+C3H3                                  1.2000e+06    2.000     13545.66

NC3H7+C3H4-P=>C3H8+C3H3                                 8.1000e+05    2.000     13545.66

IC3H7+C3H4-P=>C3H8+C3H3                                 8.1000e+05    2.000     17345.25

C3H5-S+C3H4-P=>C3H6+C3H3                                1.6200e+06    2.000     10579.25

C3H5-T+C3H4-P=>C3H6+C3H3                                1.6200e+06    2.000     10579.25

C3H4-P+C4H5=>C3H3+C4H6                                  1.6200e+06    2.000     11289.97

C3H4-P+C4H71-4=>C3H3+C4H8-1                             8.1000e+05    2.000     13144.81

C3H4-P+C4H71-3=>C3H3+C4H8-2                             2.0400e+06    2.000     21467.03

C3H4-P+IC4H7=>C3H3+IC4H8                                1.6200e+06    2.000     21467.03

C3H4-P+C4H3=>C3H3+C4H4                                  2.4540e+06    2.000     12122.91

C3H4-P+C6H5=>C3H3+C6H6                                  2.2200e+09    1.000      7439.11

C3H4-P+C5H5=>C3H3+C5H6                                  2.0400e+06    2.000     21810.72

CH3O+C3H4-P=>CH3OH+C3H3                                 2.5680e+06    2.000      7035.56

CH2OH+C3H4-P=>CH3OH+C3H3                                1.6980e+06    2.000     17696.52

HCO+C3H4-P=>CH2O+C3H3                                   7.5600e+06    2.000     19686.13

CH3CO+C3H4-P=>CH3CHO+C3H3                               8.1000e+06    2.000     21640.55

CH2CHO+C3H4-P=>CH3CHO+C3H3                              1.3800e+06    2.000     18760.24

HCCO+C3H4-P=>CH2CO+C3H3                                 2.5680e+06    2.000     12152.94

H2O+C5H5=>OH+C5H6                                       3.4000e+05    2.000     27861.28

H2O+HCCO=>OH+CH2CO                                      4.2800e+05    2.000     12957.85

H2O2+C2H3=>HO2+C2H4                                     5.4240e+04    2.000       837.96

H2O2+C4H3=>HO2+C4H4                                     3.2720e+04    2.000      1884.38

H2O2+C5H5=>HO2+C5H6                                     2.7200e+04    2.000      8664.51

H2O2+CH2CHO=>HO2+CH3CHO                                 1.8400e+04    2.000      6187.19

H2O2+HCCO=>HO2+CH2CO                                    3.4240e+04    2.000      1926.22

CH2O+C2H5=>HCO+C2H6                                     1.6000e+05    2.000      5307.96

CH2O+NC3H7=>HCO+C3H8                                    1.0800e+05    2.000      5307.96

CH2O+IC3H7=>HCO+C3H8                                    1.0800e+05    2.000      8364.40

CH2O+C3H5-A=>HCO+C3H6                                   4.3120e+05    2.000     10972.41

CH2O+C4H5=>HCO+C4H6                                     2.1600e+05    2.000      3500.70

CH2O+C4H71-4=>HCO+C4H8-1                                1.0800e+05    2.000      5032.93

CH2O+C4H71-3=>HCO+C4H8-2                                2.7200e+05    2.000     11840.29

CH2O+IC4H7=>HCO+IC4H8                                   2.1600e+05    2.000     11840.29

CH2O+C4H3=>HCO+C4H4                                     3.2720e+05    2.000      4142.40

CH2O+C5H5=>HCO+C5H6                                     2.7200e+05    2.000     12129.83

CH2O+CH3CO=>HCO+CH3CHO                                  1.0800e+06    2.000     12020.57

CH2O+CH2CHO=>HCO+CH3CHO                                 1.8400e+05    2.000      9611.63

CH2O+C3H3=>HCO+C3H4-A                                   2.1600e+05    2.000     12586.13

CH2O+HCCO=>HCO+CH2CO                                    3.4240e+05    2.000      4161.68

CH3OH+C3H5-S=>CH3O+C3H6                                 2.7000e+04    2.000      6897.45

CH3OH+C3H5-T=>CH3O+C3H6                                 2.7000e+04    2.000      6897.45

CH3OH+C4H5=>CH3O+C4H6                                   2.7000e+04    2.000      5052.72

CH3OH+C4H3=>CH3O+C4H4                                   4.0900e+04    2.000      5894.94

CH3OH+C6H5=>CH3O+C6H6                                   3.7000e+07    1.000      2019.99

CH3OH+C5H5=>CH3O+C5H6                                   3.4000e+04    2.000     17080.28

CH3OH+CH3CO=>CH3O+CH3CHO                                1.3500e+05    2.000     17521.98

CH3OH+CH2CHO=>CH3O+CH3CHO                               2.3000e+04    2.000     14872.00

CH3OH+C3H3=>CH3O+C3H4-A                                 2.7000e+04    2.000     15235.56

CH3OH+HCCO=>CH3O+CH2CO                                  4.2800e+04    2.000      5816.99

CH3OH+C2H3=>CH2OH+C2H4                                  2.0340e+05    2.000      6355.72

CH3OH+C2H5=>CH2OH+C2H6                                  6.0000e+04    2.000      9335.00

CH3OH+NC3H7=>CH2OH+C3H8                                 4.0500e+04    2.000      9335.00

CH3OH+IC3H7=>CH2OH+C3H8                                 4.0500e+04    2.000     12771.46

CH3OH+C3H5-S=>CH2OH+C3H6                                8.1000e+04    2.000      6897.45

CH3OH+C3H5-T=>CH2OH+C3H6                                8.1000e+04    2.000      6897.45

CH3OH+C3H5-A=>CH2OH+C3H6                                1.6170e+05    2.000     15810.16

CH3OH+C4H5=>CH2OH+C4H6                                  8.1000e+04    2.000      7013.68

CH3OH+C4H71-4=>CH2OH+C4H8-1                             4.0500e+04    2.000      9181.05

CH3OH+C4H71-3=>CH2OH+C4H8-2                             1.0200e+05    2.000     16763.05

CH3OH+IC4H7=>CH2OH+IC4H8                                8.1000e+04    2.000     16763.05

CH3OH+C4H3=>CH2OH+C4H4                                  1.2270e+05    2.000      7773.04

CH3OH+C6H5=>CH2OH+C6H6                                  1.1100e+08    1.000      3980.95

CH3OH+C5H5=>CH2OH+C5H6                                  1.0200e+05    2.000     17080.28

CH3OH+CH3CO=>CH2OH+CH3CHO                               4.0500e+05    2.000     17052.45

CH3OH+CH2CHO=>CH2OH+CH3CHO                              6.9000e+04    2.000     14402.47

CH3OH+C3H3=>CH2OH+C3H4-A                                8.1000e+04    2.000     17196.52

CH3OH+HCCO=>CH2OH+CH2CO                                 1.2840e+05    2.000      7777.95

CH3+CH3CHO=>CH4+CH3CO                                   1.8000e+05    2.000      4197.02

C2H3+CH3CHO=>C2H4+CH3CO                                 4.0680e+05    2.000      3190.32

C2H5+CH3CHO=>C2H6+CH3CO                                 1.2000e+05    2.000      5408.29

CH3CHO+NC3H7=>CH3CO+C3H8                                8.1000e+04    2.000      5408.29

CH3CHO+IC3H7=>CH3CO+C3H8                                8.1000e+04    2.000      8464.73

CH3CHO+C3H5-S=>CH3CO+C3H6                               1.6200e+05    2.000      3044.41

CH3CHO+C3H5-T=>CH3CO+C3H6                               1.6200e+05    2.000      3044.41

CH3CHO+C3H5-A=>CH3CO+C3H6                               3.2340e+05    2.000     10972.41

CH3CHO+C4H5=>CH3CO+C4H6                                 1.6200e+05    2.000      3755.13

CH3CHO+C4H71-4=>CH3CO+C4H8-1                            8.1000e+04    2.000      5032.93

CH3CHO+C4H71-3=>CH3CO+C4H8-2                            2.0400e+05    2.000     11840.29

CH3CHO+IC4H7=>CH3CO+IC4H8                               1.6200e+05    2.000     11840.29

CH3CHO+C4H3=>CH3CO+C4H4                                 2.4540e+05    2.000      4386.08

CH3CHO+C6H5=>CH3CO+C6H6                                 2.2200e+08    1.000      1578.57

CH3CHO+C5H5=>CH3CO+C5H6                                 2.0400e+05    2.000     12129.83

CH3O+CH3CHO=>CH3OH+CH3CO                                2.5680e+05    2.000       521.98

CH2OH+CH3CHO=>CH3OH+CH3CO                               1.6980e+05    2.000      8752.45

HCO+CH3CHO=>CH2O+CH3CO                                  7.5600e+05    2.000     10320.57

CH3CHO+CH2CHO=>CH3CHO+CH3CO                             1.3800e+05    2.000      9550.72

CH3CHO+C3H3=>CH3CO+C3H4-A                               1.6200e+05    2.000     12840.55

CH3CHO+HCCO=>CH3CO+CH2CO                                2.5680e+05    2.000      4416.11

CH3+CH3CHO=>CH4+CH2CHO                                  9.0000e+04    2.000      7760.15

C2H3+CH3CHO=>C2H4+CH2CHO                                2.0340e+05    2.000      6569.89

C2H5+CH3CHO=>C2H6+CH2CHO                                6.0000e+04    2.000      9419.46

CH3CHO+NC3H7=>CH2CHO+C3H8                               4.0500e+04    2.000      9419.46

CH3CHO+IC3H7=>CH2CHO+C3H8                               4.0500e+04    2.000     12855.92

CH3CHO+C3H5-S=>CH2CHO+C3H6                              8.1000e+04    2.000      6897.45

CH3CHO+C3H5-T=>CH2CHO+C3H6                              8.1000e+04    2.000      6897.45

CH3CHO+C3H5-A=>CH2CHO+C3H6                              1.6170e+05    2.000     15810.16

CH3CHO+C4H5=>CH2CHO+C4H6                                8.1000e+04    2.000      7227.86

CH3CHO+C4H71-4=>CH2CHO+C4H8-1                           4.0500e+04    2.000      9181.05

CH3CHO+C4H71-3=>CH2CHO+C4H8-2                           1.0200e+05    2.000     16763.05

CH3CHO+IC4H7=>CH2CHO+IC4H8                              8.1000e+04    2.000     16763.05

CH3CHO+C4H3=>CH2CHO+C4H4                                1.2270e+05    2.000      7978.17

CH3CHO+C6H5=>CH2CHO+C6H6                                1.1100e+08    1.000      4195.13

CH3CHO+C5H5=>CH2CHO+C5H6                                1.0200e+05    2.000     17080.28

O+CH3CHO=>OH+CH2CHO                                     7.0500e+06    2.000      4691.70

HO2+CH3CHO=>H2O2+CH2CHO                                 2.4000e+06    2.000     18964.83

CH3O+CH3CHO=>CH3OH+CH2CHO                               1.2840e+05    2.000      3702.80

CH2OH+CH3CHO=>CH3OH+CH2CHO                              8.4900e+04    2.000     13176.14

HCO+CH3CHO=>CH2O+CH2CHO                                 3.7800e+05    2.000     15200.84

CH3CHO+CH3CO=>CH3CHO+CH2CHO                             4.0500e+05    2.000     17001.17

CH3CHO+C3H3=>CH2CHO+C3H4-A                              8.1000e+04    2.000     17410.69

CH3CHO+HCCO=>CH2CHO+CH2CO                               1.2840e+05    2.000      7992.13

H+C2H5CHO=>H2+RALD3                                     1.0500e+07    2.000      4000.00

CH3+C2H5CHO=>CH4+RALD3                                  1.0500e+05    2.000      5000.00

C2H3+C2H5CHO=>C2H4+RALD3                                2.3730e+05    2.000      3900.00

C2H5+C2H5CHO=>C2H6+RALD3                                7.0000e+04    2.000      6700.00

NC3H7+C2H5CHO=>C3H8+RALD3                               4.7250e+04    2.000      6700.00

IC3H7+C2H5CHO=>C3H8+RALD3                               4.7250e+04    2.000      9900.00

C3H5-S+C2H5CHO=>C3H6+RALD3                              9.4500e+04    2.000      4500.00

C3H5-T+C2H5CHO=>C3H6+RALD3                              9.4500e+04    2.000      4500.00

C3H5-A+C2H5CHO=>C3H6+RALD3                              1.8865e+05    2.000     12800.00

C2H5CHO+C4H5=>RALD3+C4H6                                9.4500e+04    2.000      4500.00

C2H5CHO+C4H71-4=>RALD3+C4H8-1                           4.7250e+04    2.000      6600.00

C2H5CHO+C4H71-3=>RALD3+C4H8-2                           1.1900e+05    2.000     13700.00

C2H5CHO+IC4H7=>RALD3+IC4H8                              9.4500e+04    2.000     13700.00

C2H5CHO+C4H3=>RALD3+C4H4                                1.4315e+05    2.000      5200.00

C2H5CHO+C6H5=>RALD3+C6H6                                1.2950e+08    1.000      2000.00

C2H5CHO+C5H5=>RALD3+C5H6                                1.1900e+05    2.000     14000.00

O+C2H5CHO=>OH+RALD3                                     8.2250e+06    2.000      2500.00

O2+C2H5CHO=>HO2+RALD3                                   5.9500e+06    2.000     44000.00

CH3O+C2H5CHO=>CH3OH+RALD3                               1.4980e+05    2.000      1500.00

CH2OH+C2H5CHO=>CH3OH+RALD3                              9.9050e+04    2.000     10200.00

HCO+C2H5CHO=>CH2O+RALD3                                 4.4100e+05    2.000     12300.00

CH3CO+C2H5CHO=>CH3CHO+RALD3                             4.7250e+05    2.000     14000.00

CH2CHO+C2H5CHO=>CH3CHO+RALD3                            8.0500e+04    2.000     11500.00

C3H3+C2H5CHO=>C3H4-A+RALD3                              9.4500e+04    2.000     14000.00

HCCO+C2H5CHO=>CH2CO+RALD3                               1.4980e+05    2.000      5200.00

C2H3+C2H5CHO=>CO+C2H5+C2H4                              4.8816e+05    2.000      2479.60

C2H5+C2H5CHO=>CO+C2H6+C2H5                              1.4400e+05    2.000      5128.01

NC3H7+C2H5CHO=>CO+C2H5+C3H8                             9.7200e+04    2.000      5128.01

IC3H7+C2H5CHO=>CO+C2H5+C3H8                             9.7200e+04    2.000      8184.45

C3H5-S+C2H5CHO=>CO+C2H5+C3H6                            1.9440e+05    2.000      3044.41

C3H5-T+C2H5CHO=>CO+C2H5+C3H6                            1.9440e+05    2.000      3044.41

C3H5-A+C2H5CHO=>CO+C2H5+C3H6                            3.8808e+05    2.000     10972.41

C2H5CHO+C4H5=>CO+C2H5+C4H6                              1.9440e+05    2.000      3044.41

C2H5CHO+C4H71-4=>CO+C2H5+C4H8-1                         9.7200e+04    2.000      5032.93

C2H5CHO+C4H71-3=>CO+C2H5+C4H8-2                         2.4480e+05    2.000     11840.29

C2H5CHO+IC4H7=>CO+C2H5+IC4H8                            1.9440e+05    2.000     11840.29

C2H5CHO+C4H3=>CO+C2H5+C4H4                              2.9448e+05    2.000      3705.38

C2H5CHO+C6H5=>CO+C2H5+C6H6                              2.6640e+08    1.000       867.85

C2H5CHO+C5H5=>CO+C2H5+C5H6                              2.4480e+05    2.000     12129.83

O+C2H5CHO=>OH+CO+C2H5                                   1.6920e+07    2.000      1169.32

O2+C2H5CHO=>HO2+CO+C2H5                                 1.2240e+07    2.000     41405.89

CH3O+C2H5CHO=>CO+CH3OH+C2H5                             3.0816e+05    2.000       241.70

CH2OH+C2H5CHO=>CO+CH3OH+C2H5                            2.0376e+05    2.000      8472.17

HCO+C2H5CHO=>CO+CH2O+C2H5                               9.0720e+05    2.000     10490.75

CH3CO+C2H5CHO=>CO+C2H5+CH3CHO                           9.7200e+05    2.000     12129.83

CH2CHO+C2H5CHO=>CO+C2H5+CH3CHO                          1.6560e+05    2.000      9720.89

C3H3+C2H5CHO=>CO+C2H5+C3H4-A                            1.9440e+05    2.000     12129.83

HCCO+C2H5CHO=>CO+C2H5+CH2CO                             3.0816e+05    2.000      3705.38

H+CH2CO=>H2+HCCO                                        2.4000e+07    2.000      9455.88

CH3+CH2CO=>CH4+HCCO                                     2.4000e+05    2.000     10374.99

C2H3+CH2CO=>C2H4+HCCO                                   5.4240e+05    2.000      8974.48

C2H5+CH2CO=>C2H6+HCCO                                   1.6000e+05    2.000     12927.09

CH2CO+NC3H7=>HCCO+C3H8                                  1.0800e+05    2.000     12927.09

CH2CO+IC3H7=>HCCO+C3H8                                  1.0800e+05    2.000     16726.68

CH2CO+C3H5-S=>HCCO+C3H6                                 2.1600e+05    2.000     10579.25

CH2CO+C3H5-T=>HCCO+C3H6                                 2.1600e+05    2.000     10579.25

CH2CO+C3H5-A=>HCCO+C3H6                                 4.3120e+05    2.000     20432.90

CH2CO+C4H5=>HCCO+C4H6                                   2.1600e+05    2.000      9721.47

CH2CO+C4H71-4=>HCCO+C4H8-1                              1.0800e+05    2.000     13144.81

CH2CO+C4H71-3=>HCCO+C4H8-2                              2.7200e+05    2.000     21467.03

CH2CO+IC4H7=>HCCO+IC4H8                                 2.1600e+05    2.000     21467.03

CH2CO+C4H3=>HCCO+C4H4                                   3.2720e+05    2.000     10620.68

CH2CO+C6H5=>HCCO+C6H6                                   2.9600e+08    1.000      5870.61

CH2CO+C5H5=>HCCO+C5H6                                   2.7200e+05    2.000     21810.72

O+CH2CO=>OH+HCCO                                        1.8800e+07    2.000      8057.53

O2+CH2CO=>HO2+HCCO                                      1.3600e+07    2.000     54834.21

OH+CH2CO=>H2O+HCCO                                      1.2000e+10    1.000      2307.85

HO2+CH2CO=>H2O2+HCCO                                    6.4000e+06    2.000     24676.22

CH3O+CH2CO=>CH3OH+HCCO                                  3.4240e+05    2.000      6416.99

CH2OH+CH2CO=>CH3OH+HCCO                                 2.2640e+05    2.000     17077.95

HCO+CH2CO=>CH2O+HCCO                                    1.0080e+06    2.000     20061.68

CH3CO+CH2CO=>CH3CHO+HCCO                                1.0800e+06    2.000     22016.11

CH2CHO+CH2CO=>CH3CHO+HCCO                               1.8400e+05    2.000     19135.79

CH2CO+C3H3=>HCCO+C3H4-A                                 2.1600e+05    2.000     20952.94

H+CH2OHCHO=>H2+CO+CH2OH                                 1.2000e+07    2.000      2573.61

CH3+CH2OHCHO=>CO+CH4+CH2OH                              1.2000e+05    2.000      3516.32

C2H3+CH2OHCHO=>CO+CH2OH+C2H4                            2.7120e+05    2.000      2479.60

C2H5+CH2OHCHO=>CO+CH2OH+C2H6                            8.0000e+04    2.000      5128.01

CH2OHCHO+NC3H7=>CO+CH2OH+C3H8                           5.4000e+04    2.000      5128.01

CH2OHCHO+IC3H7=>CO+CH2OH+C3H8                           5.4000e+04    2.000      8184.45

CH2OHCHO+C3H5-S=>CO+CH2OH+C3H6                          1.0800e+05    2.000      3044.41

CH2OHCHO+C3H5-T=>CO+CH2OH+C3H6                          1.0800e+05    2.000      3044.41

CH2OHCHO+C3H5-A=>CO+CH2OH+C3H6                          2.1560e+05    2.000     10972.41

CH2OHCHO+C4H5=>CO+CH2OH+C4H6                            1.0800e+05    2.000      3044.41

CH2OHCHO+C4H71-4=>CO+CH2OH+C4H8-1                       5.4000e+04    2.000      5032.93

CH2OHCHO+C4H71-3=>CO+CH2OH+C4H8-2                       1.3600e+05    2.000     11840.29

CH2OHCHO+IC4H7=>CO+CH2OH+IC4H8                          1.0800e+05    2.000     11840.29

CH2OHCHO+C4H3=>CO+CH2OH+C4H4                            1.6360e+05    2.000      3705.38

CH2OHCHO+C6H5=>CO+CH2OH+C6H6                            1.4800e+08    1.000       867.85

CH2OHCHO+C5H5=>CO+CH2OH+C5H6                            1.3600e+05    2.000     12129.83

O+CH2OHCHO=>OH+CO+CH2OH                                 9.4000e+06    2.000      1169.32

O2+CH2OHCHO=>HO2+CO+CH2OH                               6.8000e+06    2.000     41405.89

OH+CH2OHCHO=>H2O+CO+CH2OH                               6.0000e+09    1.000      -855.10

HO2+CH2OHCHO=>H2O2+CO+CH2OH                             3.2000e+06    2.000     14062.89

CH3O+CH2OHCHO=>CO+CH3OH+CH2OH                           1.7120e+05    2.000       241.70

CH2OH+CH2OHCHO=>CO+CH3OH+CH2OH                          1.1320e+05    2.000      8472.17

HCO+CH2OHCHO=>CO+CH2OH+CH2O                             5.0400e+05    2.000     10490.75

CH3CO+CH2OHCHO=>CO+CH2OH+CH3CHO                         5.4000e+05    2.000     12129.83

CH2CHO+CH2OHCHO=>CO+CH2OH+CH3CHO                        9.2000e+04    2.000      9720.89

CH2OHCHO+C3H3=>CO+CH2OH+C3H4-A                          1.0800e+05    2.000     12129.83

HCCO+CH2OHCHO=>CO+CH2OH+CH2CO                           1.7120e+05    2.000      3705.38

H+CH2OHCHO=>H2+H+CHOCHO                                 3.0000e+06    2.000      4000.00

CH3+CH2OHCHO=>H+CH4+CHOCHO                              3.0000e+04    2.000      5000.00

C2H3+CH2OHCHO=>H+C2H4+CHOCHO                            6.7800e+04    2.000      3900.00

C2H5+CH2OHCHO=>H+C2H6+CHOCHO                            2.0000e+04    2.000      6700.00

CH2OHCHO+NC3H7=>H+CHOCHO+C3H8                           1.3500e+04    2.000      6700.00

CH2OHCHO+IC3H7=>H+CHOCHO+C3H8                           1.3500e+04    2.000      9900.00

CH2OHCHO+C3H5-S=>H+CHOCHO+C3H6                          2.7000e+04    2.000      4500.00

CH2OHCHO+C3H5-T=>H+CHOCHO+C3H6                          2.7000e+04    2.000      4500.00

CH2OHCHO+C3H5-A=>H+CHOCHO+C3H6                          5.3900e+04    2.000     12800.00

CH2OHCHO+C4H5=>H+CHOCHO+C4H6                            2.7000e+04    2.000      4500.00

CH2OHCHO+C4H71-4=>H+CHOCHO+C4H8-1                       1.3500e+04    2.000      6600.00

CH2OHCHO+C4H71-3=>H+CHOCHO+C4H8-2                       3.4000e+04    2.000     13700.00

CH2OHCHO+IC4H7=>H+CHOCHO+IC4H8                          2.7000e+04    2.000     13700.00

CH2OHCHO+C4H3=>H+CHOCHO+C4H4                            4.0900e+04    2.000      5200.00

CH2OHCHO+C6H5=>H+CHOCHO+C6H6                            3.7000e+07    1.000      2000.00

CH2OHCHO+C5H5=>H+CHOCHO+C5H6                            3.4000e+04    2.000     14000.00

O+CH2OHCHO=>H+OH+CHOCHO                                 2.3500e+06    2.000      2500.00

O2+CH2OHCHO=>H+HO2+CHOCHO                               1.7000e+06    2.000     44000.00

OH+CH2OHCHO=>H+H2O+CHOCHO                               1.5000e+09    1.000        50.00

HO2+CH2OHCHO=>H+H2O2+CHOCHO                             8.0000e+05    2.000     16000.00

CH3O+CH2OHCHO=>H+CH3OH+CHOCHO                           4.2800e+04    2.000      1500.00

CH2OH+CH2OHCHO=>H+CH3OH+CHOCHO                          2.8300e+04    2.000     10200.00

HCO+CH2OHCHO=>H+CH2O+CHOCHO                             1.2600e+05    2.000     12300.00

CH3CO+CH2OHCHO=>H+CH3CHO+CHOCHO                         1.3500e+05    2.000     14000.00

CH2CHO+CH2OHCHO=>H+CH3CHO+CHOCHO                        2.3000e+04    2.000     11500.00

CH2OHCHO+C3H3=>H+CHOCHO+C3H4-A                          2.7000e+04    2.000     14000.00

HCCO+CH2OHCHO=>H+CH2CO+CHOCHO                           4.2800e+04    2.000      5200.00

H+CHOCHO=>H2+CO+HCO                                     2.4000e+07    2.000      2573.61

CH3+CHOCHO=>CO+CH4+HCO                                  2.4000e+05    2.000      3516.32

C2H3+CHOCHO=>CO+HCO+C2H4                                5.4240e+05    2.000      2479.60

C2H5+CHOCHO=>CO+HCO+C2H6                                1.6000e+05    2.000      5128.01

CHOCHO+NC3H7=>CO+HCO+C3H8                               1.0800e+05    2.000      5128.01

CHOCHO+IC3H7=>CO+HCO+C3H8                               1.0800e+05    2.000      8184.45

CHOCHO+C3H5-S=>CO+HCO+C3H6                              2.1600e+05    2.000      3044.41

CHOCHO+C3H5-T=>CO+HCO+C3H6                              2.1600e+05    2.000      3044.41

CHOCHO+C3H5-A=>CO+HCO+C3H6                              4.3120e+05    2.000     10972.41

CHOCHO+C4H5=>CO+HCO+C4H6                                2.1600e+05    2.000      3044.41

CHOCHO+C4H71-4=>CO+HCO+C4H8-1                           1.0800e+05    2.000      5032.93

CHOCHO+C4H71-3=>CO+HCO+C4H8-2                           2.7200e+05    2.000     11840.29

CHOCHO+IC4H7=>CO+HCO+IC4H8                              2.1600e+05    2.000     11840.29

CHOCHO+C4H3=>CO+HCO+C4H4                                3.2720e+05    2.000      3705.38

CHOCHO+C6H5=>CO+HCO+C6H6                                2.9600e+08    1.000       867.85

CHOCHO+C5H5=>CO+HCO+C5H6                                2.7200e+05    2.000     12129.83

O+CHOCHO=>OH+CO+HCO                                     1.8800e+07    2.000      1169.32

O2+CHOCHO=>HO2+CO+HCO                                   1.3600e+07    2.000     41405.89

OH+CHOCHO=>H2O+CO+HCO                                   1.2000e+10    1.000      -855.10

HO2+CHOCHO=>H2O2+CO+HCO                                 6.4000e+06    2.000     14062.89

CH3O+CHOCHO=>CO+CH3OH+HCO                               3.4240e+05    2.000       241.70

CH2OH+CHOCHO=>CO+CH3OH+HCO                              2.2640e+05    2.000      8472.17

HCO+CHOCHO=>CO+CH2O+HCO                                 1.0080e+06    2.000     10490.75

CH3CO+CHOCHO=>CO+HCO+CH3CHO                             1.0800e+06    2.000     12129.83

CH2CHO+CHOCHO=>CO+HCO+CH3CHO                            1.8400e+05    2.000      9720.89

CHOCHO+C3H3=>CO+HCO+C3H4-A                              2.1600e+05    2.000     12129.83

HCCO+CHOCHO=>CO+HCO+CH2CO                               3.4240e+05    2.000      3705.38

HOCHO+C2H3=>OH+CO+C2H4                                  3.3900e+04    2.000      6239.48

HOCHO+C2H5=>OH+CO+C2H6                                  1.0000e+04    2.000      9289.16

HOCHO+NC3H7=>OH+CO+C3H8                                 6.7500e+03    2.000      9289.16

HOCHO+IC3H7=>OH+CO+C3H8                                 6.7500e+03    2.000     12725.62

HOCHO+C3H5-S=>OH+CO+C3H6                                1.3500e+04    2.000      6897.45

HOCHO+C3H5-T=>OH+CO+C3H6                                1.3500e+04    2.000      6897.45

HOCHO+C3H5-A=>OH+CO+C3H6                                2.6950e+04    2.000     15810.16

HOCHO+C4H5=>OH+CO+C4H6                                  1.3500e+04    2.000      6897.45

HOCHO+C4H71-4=>OH+CO+C4H8-1                             6.7500e+03    2.000      9181.05

HOCHO+C4H71-3=>OH+CO+C4H8-2                             1.7000e+04    2.000     16763.05

HOCHO+IC4H7=>OH+CO+IC4H8                                1.3500e+04    2.000     16763.05

HOCHO+C4H3=>OH+CO+C4H4                                  2.0450e+04    2.000      7661.72

HOCHO+C6H5=>OH+CO+C6H6                                  1.8500e+07    1.000      3864.72

HOCHO+C5H5=>OH+CO+C5H6                                  1.7000e+04    2.000     17080.28

O2+HOCHO=>OH+HO2+CO                                     8.5000e+05    2.000     48272.65

CH3O+HOCHO=>OH+CO+CH3OH                                 2.1400e+04    2.000      3572.50

CH2OH+HOCHO=>OH+CO+CH3OH                                1.4150e+04    2.000     13045.84

HCO+HOCHO=>OH+CO+CH2O                                   6.3000e+04    2.000     15279.95

HOCHO+CH3CO=>OH+CO+CH3CHO                               6.7500e+04    2.000     17080.28

HOCHO+CH2CHO=>OH+CO+CH3CHO                              1.1500e+04    2.000     14430.30

HOCHO+C3H3=>OH+CO+C3H4-A                                1.3500e+04    2.000     17080.28

HOCHO+HCCO=>OH+CO+CH2CO                                 2.1400e+04    2.000      7661.72

CH3+HOCHO=>H+CO2+CH4                                    1.5000e+04    2.000      7443.70

HOCHO+C2H3=>H+CO2+C2H4                                  3.3900e+04    2.000      6239.48

HOCHO+C2H5=>H+CO2+C2H6                                  1.0000e+04    2.000      9289.16

HOCHO+NC3H7=>H+CO2+C3H8                                 6.7500e+03    2.000      9289.16

HOCHO+IC3H7=>H+CO2+C3H8                                 6.7500e+03    2.000     12725.62

HOCHO+C3H5-S=>H+CO2+C3H6                                1.3500e+04    2.000      6897.45

HOCHO+C3H5-T=>H+CO2+C3H6                                1.3500e+04    2.000      6897.45

HOCHO+C3H5-A=>H+CO2+C3H6                                2.6950e+04    2.000     15810.16

HOCHO+C4H5=>H+CO2+C4H6                                  1.3500e+04    2.000      6897.45

HOCHO+C4H71-4=>H+CO2+C4H8-1                             6.7500e+03    2.000      9181.05

HOCHO+C4H71-3=>H+CO2+C4H8-2                             1.7000e+04    2.000     16763.05

HOCHO+IC4H7=>H+CO2+IC4H8                                1.3500e+04    2.000     16763.05

HOCHO+C4H3=>H+CO2+C4H4                                  2.0450e+04    2.000      7661.72

HOCHO+C6H5=>H+CO2+C6H6                                  1.8500e+07    1.000      3864.72

HOCHO+C5H5=>H+CO2+C5H6                                  1.7000e+04    2.000     17080.28

O+HOCHO=>H+OH+CO2                                       1.1750e+06    2.000      4691.70

O2+HOCHO=>H+HO2+CO2                                     8.5000e+05    2.000     48272.65

HO2+HOCHO=>H+H2O2+CO2                                   4.0000e+05    2.000     19190.53

CH3O+HOCHO=>H+CO2+CH3OH                                 2.1400e+04    2.000      3572.50

CH2OH+HOCHO=>H+CO2+CH3OH                                1.4150e+04    2.000     13045.84

HCO+HOCHO=>H+CO2+CH2O                                   6.3000e+04    2.000     15279.95

HOCHO+CH3CO=>H+CO2+CH3CHO                               6.7500e+04    2.000     17080.28

HOCHO+CH2CHO=>H+CO2+CH3CHO                              1.1500e+04    2.000     14430.30

HOCHO+C3H3=>H+CO2+C3H4-A                                1.3500e+04    2.000     17080.28

HOCHO+HCCO=>H+CO2+CH2CO                                 2.1400e+04    2.000      7661.72

CH3+CH3OCHO=>CH4+CH2O+HCO                               1.3500e+05    2.000      7443.70

C2H3+CH3OCHO=>CH2O+HCO+C2H4                             3.0510e+05    2.000      6239.48

C2H5+CH3OCHO=>CH2O+HCO+C2H6                             9.0000e+04    2.000      9289.16

CH3OCHO+NC3H7=>CH2O+HCO+C3H8                            6.0750e+04    2.000      9289.16

CH3OCHO+IC3H7=>CH2O+HCO+C3H8                            6.0750e+04    2.000     12725.62

CH3OCHO+C3H5-S=>CH2O+HCO+C3H6                           1.2150e+05    2.000      6897.45

CH3OCHO+C3H5-T=>CH2O+HCO+C3H6                           1.2150e+05    2.000      6897.45

CH3OCHO+C3H5-A=>CH2O+HCO+C3H6                           2.4255e+05    2.000     15810.16

CH3OCHO+C4H5=>CH2O+HCO+C4H6                             1.2150e+05    2.000      6897.45

CH3OCHO+C4H71-4=>CH2O+HCO+C4H8-1                        6.0750e+04    2.000      9181.05

CH3OCHO+C4H71-3=>CH2O+HCO+C4H8-2                        1.5300e+05    2.000     16763.05

CH3OCHO+IC4H7=>CH2O+HCO+IC4H8                           1.2150e+05    2.000     16763.05

CH3OCHO+C4H3=>CH2O+HCO+C4H4                             1.8405e+05    2.000      7661.72

CH3OCHO+C6H5=>CH2O+HCO+C6H6                             1.6650e+08    1.000      3864.72

CH3OCHO+C5H5=>CH2O+HCO+C5H6                             1.5300e+05    2.000     17080.28

O+CH3OCHO=>OH+CH2O+HCO                                  1.0575e+07    2.000      4691.70

O2+CH3OCHO=>HO2+CH2O+HCO                                7.6500e+06    2.000     48272.65

OH+CH3OCHO=>H2O+CH2O+HCO                                6.7500e+09    1.000      1540.75

HO2+CH3OCHO=>H2O2+CH2O+HCO                              3.6000e+06    2.000     19190.53

CH3O+CH3OCHO=>CH3OH+CH2O+HCO                            1.9260e+05    2.000      3572.50

CH2OH+CH3OCHO=>CH3OH+CH2O+HCO                           1.2735e+05    2.000     13045.84

HCO+CH3OCHO=>2CH2O+HCO                                  5.6700e+05    2.000     15279.95

CH3CO+CH3OCHO=>CH2O+HCO+CH3CHO                          6.0750e+05    2.000     17080.28

CH2CHO+CH3OCHO=>CH2O+HCO+CH3CHO                         1.0350e+05    2.000     14430.30

CH3OCHO+C3H3=>CH2O+HCO+C3H4-A                           1.2150e+05    2.000     17080.28

HCCO+CH3OCHO=>CH2O+HCO+CH2CO                            1.9260e+05    2.000      7661.72

CH3+CH3OCHO=>CH4+CH3OCO                                 4.5000e+04    2.000      7443.70

C2H3+CH3OCHO=>C2H4+CH3OCO                               1.0170e+05    2.000      6239.48

C2H5+CH3OCHO=>C2H6+CH3OCO                               3.0000e+04    2.000      9289.16

CH3OCHO+NC3H7=>CH3OCO+C3H8                              2.0250e+04    2.000      9289.16

CH3OCHO+IC3H7=>CH3OCO+C3H8                              2.0250e+04    2.000     12725.62

CH3OCHO+C3H5-S=>CH3OCO+C3H6                             4.0500e+04    2.000      6897.45

CH3OCHO+C3H5-T=>CH3OCO+C3H6                             4.0500e+04    2.000      6897.45

CH3OCHO+C3H5-A=>CH3OCO+C3H6                             8.0850e+04    2.000     15810.16

CH3OCHO+C4H5=>CH3OCO+C4H6                               4.0500e+04    2.000      6897.45

CH3OCHO+C4H71-4=>CH3OCO+C4H8-1                          2.0250e+04    2.000      9181.05

CH3OCHO+C4H71-3=>CH3OCO+C4H8-2                          5.1000e+04    2.000     16763.05

CH3OCHO+IC4H7=>CH3OCO+IC4H8                             4.0500e+04    2.000     16763.05

CH3OCHO+C4H3=>CH3OCO+C4H4                               6.1350e+04    2.000      7661.72

CH3OCHO+C6H5=>CH3OCO+C6H6                               5.5500e+07    1.000      3864.72

CH3OCHO+C5H5=>CH3OCO+C5H6                               5.1000e+04    2.000     17080.28

O+CH3OCHO=>OH+CH3OCO                                    3.5250e+06    2.000      4691.70

O2+CH3OCHO=>HO2+CH3OCO                                  2.5500e+06    2.000     48272.65

OH+CH3OCHO=>H2O+CH3OCO                                  2.2500e+09    1.000      1540.75

HO2+CH3OCHO=>H2O2+CH3OCO                                1.2000e+06    2.000     19190.53

CH3O+CH3OCHO=>CH3OH+CH3OCO                              6.4200e+04    2.000      3572.50

CH2OH+CH3OCHO=>CH3OH+CH3OCO                             4.2450e+04    2.000     13045.84

HCO+CH3OCHO=>CH2O+CH3OCO                                1.8900e+05    2.000     15279.95

CH3CO+CH3OCHO=>CH3CHO+CH3OCO                            2.0250e+05    2.000     17080.28

CH2CHO+CH3OCHO=>CH3CHO+CH3OCO                           3.4500e+04    2.000     14430.30

CH3OCHO+C3H3=>CH3OCO+C3H4-A                             4.0500e+04    2.000     17080.28

HCCO+CH3OCHO=>CH2CO+CH3OCO                              6.4200e+04    2.000      7661.72

CH3O2H+C3H5-S=>CH3O2+C3H6                               5.4000e+04    2.000      4500.00

CH3O2H+C3H5-T=>CH3O2+C3H6                               5.4000e+04    2.000      4500.00

CH3O2H+C4H5=>CH3O2+C4H6                                 5.4000e+04    2.000      4500.00

CH3O2H+C4H71-3=>CH3O2+C4H8-2                            6.8000e+04    2.000     13700.00

CH3O2H+C4H3=>CH3O2+C4H4                                 8.1800e+04    2.000      5200.00

CH3O2H+C6H5=>CH3O2+C6H6                                 7.4000e+07    1.000      2000.00

CH3O2H+C5H5=>CH3O2+C5H6                                 6.8000e+04    2.000     14000.00

O+CH3O2H=>OH+CH3O2                                      4.7000e+06    2.000      2500.00

OH+CH3O2H=>H2O+CH3O2                                    3.0000e+09    1.000        50.00

CH3O2H+CH3O=>CH3O2+CH3OH                                8.5600e+04    2.000      1500.00

CH3O2H+CH2CHO=>CH3O2+CH3CHO                             4.6000e+04    2.000     11500.00

CH3O2H+HCCO=>CH3O2+CH2CO                                8.5600e+04    2.000      5200.00

H+C2H5O2H=>H2+0.5OH+0.5C2H5O2+0.5CH3CHO                 1.2000e+07    2.000      4000.00

CH3+C2H5O2H=>0.5OH+CH4+0.5C2H5O2+0.5CH3CHO              1.2000e+05    2.000      5000.00

C2H5O2H+C2H3=>0.5OH+0.5C2H5O2+C2H4+0.5CH3CHO            2.7120e+05    2.000      3900.00

C2H5+C2H5O2H=>0.5OH+C2H6+0.5C2H5O2+0.5CH3CHO            8.0000e+04    2.000      6700.00

C2H5O2H+NC3H7=>0.5OH+0.5C2H5O2+0.5CH3CHO+C3H8           5.4000e+04    2.000      6700.00

C2H5O2H+IC3H7=>0.5OH+0.5C2H5O2+0.5CH3CHO+C3H8           5.4000e+04    2.000      9900.00

C2H5O2H+C3H5-S=>0.5OH+0.5C2H5O2+0.5CH3CHO+C3H6          1.0800e+05    2.000      4500.00

C2H5O2H+C3H5-T=>0.5OH+0.5C2H5O2+0.5CH3CHO+C3H6          1.0800e+05    2.000      4500.00

C2H5O2H+C3H5-A=>0.5OH+0.5C2H5O2+0.5CH3CHO+C3H6          2.1560e+05    2.000     12800.00

C2H5O2H+C4H5=>0.5OH+0.5C2H5O2+0.5CH3CHO+C4H6            1.0800e+05    2.000      4500.00

C2H5O2H+C4H71-4=>0.5OH+0.5C2H5O2+0.5CH3CHO+C4H8-1       5.4000e+04    2.000      6600.00

C2H5O2H+C4H71-3=>0.5OH+0.5C2H5O2+0.5CH3CHO+C4H8-2       1.3600e+05    2.000     13700.00

C2H5O2H+IC4H7=>0.5OH+0.5C2H5O2+0.5CH3CHO+IC4H8          1.0800e+05    2.000     13700.00

C2H5O2H+C4H3=>0.5OH+0.5C2H5O2+0.5CH3CHO+C4H4            1.6360e+05    2.000      5200.00

C2H5O2H+C6H5=>0.5OH+0.5C2H5O2+0.5CH3CHO+C6H6            1.4800e+08    1.000      2000.00

C2H5O2H+C5H5=>0.5OH+0.5C2H5O2+0.5CH3CHO+C5H6            1.3600e+05    2.000     14000.00

O+C2H5O2H=>1.5OH+0.5C2H5O2+0.5CH3CHO                    9.4000e+06    2.000      2500.00

O2+C2H5O2H=>0.5OH+HO2+0.5C2H5O2+0.5CH3CHO               6.8000e+06    2.000     44000.00

OH+C2H5O2H=>H2O+0.5OH+0.5C2H5O2+0.5CH3CHO               6.0000e+09    1.000        50.00

HO2+C2H5O2H=>0.5OH+H2O2+0.5C2H5O2+0.5CH3CHO             3.2000e+06    2.000     16000.00

CH3O+C2H5O2H=>0.5OH+CH3OH+0.5C2H5O2+0.5CH3CHO           1.7120e+05    2.000      1500.00

CH2OH+C2H5O2H=>0.5OH+CH3OH+0.5C2H5O2+0.5CH3CHO          1.1320e+05    2.000     10200.00

HCO+C2H5O2H=>0.5OH+CH2O+0.5C2H5O2+0.5CH3CHO             5.0400e+05    2.000     12300.00

C2H5O2H+CH3CO=>0.5OH+0.5C2H5O2+1.5CH3CHO                5.4000e+05    2.000     14000.00

C2H5O2H+CH2CHO=>0.5OH+0.5C2H5O2+1.5CH3CHO               9.2000e+04    2.000     11500.00

C2H5O2H+C3H3=>0.5OH+0.5C2H5O2+0.5CH3CHO+C3H4-A          1.0800e+05    2.000     14000.00

C2H5O2H+HCCO=>0.5OH+0.5C2H5O2+0.5CH3CHO+CH2CO           1.7120e+05    2.000      5200.00

H+C2H3CHO=>H2+CO+C2H3                                   2.1600e+07    2.000      2573.61

CH3+C2H3CHO=>CO+CH4+C2H3                                2.1600e+05    2.000      3516.32

C2H3+C2H3CHO=>CO+C2H4+C2H3                              4.8816e+05    2.000      2479.60

C2H5+C2H3CHO=>CO+C2H6+C2H3                              1.4400e+05    2.000      5128.01

NC3H7+C2H3CHO=>CO+C2H3+C3H8                             9.7200e+04    2.000      5128.01

IC3H7+C2H3CHO=>CO+C2H3+C3H8                             9.7200e+04    2.000      8184.45

C3H5-S+C2H3CHO=>CO+C2H3+C3H6                            1.9440e+05    2.000      3044.41

C3H5-T+C2H3CHO=>CO+C2H3+C3H6                            1.9440e+05    2.000      3044.41

C3H5-A+C2H3CHO=>CO+C2H3+C3H6                            3.8808e+05    2.000     10972.41

C2H3CHO+C4H5=>CO+C2H3+C4H6                              1.9440e+05    2.000      3044.41

C2H3CHO+C4H71-4=>CO+C2H3+C4H8-1                         9.7200e+04    2.000      5032.93

C2H3CHO+C4H71-3=>CO+C2H3+C4H8-2                         2.4480e+05    2.000     11840.29

C2H3CHO+IC4H7=>CO+C2H3+IC4H8                            1.9440e+05    2.000     11840.29

C2H3CHO+C4H3=>CO+C2H3+C4H4                              2.9448e+05    2.000      3705.38

C2H3CHO+C6H5=>CO+C2H3+C6H6                              2.6640e+08    1.000       867.85

C2H3CHO+C5H5=>CO+C2H3+C5H6                              2.4480e+05    2.000     12129.83

O+C2H3CHO=>OH+CO+C2H3                                   1.6920e+07    2.000      1169.32

O2+C2H3CHO=>HO2+CO+C2H3                                 1.2240e+07    2.000     41405.89

HO2+C2H3CHO=>H2O2+CO+C2H3                               5.7600e+06    2.000     14062.89

CH3O+C2H3CHO=>CO+CH3OH+C2H3                             3.0816e+05    2.000       241.70

CH2OH+C2H3CHO=>CO+CH3OH+C2H3                            2.0376e+05    2.000      8472.17

HCO+C2H3CHO=>CO+CH2O+C2H3                               9.0720e+05    2.000     10490.75

CH3CO+C2H3CHO=>CO+C2H3+CH3CHO                           9.7200e+05    2.000     12129.83

CH2CHO+C2H3CHO=>CO+C2H3+CH3CHO                          1.6560e+05    2.000      9720.89

C3H3+C2H3CHO=>CO+C2H3+C3H4-A                            1.9440e+05    2.000     12129.83

HCCO+C2H3CHO=>CO+C2H3+CH2CO                             3.0816e+05    2.000      3705.38

H+C3H6O=>H2+0.3HCO+0.3C2H4+0.7CH3COCH2                  4.5000e+06    2.000      4000.00

CH3+C3H6O=>CH4+0.3HCO+0.3C2H4+0.7CH3COCH2               4.5000e+04    2.000      5000.00

C2H3+C3H6O=>0.3HCO+1.3C2H4+0.7CH3COCH2                  1.0170e+05    2.000      3900.00

C2H5+C3H6O=>0.3HCO+C2H6+0.3C2H4+0.7CH3COCH2             3.0000e+04    2.000      6700.00

NC3H7+C3H6O=>0.3HCO+0.3C2H4+C3H8+0.7CH3COCH2            2.0250e+04    2.000      6700.00

IC3H7+C3H6O=>0.3HCO+0.3C2H4+C3H8+0.7CH3COCH2            2.0250e+04    2.000      9900.00

C3H5-S+C3H6O=>0.3HCO+0.3C2H4+C3H6+0.7CH3COCH2           4.0500e+04    2.000      4500.00

C3H5-T+C3H6O=>0.3HCO+0.3C2H4+C3H6+0.7CH3COCH2           4.0500e+04    2.000      4500.00

C3H5-A+C3H6O=>0.3HCO+0.3C2H4+C3H6+0.7CH3COCH2           8.0850e+04    2.000     12800.00

C3H6O+C4H5=>0.3HCO+0.3C2H4+0.7CH3COCH2+C4H6             4.0500e+04    2.000      4500.00

C3H6O+C4H71-4=>0.3HCO+0.3C2H4+0.7CH3COCH2+C4H8-1        2.0250e+04    2.000      6600.00

C3H6O+C4H71-3=>0.3HCO+0.3C2H4+0.7CH3COCH2+C4H8-2        5.1000e+04    2.000     13700.00

C3H6O+IC4H7=>0.3HCO+0.3C2H4+0.7CH3COCH2+IC4H8           4.0500e+04    2.000     13700.00

C3H6O+C4H3=>0.3HCO+0.3C2H4+0.7CH3COCH2+C4H4             6.1350e+04    2.000      5200.00

C3H6O+C6H5=>0.3HCO+0.3C2H4+0.7CH3COCH2+C6H6             5.5500e+07    1.000      2000.00

C3H6O+C5H5=>0.3HCO+0.3C2H4+0.7CH3COCH2+C5H6             5.1000e+04    2.000     14000.00

O+C3H6O=>OH+0.3HCO+0.3C2H4+0.7CH3COCH2                  3.5250e+06    2.000      2500.00

O2+C3H6O=>HO2+0.3HCO+0.3C2H4+0.7CH3COCH2                2.5500e+06    2.000     44000.00

OH+C3H6O=>H2O+0.3HCO+0.3C2H4+0.7CH3COCH2                2.2500e+09    1.000        50.00

HO2+C3H6O=>H2O2+0.3HCO+0.3C2H4+0.7CH3COCH2              1.2000e+06    2.000     16000.00

CH3O+C3H6O=>CH3OH+0.3HCO+0.3C2H4+0.7CH3COCH2            6.4200e+04    2.000      1500.00

CH2OH+C3H6O=>CH3OH+0.3HCO+0.3C2H4+0.7CH3COCH2           4.2450e+04    2.000     10200.00

HCO+C3H6O=>CH2O+0.3HCO+0.3C2H4+0.7CH3COCH2              1.8900e+05    2.000     12300.00

CH3CO+C3H6O=>0.3HCO+0.3C2H4+CH3CHO+0.7CH3COCH2          2.0250e+05    2.000     14000.00

CH2CHO+C3H6O=>0.3HCO+0.3C2H4+CH3CHO+0.7CH3COCH2         3.4500e+04    2.000     11500.00

C3H6O+C3H3=>0.3HCO+0.3C2H4+C3H4-A+0.7CH3COCH2           4.0500e+04    2.000     14000.00

HCCO+C3H6O=>0.3HCO+0.3C2H4+CH2CO+0.7CH3COCH2            6.4200e+04    2.000      5200.00

H+C3H6O=>H2+H+C2H3CHO                                   4.5000e+06    2.000      4000.00

CH3+C3H6O=>H+CH4+C2H3CHO                                4.5000e+04    2.000      5000.00

C2H3+C3H6O=>H+C2H4+C2H3CHO                              1.0170e+05    2.000      3900.00

C2H5+C3H6O=>H+C2H6+C2H3CHO                              3.0000e+04    2.000      6700.00

NC3H7+C3H6O=>H+C3H8+C2H3CHO                             2.0250e+04    2.000      6700.00

IC3H7+C3H6O=>H+C3H8+C2H3CHO                             2.0250e+04    2.000      9900.00

C3H5-S+C3H6O=>H+C3H6+C2H3CHO                            4.0500e+04    2.000      4500.00

C3H5-T+C3H6O=>H+C3H6+C2H3CHO                            4.0500e+04    2.000      4500.00

C3H5-A+C3H6O=>H+C3H6+C2H3CHO                            8.0850e+04    2.000     12800.00

C3H6O+C4H5=>H+C2H3CHO+C4H6                              4.0500e+04    2.000      4500.00

C3H6O+C4H71-4=>H+C2H3CHO+C4H8-1                         2.0250e+04    2.000      6600.00

C3H6O+C4H71-3=>H+C2H3CHO+C4H8-2                         5.1000e+04    2.000     13700.00

C3H6O+IC4H7=>H+C2H3CHO+IC4H8                            4.0500e+04    2.000     13700.00

C3H6O+C4H3=>H+C2H3CHO+C4H4                              6.1350e+04    2.000      5200.00

C3H6O+C6H5=>H+C2H3CHO+C6H6                              5.5500e+07    1.000      2000.00

C3H6O+C5H5=>H+C2H3CHO+C5H6                              5.1000e+04    2.000     14000.00

O+C3H6O=>H+OH+C2H3CHO                                   3.5250e+06    2.000      2500.00

O2+C3H6O=>H+HO2+C2H3CHO                                 2.5500e+06    2.000     44000.00

OH+C3H6O=>H+H2O+C2H3CHO                                 2.2500e+09    1.000        50.00

HO2+C3H6O=>H+H2O2+C2H3CHO                               1.2000e+06    2.000     16000.00

CH3O+C3H6O=>H+CH3OH+C2H3CHO                             6.4200e+04    2.000      1500.00

CH2OH+C3H6O=>H+CH3OH+C2H3CHO                            4.2450e+04    2.000     10200.00

HCO+C3H6O=>H+CH2O+C2H3CHO                               1.8900e+05    2.000     12300.00

CH3CO+C3H6O=>H+CH3CHO+C2H3CHO                           2.0250e+05    2.000     14000.00

CH2CHO+C3H6O=>H+CH3CHO+C2H3CHO                          3.4500e+04    2.000     11500.00

C3H6O+C3H3=>H+C3H4-A+C2H3CHO                            4.0500e+04    2.000     14000.00

HCCO+C3H6O=>H+CH2CO+C2H3CHO                             6.4200e+04    2.000      5200.00

C2H3+C4H4=>C2H4+C4H3                                    9.4920e+05    2.000      8723.82

C2H5+C4H4=>C2H6+C4H3                                    2.8000e+05    2.000     12649.68

NC3H7+C4H4=>C3H8+C4H3                                   1.8900e+05    2.000     12649.68

IC3H7+C4H4=>C3H8+C4H3                                   1.8900e+05    2.000     16423.94

C3H5-S+C4H4=>C3H6+C4H3                                  3.7800e+05    2.000     10322.38

C3H5-T+C4H4=>C3H6+C4H3                                  3.7800e+05    2.000     10322.38

C3H5-A+C4H4=>C3H6+C4H3                                  7.5460e+05    2.000     20110.38

C4H5+C4H4=>C4H6+C4H3                                    3.7800e+05    2.000      9464.60

C4H71-4+C4H4=>C4H8-1+C4H3                               1.8900e+05    2.000     12868.27

C4H71-3+C4H4=>C4H8-2+C4H3                               4.7600e+05    2.000     21138.84

IC4H7+C4H4=>IC4H8+C4H3                                  3.7800e+05    2.000     21138.84

C4H4+C6H5=>C4H3+C6H6                                    5.1800e+08    1.000      5670.82

C4H4+C5H5=>C4H3+C5H6                                    4.7600e+05    2.000     21480.69

O+C4H4=>OH+C4H3                                         3.2900e+07    2.000      7822.71

HO2+C4H4=>H2O2+C4H3                                     1.1200e+07    2.000     24334.38

CH3O+C4H4=>CH3OH+C4H3                                   5.9920e+05    2.000      6194.94

CH2OH+C4H4=>CH3OH+C4H3                                  3.9620e+05    2.000     16773.04

HCO+C4H4=>CH2O+C4H3                                     1.7640e+06    2.000     19742.40

CH3CO+C4H4=>CH3CHO+C4H3                                 1.8900e+06    2.000     21686.08

CH2CHO+C4H4=>CH3CHO+C4H3                                3.2200e+05    2.000     18821.83

C3H3+C4H4=>C3H4-A+C4H3                                  3.7800e+05    2.000     20622.91

HCCO+C4H4=>CH2CO+C4H3                                   5.9920e+05    2.000     10320.68

H+C4H6=>H2+C4H5                                         7.2000e+07    2.000      9360.63

CH3+C4H6=>CH4+C4H5                                      7.2000e+05    2.000     10218.91

C2H5+C4H6=>C2H6+C4H5                                    4.8000e+05    2.000     12862.83

NC3H7+C4H6=>C3H8+C4H5                                   3.2400e+05    2.000     12862.83

IC3H7+C4H6=>C3H8+C4H5                                   3.2400e+05    2.000     16662.41

C3H5-S+C4H6=>C3H6+C4H5                                  6.4800e+05    2.000     10579.25

C3H5-T+C4H6=>C3H6+C4H5                                  6.4800e+05    2.000     10579.25

C4H71-4+C4H6=>C4H8-1+C4H5                               3.2400e+05    2.000     13144.81

C4H71-3+C4H6=>C4H8-2+C4H5                               8.1600e+05    2.000     21467.03

IC4H7+C4H6=>IC4H8+C4H5                                  6.4800e+05    2.000     21467.03

C4H6+C4H3=>C4H5+C4H4                                    9.8160e+05    2.000     10464.60

C4H6+C6H5=>C4H5+C6H6                                    8.8800e+08    1.000      5707.64

C4H6+C5H5=>C4H5+C5H6                                    8.1600e+05    2.000     21810.72

CH3O+C4H6=>CH3OH+C4H5                                   1.0272e+06    2.000      6352.72

CH2OH+C4H6=>CH3OH+C4H5                                  6.7920e+05    2.000     17013.68

HCO+C4H6=>CH2O+C4H5                                     3.0240e+06    2.000     20100.70

CH3CO+C4H6=>CH3CHO+C4H5                                 3.2400e+06    2.000     22055.13

CH2CHO+C4H6=>CH3CHO+C4H5                                5.5200e+05    2.000     19174.81

HCCO+C4H6=>CH2CO+C4H5                                   1.0272e+06    2.000     10421.47

H+C4H8-1=>H2+C4H71-3                                    1.8000e+07    2.000      4389.88

CH3+C4H8-1=>CH4+C4H71-3                                 1.8000e+05    2.000      5638.84

C2H3+C4H8-1=>C2H4+C4H71-3                               4.0680e+05    2.000      4567.03

C2H5+C4H8-1=>C2H6+C4H71-3                               1.2000e+05    2.000      6963.05

NC3H7+C4H8-1=>C3H8+C4H71-3                              8.1000e+04    2.000      6963.05

IC3H7+C4H8-1=>C3H8+C4H71-3                              8.1000e+04    2.000     10163.05

C3H5-S+C4H8-1=>C3H6+C4H71-3                             1.6200e+05    2.000      4500.00

C3H5-T+C4H8-1=>C3H6+C4H71-3                             1.6200e+05    2.000      4500.00

C3H5-A+C4H8-1=>C3H6+C4H71-3                             3.2340e+05    2.000     12800.00

C4H8-1+C4H5=>C4H71-3+C4H6                               1.6200e+05    2.000      5167.03

C4H8-1+C4H71-4=>C4H8-1+C4H71-3                          8.1000e+04    2.000      6600.00

C4H8-1+C4H71-3=>C4H8-2+C4H71-3                          2.0400e+05    2.000     13700.00

IC4H7+C4H8-1=>IC4H8+C4H71-3                             1.6200e+05    2.000     13700.00

C4H8-1+C4H3=>C4H71-3+C4H4                               2.4540e+05    2.000      5838.84

C4H8-1+C6H5=>C4H71-3+C6H6                               2.2200e+08    1.000      2667.03

C4H8-1+C5H5=>C4H71-3+C5H6                               2.0400e+05    2.000     14000.00

CH2OH+C4H8-1=>CH3OH+C4H71-3                             1.6980e+05    2.000     10463.05

HCO+C4H8-1=>CH2O+C4H71-3                                7.5600e+05    2.000     12140.29

CH3CO+C4H8-1=>CH3CHO+C4H71-3                            8.1000e+05    2.000     13840.29

CH2CHO+C4H8-1=>CH3CHO+C4H71-3                           1.3800e+05    2.000     11340.29

C3H3+C4H8-1=>C3H4-A+C4H71-3                             1.6200e+05    2.000     14667.03

HCCO+C4H8-1=>CH2CO+C4H71-3                              2.5680e+05    2.000      5867.03

H+C4H8-1=>H2+C4H71-4                                    9.0000e+06    2.000      6024.83

CH3+C4H8-1=>CH4+C4H71-4                                 9.0000e+04    2.000      6911.97

C2H3+C4H8-1=>C2H4+C4H71-4                               2.0340e+05    2.000      5684.29

C2H5+C4H8-1=>C2H6+C4H71-4                               6.0000e+04    2.000      9070.21

NC3H7+C4H8-1=>C3H8+C4H71-4                              4.0500e+04    2.000      9070.21

IC3H7+C4H8-1=>C3H8+C4H71-4                              4.0500e+04    2.000     12506.67

C3H5-S+C4H8-1=>C3H6+C4H71-4                             8.1000e+04    2.000      6897.45

C3H5-T+C4H8-1=>C3H6+C4H71-4                             8.1000e+04    2.000      6897.45

C3H5-A+C4H8-1=>C3H6+C4H71-4                             1.6170e+05    2.000     15810.16

C4H8-1+C4H5=>C4H71-4+C4H6                               8.1000e+04    2.000      6342.26

C4H8-1+C4H71-3=>C4H8-2+C4H71-4                          1.0200e+05    2.000     16763.05

IC4H7+C4H8-1=>IC4H8+C4H71-4                             8.1000e+04    2.000     16763.05

C4H8-1+C4H3=>C4H71-4+C4H4                               1.2270e+05    2.000      7129.99

C4H8-1+C6H5=>C4H71-4+C6H6                               1.1100e+08    1.000      3309.53

C4H8-1+C5H5=>C4H71-4+C5H6                               1.0200e+05    2.000     17080.28

CH2OH+C4H8-1=>CH3OH+C4H71-4                             8.4900e+04    2.000     12826.89

HCO+C4H8-1=>CH2O+C4H71-4                                3.7800e+05    2.000     15412.88

CH3CO+C4H8-1=>CH3CHO+C4H71-4                            4.0500e+05    2.000     17213.22

CH2CHO+C4H8-1=>CH3CHO+C4H71-4                           6.9000e+04    2.000     14563.23

C3H3+C4H8-1=>C3H4-A+C4H71-4                             8.1000e+04    2.000     16525.10

HCCO+C4H8-1=>CH2CO+C4H71-4                              1.2840e+05    2.000      7106.53

H+C4H8-2=>H2+0.03CH3+0.03C3H4-P+0.97C4H71-3             1.8000e+07    2.000      4000.00

CH3+C4H8-2=>CH4+0.03CH3+0.03C3H4-P+0.97C4H71-3          1.8000e+05    2.000      5000.00

C2H3+C4H8-2=>0.03CH3+C2H4+0.03C3H4-P+0.97C4H71-3        4.0680e+05    2.000      3900.00

C2H5+C4H8-2=>0.03CH3+C2H6+0.03C3H4-P+0.97C4H71-3        1.2000e+05    2.000      6700.00

NC3H7+C4H8-2=>0.03CH3+C3H8+0.03C3H4-P+0.97C4H71-3       8.1000e+04    2.000      6700.00

IC3H7+C4H8-2=>0.03CH3+C3H8+0.03C3H4-P+0.97C4H71-3       8.1000e+04    2.000      9900.00

C3H5-S+C4H8-2=>0.03CH3+C3H6+0.03C3H4-P+0.97C4H71-3      1.6200e+05    2.000      4500.00

C3H5-T+C4H8-2=>0.03CH3+C3H6+0.03C3H4-P+0.97C4H71-3      1.6200e+05    2.000      4500.00

C3H5-A+C4H8-2=>0.03CH3+C3H6+0.03C3H4-P+0.97C4H71-3      3.2340e+05    2.000     12800.00

C4H8-2+C4H5=>0.03CH3+0.03C3H4-P+0.97C4H71-3+C4H6        1.6200e+05    2.000      4500.00

C4H8-2+C4H71-4=>0.03CH3+0.03C3H4-P+C4H8-1+0.97C4H71-3   8.1000e+04    2.000      6600.00

C4H8-2+C4H71-3=>0.03CH3+0.03C3H4-P+C4H8-2+0.97C4H71-3   2.0400e+05    2.000     13700.00

IC4H7+C4H8-2=>0.03CH3+0.03C3H4-P+IC4H8+0.97C4H71-3      1.6200e+05    2.000     13700.00

C4H8-2+C4H3=>0.03CH3+0.03C3H4-P+0.97C4H71-3+C4H4        2.4540e+05    2.000      5200.00

C4H8-2+C6H5=>0.03CH3+0.03C3H4-P+0.97C4H71-3+C6H6        2.2200e+08    1.000      2000.00

C4H8-2+C5H5=>0.03CH3+0.03C3H4-P+0.97C4H71-3+C5H6        2.0400e+05    2.000     14000.00

O+C4H8-2=>OH+0.03CH3+0.03C3H4-P+0.97C4H71-3             1.4100e+07    2.000      2500.00

O2+C4H8-2=>HO2+0.03CH3+0.03C3H4-P+0.97C4H71-3           1.0200e+07    2.000     44000.00

OH+C4H8-2=>H2O+0.03CH3+0.03C3H4-P+0.97C4H71-3           9.0000e+09    1.000        50.00

HO2+C4H8-2=>H2O2+0.03CH3+0.03C3H4-P+0.97C4H71-3         4.8000e+06    2.000     16000.00

CH3O+C4H8-2=>0.03CH3+CH3OH+0.03C3H4-P+0.97C4H71-3       2.5680e+05    2.000      1500.00

CH2OH+C4H8-2=>0.03CH3+CH3OH+0.03C3H4-P+0.97C4H71-3      1.6980e+05    2.000     10200.00

HCO+C4H8-2=>0.03CH3+CH2O+0.03C3H4-P+0.97C4H71-3         7.5600e+05    2.000     12300.00

CH3CO+C4H8-2=>0.03CH3+CH3CHO+0.03C3H4-P+0.97C4H71-3     8.1000e+05    2.000     14000.00

CH2CHO+C4H8-2=>0.03CH3+CH3CHO+0.03C3H4-P+0.97C4H71-3    1.3800e+05    2.000     11500.00

C3H3+C4H8-2=>0.03CH3+0.03C3H4-P+C3H4-A+0.97C4H71-3      1.6200e+05    2.000     14000.00

HCCO+C4H8-2=>0.03CH3+CH2CO+0.03C3H4-P+0.97C4H71-3       2.5680e+05    2.000      5200.00

H+IC4H8=>H2+IC4H7                                       1.8000e+07    2.000      4389.88

CH3+IC4H8=>CH4+IC4H7                                    1.8000e+05    2.000      5638.84

C2H3+IC4H8=>C2H4+IC4H7                                  4.0680e+05    2.000      4567.03

C2H5+IC4H8=>C2H6+IC4H7                                  1.2000e+05    2.000      6963.05

NC3H7+IC4H8=>C3H8+IC4H7                                 8.1000e+04    2.000      6963.05

IC3H7+IC4H8=>C3H8+IC4H7                                 8.1000e+04    2.000     10163.05

IC4H8+C4H5=>IC4H7+C4H6                                  1.6200e+05    2.000      5167.03

IC4H8+C4H71-4=>IC4H7+C4H8-1                             8.1000e+04    2.000      6600.00

IC4H8+C4H71-3=>IC4H7+C4H8-2                             2.0400e+05    2.000     13700.00

IC4H8+C4H3=>IC4H7+C4H4                                  2.4540e+05    2.000      5838.84

IC4H8+C6H5=>IC4H7+C6H6                                  2.2200e+08    1.000      2667.03

IC4H8+C5H5=>IC4H7+C5H6                                  2.0400e+05    2.000     14000.00

CH2OH+IC4H8=>CH3OH+IC4H7                                1.6980e+05    2.000     10463.05

HCO+IC4H8=>CH2O+IC4H7                                   7.5600e+05    2.000     12140.29

CH3CO+IC4H8=>CH3CHO+IC4H7                               8.1000e+05    2.000     13840.29

CH2CHO+IC4H8=>CH3CHO+IC4H7                              1.3800e+05    2.000     11340.29

C3H3+IC4H8=>C3H4-A+IC4H7                                1.6200e+05    2.000     14667.03

HCCO+IC4H8=>CH2CO+IC4H7                                 2.5680e+05    2.000      5867.03

C2H5+C5H6=>C2H6+C5H5                                    2.0000e+05    2.000      6980.29

NC3H7+C5H6=>C3H8+C5H5                                   1.3500e+05    2.000      6980.29

IC3H7+C5H6=>C3H8+C5H5                                   1.3500e+05    2.000     10180.28

C3H5-S+C5H6=>C3H6+C5H5                                  2.7000e+05    2.000      4500.00

C3H5-T+C5H6=>C3H6+C5H5                                  2.7000e+05    2.000      4500.00

C3H5-A+C5H6=>C3H6+C5H5                                  5.3900e+05    2.000     12800.00

C4H5+C5H6=>C4H6+C5H5                                    2.7000e+05    2.000      5210.72

C4H71-4+C5H6=>C4H8-1+C5H5                               1.3500e+05    2.000      6600.00

C4H71-3+C5H6=>C4H8-2+C5H5                               3.4000e+05    2.000     13700.00

IC4H7+C5H6=>IC4H8+C5H5                                  2.7000e+05    2.000     13700.00

C4H3+C5H6=>C4H4+C5H5                                    4.0900e+05    2.000      5880.69

C6H5+C5H6=>C6H6+C5H5                                    3.7000e+08    1.000      2710.72

O+C5H6=>OH+C5H5                                         2.3500e+07    2.000      2500.00

O2+C5H6=>HO2+C5H5                                       1.7000e+07    2.000     44000.00

HO2+C5H6=>H2O2+C5H5                                     8.0000e+06    2.000     15514.51

CH3O+C5H6=>CH3OH+C5H5                                   4.2800e+05    2.000      1780.29

CH2OH+C5H6=>CH3OH+C5H5                                  2.8300e+05    2.000     10480.28

HCO+C5H6=>CH2O+C5H5                                     1.2600e+06    2.000     12129.83

CH3CO+C5H6=>CH3CHO+C5H5                                 1.3500e+06    2.000     13829.83

CH2CHO+C5H6=>CH3CHO+C5H5                                2.3000e+05    2.000     11329.83

C3H3+C5H6=>C3H4-A+C5H5                                  2.7000e+05    2.000     14710.72

HCCO+C5H6=>CH2CO+C5H5                                   4.2800e+05    2.000      5910.72

CH3+C6H6=>CH4+C6H5                                      4.8000e+05    2.000      8925.13

C2H3+C6H6=>C2H4+C6H5                                    1.0848e+06    2.000      7460.65

C2H5+C6H6=>C2H6+C6H5                                    3.2000e+05    2.000     12330.09

NC3H7+C6H6=>C3H8+C6H5                                   2.1600e+05    2.000     12330.09

IC3H7+C6H6=>C3H8+C6H5                                   2.1600e+05    2.000     16129.68

C3H5-S+C6H6=>C3H6+C6H5                                  4.3200e+05    2.000     10579.25

C3H5-T+C6H6=>C3H6+C6H5                                  4.3200e+05    2.000     10579.25

C3H5-A+C6H6=>C3H6+C6H5                                  8.6240e+05    2.000     20432.90

C4H5+C6H6=>C4H6+C6H5                                    4.3200e+05    2.000      8207.64

C4H71-4+C6H6=>C4H8-1+C6H5                               2.1600e+05    2.000     13144.81

C4H71-3+C6H6=>C4H8-2+C6H5                               5.4400e+05    2.000     21467.03

IC4H7+C6H6=>IC4H8+C6H5                                  4.3200e+05    2.000     21467.03

C4H3+C6H6=>C4H4+C6H5                                    6.5440e+05    2.000      9170.82

C6H6+C5H5=>C6H5+C5H6                                    5.4400e+05    2.000     21810.72

CH3O+C6H6=>CH3OH+C6H5                                   6.8480e+05    2.000      5819.99

CH2OH+C6H6=>CH3OH+C6H5                                  4.5280e+05    2.000     16480.95

CH3CO+C6H6=>CH3CHO+C6H5                                 2.1600e+06    2.000     22378.57

CH2CHO+C6H6=>CH3CHO+C6H5                                3.6800e+05    2.000     19498.26

C3H3+C6H6=>C3H4-A+C6H5                                  4.3200e+05    2.000     19439.11

HCCO+C6H6=>CH2CO+C6H5                                   6.8480e+05    2.000      9070.61

H+MCPTD=>H2+H+0.85C6H6+0.15FULVENE                      2.4000e+07    2.000      2825.33

C2H3+MCPTD=>H+C2H4+0.85C6H6+0.15FULVENE                 5.4240e+05    2.000      2730.26

C2H5+MCPTD=>H+C2H6+0.85C6H6+0.15FULVENE                 1.6000e+05    2.000      5405.42

NC3H7+MCPTD=>H+C3H8+0.85C6H6+0.15FULVENE                1.0800e+05    2.000      5405.42

IC3H7+MCPTD=>H+C3H8+0.85C6H6+0.15FULVENE                1.0800e+05    2.000      8487.19

C3H5-S+MCPTD=>H+C3H6+0.85C6H6+0.15FULVENE               2.1600e+05    2.000      3301.28

C3H5-T+MCPTD=>H+C3H6+0.85C6H6+0.15FULVENE               2.1600e+05    2.000      3301.28

C3H5-A+MCPTD=>H+C3H6+0.85C6H6+0.15FULVENE               4.3120e+05    2.000     11294.92

C4H5+MCPTD=>H+C4H6+0.85C6H6+0.15FULVENE                 2.1600e+05    2.000      3301.28

C4H71-4+MCPTD=>H+C4H8-1+0.85C6H6+0.15FULVENE            1.0800e+05    2.000      5309.47

C4H71-3+MCPTD=>H+C4H8-2+0.85C6H6+0.15FULVENE            2.7200e+05    2.000     12168.47

IC4H7+MCPTD=>H+IC4H8+0.85C6H6+0.15FULVENE               2.1600e+05    2.000     12168.47

C4H3+MCPTD=>H+C4H4+0.85C6H6+0.15FULVENE                 3.2720e+05    2.000      3969.14

C6H5+MCPTD=>H+1.85C6H6+0.15FULVENE                      2.9600e+08    1.000      1067.64

O+MCPTD=>H+OH+0.85C6H6+0.15FULVENE                      1.8800e+07    2.000      1404.15

O2+MCPTD=>H+HO2+0.85C6H6+0.15FULVENE                    1.3600e+07    2.000     41863.68

OH+MCPTD=>H+H2O+0.85C6H6+0.15FULVENE                    1.2000e+10    1.000      -695.37

HO2+MCPTD=>H+H2O2+0.85C6H6+0.15FULVENE                  6.4000e+06    2.000     14404.74

CH3O+MCPTD=>H+CH3OH+0.85C6H6+0.15FULVENE                3.4240e+05    2.000       463.75

CH2OH+MCPTD=>H+CH3OH+0.85C6H6+0.15FULVENE               2.2640e+05    2.000      8777.08

HCO+MCPTD=>H+CH2O+0.85C6H6+0.15FULVENE                  1.0080e+06    2.000     10810.03

CH3CO+MCPTD=>H+CH3CHO+0.85C6H6+0.15FULVENE              1.0800e+06    2.000     12459.86

CH2CHO+MCPTD=>H+CH3CHO+0.85C6H6+0.15FULVENE             1.8400e+05    2.000     10034.85

C3H3+MCPTD=>H+C3H4-A+0.85C6H6+0.15FULVENE               2.1600e+05    2.000     12459.86

HCCO+MCPTD=>H+CH2CO+0.85C6H6+0.15FULVENE                3.4240e+05    2.000      3969.14

CH3+MCPTD=>H+CH4+0.85C6H6+0.15FULVENE                   3.6000e+05    2.000      3778.15

C5H5+MCPTD=>H+0.85C6H6+0.15FULVENE+C5H6                 5.0000e+05    2.000     16500.00

NH3=H+NH2                                               3.4970e+30   -5.224    111163.30
 PLOG /  1.000000e-01    7.230000e+29    -5.316000e+00   1.108624e+05    /
 PLOG /  1.000000e+00    3.497000e+30    -5.224000e+00   1.111633e+05    /
 PLOG /  1.000000e+01    1.975000e+31    -5.155000e+00   1.118878e+05    /
 PLOG /  1.000000e+02    2.689000e+31    -4.920000e+00   1.127787e+05    /

H+NH2=H2+NH                                             4.0000e+13    0.000      3650.00

H+NH3=H2+NH2                                            1.9630e+04    2.854      8520.20

OH+NH3=H2O+NH2                                          1.5590e+05    2.372       118.90

O+NH3=OH+NH2                                            4.4300e+02    3.180      6739.90

CH3+NH3=CH4+NH2                                         9.9900e-02    4.010      9275.90

HO2+NH3=H2O2+NH2                                        1.1730e+00    3.839     17260.00

O2+NH3=HO2+NH2                                          1.4150e+10    1.285     55224.00

O+NH2=H+HNO                                             1.5000e+15   -0.547       836.70
 DUPLICATE

O+NH2=H+HNO                                             7.7300e+13   -0.277       646.40
 DUPLICATE

O+NH2=OH+NH                                             7.0000e+12    0.000         0.00
 DUPLICATE

O+NH2=OH+NH                                             3.3000e+08    1.500      5076.80
 DUPLICATE

OH+NH2=H2O+NH                                           9.6000e+06    1.970       670.00

O2+NH2=OH+HNO                                           2.9000e-02    3.764     18185.00

O2+NH2=O+H2NO                                           2.6000e+11    0.487     29050.00

HO2+NH2=OH+H2NO                                         1.5660e+13    0.000         0.00

NH+NH2=H+N2H2                                           1.5000e+15   -0.500         0.00

NH+NH2=NH3+N                                            9.6000e+03    2.460       107.00

2NH=N+NH2                                               5.7000e-01    3.880       342.00

2NH=>N2+H2                                              6.2600e+12   -0.036      -160.90

2NH=>N2+2H                                              5.6340e+13   -0.036      -160.90

2NH2=NH3+NH                                             5.6400e+00    3.530       550.00

2NH2=N2H4                                               5.6000e+48  -11.300     11882.30
 PLOG /  1.000000e-01    2.000000e+46    -1.093000e+01   9.994600e+03    /
 PLOG /  1.000000e+00    5.600000e+48    -1.130000e+01   1.188230e+04    /
 PLOG /  1.000000e+01    3.200000e+49    -1.118000e+01   1.398850e+04    /

2NH2=H+N2H3                                             1.2000e+12   -0.030     10084.00
 PLOG /  1.000000e-01    9.200000e+11    -1.000000e-02   1.001450e+04    /
 PLOG /  1.000000e+00    1.200000e+12    -3.000000e-02   1.008400e+04    /
 PLOG /  1.000000e+01    4.700000e+12    -2.000000e-01   1.062050e+04    /

2NH2=H2+H2NN                                            1.2000e+21   -3.080      3368.00
 PLOG /  1.000000e-01    2.400000e+20    -2.910000e+00   2.136000e+03    /
 PLOG /  1.000000e+00    1.200000e+21    -3.080000e+00   3.368000e+03    /
 PLOG /  1.000000e+01    2.300000e+19    -2.540000e+00   4.182600e+03    /

NH2OH(+M)=OH+NH2(+M)                                    1.4000e+20   -1.310     64080.00
 LOW/   5.40e+37     -5.960      66783.0/
TROE/           0.3500   1.000e-30   1.000e+30   1.000e+30/

H+NH2OH=H2+HNOH                                         4.8000e+08    1.500      6249.00

H+NH2OH=H2+H2NO                                         2.4000e+08    1.500      5067.00

O+NH2OH=OH+HNOH                                         3.3000e+08    1.500      3865.00

O+NH2OH=OH+H2NO                                         1.7000e+08    1.500      3010.00

OH+NH2OH=H2O+HNOH                                       1.5000e+04    2.610     -3537.00

OH+NH2OH=H2O+H2NO                                       1.5000e+05    2.280     -1296.00

NH2OH+NH2=HNOH+NH3                                      1.1000e-01    4.000       -97.00

NH2OH+NH2=NH3+H2NO                                      9.5000e+00    3.420     -1013.00

NH2OH+NH=HNOH+NH2                                       2.9000e-03    4.400      1564.00

NH2OH+NH=NH2+H2NO                                       1.5000e-03    4.600      2424.00

HO2+NH2OH=H2O2+HNOH                                     2.9000e+04    2.690      9557.00

HO2+NH2OH=H2O2+H2NO                                     1.4000e+04    2.690      6418.00

HNOH+M=H+HNO+M                                          2.0000e+24   -2.840     58934.00

O2+HNOH=HO2+HNO                                         3.0000e+12    0.000     25000.00

H+HNOH=OH+NH2                                           4.0000e+13    0.000         0.00

H+HNOH=H2+HNO                                           4.8000e+08    1.500       378.00

O+HNOH=OH+HNO                                           7.0000e+13    0.000         0.00
 DUPLICATE

O+HNOH=OH+HNO                                           3.3000e+08    1.500      -358.00
 DUPLICATE

OH+HNOH=H2O+HNO                                         2.4000e+06    2.000     -1192.00

HO2+HNOH=H2O2+HNO                                       2.9000e+04    2.690     -1600.00

HO2+HNOH=O2+NH2OH                                       2.9000e+04    2.690     -1600.00

HNOH+NH2=HNO+NH3                                        1.8000e+06    1.940     -1152.00

HNOH+NH2=OH+N2H3                                        6.7000e+06    1.820       715.30

HNOH+NH2=H2O+H2NN                                       4.6000e+19   -1.940      1927.40

NO2+HNOH=HNO+HONO                                       6.0000e+11    0.000      2000.00

NO2+NH2=NO+H2NO                                         8.6000e+11    0.110     -1186.00

NO2+NH2=H2O+N2O                                         2.2000e+11    0.110     -1186.00

NO+NH2=N2+H2O                                           2.6000e+19   -2.369       870.00

NO+NH2=OH+NNH                                           4.3000e+10    0.294      -866.00

H+NH=H2+N                                               3.0100e+13    0.000         0.00

O+NH=H+NO                                               3.0000e+13    0.000         0.00

OH+NH=H+HNO                                             2.0000e+13    0.000         0.00

OH+NH=H2O+N                                             2.0000e+09    1.200         0.00

O2+NH=O+HNO                                             4.0500e+11    0.090     10670.00

O2+NH=OH+NO                                             2.0100e+15   -1.380      5670.00

N+NH=N2+H                                               6.4100e+11    0.510        20.00

NO+NH=H+N2O                                             5.3280e+12    0.026     -2893.90

NO+NH=N2+OH                                             3.6350e+10    0.361     -2844.30

NO2+NH=OH+N2O                                           4.1000e+12    0.000         0.00

NO2+NH=NO+HNO                                           5.9000e+12    0.000         0.00

OH+N=H+NO                                               2.8300e+13    0.000         0.00

O2+N=O+NO                                               9.0270e+09    1.000      6500.00

NO+N=N2+O                                               4.2800e+13    0.000      1570.00

N2H4=H2+H2NN                                            5.3000e+39   -8.350     69306.60
 PLOG /  1.000000e-01    4.000000e+44    -9.850000e+00   7.135320e+04    /
 PLOG /  1.000000e+00    5.300000e+39    -8.350000e+00   6.930660e+04    /
 PLOG /  1.000000e+01    2.500000e+39    -8.190000e+00   6.966420e+04    /

H+N2H4=H2+N2H3                                          9.6000e+08    1.500      4838.30

O+N2H4=OH+N2H3                                          6.7000e+08    1.500      2851.30

O+N2H4=H2O+N2H2                                         8.4900e+13    0.000      1200.00

OH+N2H4=H2O+N2H3                                        1.3000e+13    0.000      -318.00

N2H4+NH2=NH3+N2H3                                       3.7000e+06    1.940      1630.00

CH3+N2H4=CH4+N2H3                                       3.3000e+06    1.870      5325.20

NO+N2H4=HNO+N2H3                                        6.0000e+01    3.160     30845.00

NO2+N2H4=HONO+N2H3                                      8.2000e+01    3.130      8860.00

NO2+N2H4=HNO2+N2H3                                      2.4000e-02    4.140      7946.00

N2H3=H+N2H2                                             3.6000e+47  -10.380     68973.80
 PLOG /  1.000000e-01    2.300000e+43    -9.550000e+00   6.443580e+04    /
 PLOG /  1.000000e+00    3.600000e+47    -1.038000e+01   6.897380e+04    /
 PLOG /  1.000000e+01    1.800000e+45    -9.390000e+00   7.010580e+04    /

H+N2H3=H2+N2H2                                          2.4000e+08    1.500         0.00

O+N2H3=HNO+NH2                                          3.0000e+13    0.000         0.00

O+N2H3=OH+N2H2                                          1.7000e+08    1.500      -645.50

OH+N2H3=H2O+N2H2                                        1.2000e+06    2.000     -1191.60

OH+N2H3=H2O+H2NN                                        3.0000e+13    0.000         0.00

CH3+N2H3=CH4+H2NN                                       3.0000e+13    0.000         0.00

NH2+N2H3=N2H2+NH3                                       9.2000e+05    1.940     -1152.50

NH2+N2H3=H2NN+NH3                                       3.0000e+13    0.000         0.00

HO2+N2H3=H2O2+N2H2                                      1.4000e+04    2.690     -1599.50

HO2+N2H3=O2+N2H4                                        9.2000e+05    1.940      2126.10

N2H2=H+NNH                                              1.8000e+40   -8.410     73353.00
 DUPLICATE
 PLOG /  1.000000e-01    5.600000e+36    -7.750000e+00   7.021500e+04    /
 PLOG /  1.000000e+00    1.800000e+40    -8.410000e+00   7.335300e+04    /
 PLOG /  1.000000e+01    3.100000e+41    -8.420000e+00   7.600420e+04    /

N2H2=H+NNH                                              2.6000e+40   -8.530     72886.20
 DUPLICATE
 PLOG /  1.000000e-01    1.600000e+37    -7.940000e+00   7.072150e+04    /
 PLOG /  1.000000e+00    2.600000e+40    -8.530000e+00   7.288620e+04    /
 PLOG /  1.000000e+01    1.300000e+44    -9.220000e+00   7.703690e+04    /

H+N2H2=H2+NNH                                           4.1210e+09    1.289      -224.10

O+N2H2=OH+NNH                                           3.3000e+08    1.500       496.50

OH+N2H2=H2O+NNH                                         5.9230e+01    3.400     -1363.70

NO+N2H2=N2O+NH2                                         4.0000e+12    0.000     11916.00

N2H2+NH=NNH+NH2                                         2.4000e+06    2.000     -1191.60

N2H2+NH2=NH3+NNH                                        8.8000e-02    4.050     -1610.00

N2H2=H2NN                                               2.0000e+41   -9.380     68452.20
 PLOG /  1.000000e-01    9.200000e+38    -9.010000e+00   6.772690e+04    /
 PLOG /  1.000000e+00    2.000000e+41    -9.380000e+00   6.845220e+04    /
 PLOG /  1.000000e+01    1.300000e+45    -1.013000e+01   7.075710e+04    /

H2NN=H+NNH                                              9.6000e+35   -7.570     54841.20
 DUPLICATE
 PLOG /  1.000000e-01    5.900000e+32    -6.990000e+00   5.179120e+04    /
 PLOG /  1.000000e+00    9.600000e+35    -7.570000e+00   5.484120e+04    /
 PLOG /  1.000000e+01    5.000000e+36    -7.430000e+00   5.729510e+04    /

H2NN=H+NNH                                              3.2000e+31   -6.220     52317.70
 DUPLICATE
 PLOG /  1.000000e-01    7.200000e+28    -7.770000e+00   5.075790e+04    /
 PLOG /  1.000000e+00    3.200000e+31    -6.220000e+00   5.231770e+04    /
 PLOG /  1.000000e+01    5.100000e+33    -6.520000e+00   5.421530e+04    /

O2+H2NN=NO2+NH2                                         1.5000e+12    0.000      5961.00

H+H2NN=H+N2H2                                           1.8000e+10    0.970      4470.80

H+H2NN=H2+NNH                                           4.8000e+08    1.500      -894.20

O+H2NN=NO+NH2                                           3.2000e+09    1.030      2702.30

O+H2NN=OH+NNH                                           3.3000e+08    1.500      -894.20

OH+H2NN=H2O+NNH                                         2.4000e+06    2.000     -1192.20

CH3+H2NN=CH4+NNH                                        1.6000e+06    1.870       129.20

H2NN+NH2=NH3+NNH                                        1.8000e+06    1.940     -1152.50

HO2+H2NN=H2O2+NNH                                       2.9000e+04    2.690     -1599.50

NNH=N2+H                                                1.0000e+09    0.000         0.00

H+NNH=N2+H2                                             2.4000e+08    1.500      -893.70

O+NNH=H+N2O                                             1.9000e+14   -0.274       -22.00

O+NNH=NO+NH                                             5.2000e+11    0.388      -409.00

O+NNH=N2+OH                                             1.2000e+13    0.145      -217.00

OH+NNH=N2+H2O                                           5.0000e+13    0.000         0.00

O2+NNH=N2+HO2                                           5.6000e+14   -0.385       -13.00

NNH+NH2=N2+NH3                                          9.2000e+05    1.940     -1151.90

HO2+NNH=N2+H2O2                                         1.4000e+04    2.690     -1599.50

NO+NNH=N2+HNO                                           5.0000e+13    0.000         0.00

HO2+NO=OH+NO2                                           2.1100e+12    0.000      -480.00

O+NO(+M)=NO2(+M)                                        1.3000e+15   -0.750         0.00
 LOW/   4.72e+24     -2.870       1550.0/
TROE/           0.7500   1000.   1.000e+05   1.000e+30/
N2/ 1.70/  O2/ 1.50/  H2O/ 10.00/  

OH+NO=HONO                                              3.0900e+23   -4.170      1621.00
 PLOG /  1.000000e-02    5.020000e+21    -4.240000e+00   8.989000e+02    /
 PLOG /  1.000000e-01    5.310000e+22    -4.240000e+00   1.184000e+03    /
 PLOG /  3.160000e-01    1.380000e+23    -4.220000e+00   1.376000e+03    /
 PLOG /  1.000000e+00    3.090000e+23    -4.170000e+00   1.621000e+03    /
 PLOG /  3.160000e+00    5.450000e+23    -4.090000e+00   1.911000e+03    /
 PLOG /  1.000000e+01    6.350000e+23    -3.970000e+00   2.222000e+03    /
 PLOG /  3.160000e+01    3.680000e+23    -3.750000e+00   2.501000e+03    /
 PLOG /  1.000000e+02    7.290000e+22    -3.410000e+00   2.660000e+03    /

HCO+NO=CO+HNO                                           6.9000e+12    0.000         0.00

HNO=H+NO                                                1.8259e+20   -3.008     47880.00
 PLOG /  1.000000e-01    2.012100e+19    -3.021000e+00   4.779200e+04    /
 PLOG /  1.000000e+00    1.825900e+20    -3.008000e+00   4.788000e+04    /
 PLOG /  1.000000e+01    1.276200e+21    -2.959000e+00   4.810000e+04    /
 PLOG /  1.000000e+02    5.644500e+21    -2.855000e+00   4.845900e+04    /
 PLOG /  1.000000e+03    9.711100e+21    -2.642000e+00   4.894000e+04    /

H+HNO=H2+NO                                             9.6800e+11    0.620       360.00

O+HNO=OH+NO                                             2.2900e+13    0.000         0.00

OH+HNO=H+HONO                                           1.4800e+03    2.720      4554.00
 PLOG /  1.000000e-02    1.060000e+03    2.760000e+00    4.439000e+03    /
 PLOG /  1.000000e-01    1.090000e+03    2.750000e+00    4.450000e+03    /
 PLOG /  3.160000e-01    1.180000e+03    2.740000e+00    4.476000e+03    /
 PLOG /  1.000000e+00    1.480000e+03    2.720000e+00    4.554000e+03    /
 PLOG /  3.160000e+00    2.710000e+03    2.640000e+00    4.768000e+03    /
 PLOG /  1.000000e+01    9.670000e+03    2.490000e+00    5.253000e+03    /
 PLOG /  3.160000e+01    5.310000e+04    2.290000e+00    6.063000e+03    /
 PLOG /  1.000000e+02    1.030000e+05    2.240000e+00    6.951000e+03    /

OH+HNO=H2O+NO                                           6.3000e+10    0.390      3782.00
 PLOG /  1.000000e-02    5.820000e+10    4.000000e-01    3.762000e+03    /
 PLOG /  1.000000e-01    5.850000e+10    4.000000e-01    3.763000e+03    /
 PLOG /  3.160000e-01    5.920000e+10    4.000000e-01    3.764000e+03    /
 PLOG /  1.000000e+00    6.300000e+10    3.900000e-01    3.782000e+03    /
 PLOG /  3.160000e+00    9.530000e+10    3.400000e-01    3.931000e+03    /
 PLOG /  1.000000e+01    2.600000e+11    2.300000e-01    4.413000e+03    /
 PLOG /  3.160000e+01    3.830000e+11    2.000000e-01    5.099000e+03    /
 PLOG /  1.000000e+02    4.180000e+10    5.100000e-01    5.532000e+03    /

O2+HNO=HO2+NO                                           2.0000e+13    0.000     14896.00

HNO+NH2=NO+NH3                                          3.6700e+07    1.630     -1250.00

NO+HNO=OH+N2O                                           8.5100e+12    0.000     29610.00

NO2+HNO=NO+HONO                                         4.4200e+04    2.640      4041.60

NO2+HNO=NO+HNO2                                         6.0300e+11    0.000      1990.00

2HNO=H2O+N2O                                            8.4300e+08    0.000      3100.00

CH3+HNO=CH4+NO                                          1.4700e+11    0.760       350.00

HO2+HNO=OH+HNO2                                         2.0000e+03    2.360      8980.00

H+HONO=H2+NO2                                           1.8900e+03    2.830      1422.70

H+HNO2=H2+NO2                                           2.3300e+04    2.770     -2021.90

H+HONO=H2O+NO                                           4.3000e+09    0.980      4070.00
 PLOG /  1.000000e-02    3.910000e+09    9.900000e-01    4.049000e+03    /
 PLOG /  1.000000e-01    3.930000e+09    9.900000e-01    4.049000e+03    /
 PLOG /  3.160000e-01    3.970000e+09    9.900000e-01    4.051000e+03    /
 PLOG /  1.000000e+00    4.300000e+09    9.800000e-01    4.070000e+03    /
 PLOG /  3.160000e+00    7.040000e+09    9.200000e-01    4.225000e+03    /
 PLOG /  1.000000e+01    2.600000e+10    7.600000e-01    4.736000e+03    /
 PLOG /  3.160000e+01    7.910000e+10    6.400000e-01    5.519000e+03    /
 PLOG /  1.000000e+02    2.790000e+10    8.000000e-01    6.146000e+03    /

CH3+HONO=CH4+NO2                                        3.6400e-04    4.410      -400.30
 DUPLICATE

CH3+HONO=CH4+NO2                                        3.1800e+04    2.140     11910.00
 DUPLICATE
 PLOG /  1.000000e-02    2.930000e+04    2.150000e+00    1.189000e+04    /
 PLOG /  1.000000e-01    2.930000e+04    2.150000e+00    1.189000e+04    /
 PLOG /  3.160000e-01    2.950000e+04    2.150000e+00    1.189000e+04    /
 PLOG /  1.000000e+00    3.180000e+04    2.140000e+00    1.191000e+04    /
 PLOG /  3.160000e+00    5.170000e+04    2.080000e+00    1.205000e+04    /
 PLOG /  1.000000e+01    2.640000e+05    1.880000e+00    1.253000e+04    /
 PLOG /  3.160000e+01    6.100000e+06    1.500000e+00    1.353000e+04    /
 PLOG /  1.000000e+02    2.330000e+08    1.070000e+00    1.493000e+04    /

CH3+HNO2=CH4+NO2                                        2.2000e+03    2.760     -2946.60
 DUPLICATE

CH3+HNO2=CH4+NO2                                        6.5600e-03    4.060     18350.00
 DUPLICATE
 PLOG /  1.000000e-02    6.360000e-04    4.350000e+00    1.764000e+04    /
 PLOG /  1.000000e-01    8.450000e-04    4.310000e+00    1.772000e+04    /
 PLOG /  3.160000e-01    1.530000e-03    4.240000e+00    1.790000e+04    /
 PLOG /  1.000000e+00    6.560000e-03    4.060000e+00    1.835000e+04    /
 PLOG /  3.160000e+00    9.980000e-02    3.730000e+00    1.924000e+04    /
 PLOG /  1.000000e+01    2.590000e+00    3.340000e+00    2.053000e+04    /
 PLOG /  3.160000e+01    1.270000e+01    3.180000e+00    2.178000e+04    /
 PLOG /  1.000000e+02    4.200000e-01    3.650000e+00    2.224000e+04    /

CH3+HNO2=CH3OH+NO                                       4.6500e+11    0.170     13600.00
 PLOG /  1.000000e-02    9.260000e+08    9.300000e-01    1.150000e+04    /
 PLOG /  1.000000e-01    2.300000e+09    8.100000e-01    1.176000e+04    /
 PLOG /  3.160000e-01    1.960000e+10    5.500000e-01    1.243000e+04    /
 PLOG /  1.000000e+00    4.650000e+11    1.700000e-01    1.360000e+04    /
 PLOG /  3.160000e+00    4.050000e+12    -6.000000e-02   1.487000e+04    /
 PLOG /  1.000000e+01    1.170000e+12    1.400000e-01    1.571000e+04    /
 PLOG /  3.160000e+01    4.860000e+09    8.700000e-01    1.579000e+04    /
 PLOG /  1.000000e+02    2.840000e+05    2.130000e+00    1.498000e+04    /

CH3+HNO2=H2O+CH2NO                                      5.9300e-25    9.090     27160.00
 PLOG /  1.000000e-02    4.890000e-25    9.110000e+00    2.709000e+04    /
 PLOG /  1.000000e-01    5.030000e-25    9.110000e+00    2.710000e+04    /
 PLOG /  3.160000e-01    5.370000e-25    9.100000e+00    2.712000e+04    /
 PLOG /  1.000000e+00    5.930000e-25    9.090000e+00    2.716000e+04    /
 PLOG /  3.160000e+00    6.690000e-25    9.070000e+00    2.722000e+04    /
 PLOG /  1.000000e+01    1.240000e-24    9.000000e+00    2.745000e+04    /
 PLOG /  3.160000e+01    1.280000e-23    8.720000e+00    2.825000e+04    /
 PLOG /  1.000000e+02    5.750000e-22    8.260000e+00    2.976000e+04    /

CH3+HONO=CH3OH+NO                                       6.4100e-02    3.310     12740.00
 PLOG /  1.000000e-02    5.000000e-02    3.340000e+00    1.267000e+04    /
 PLOG /  1.000000e-01    5.110000e-02    3.340000e+00    1.267000e+04    /
 PLOG /  3.160000e-01    5.400000e-02    3.330000e+00    1.269000e+04    /
 PLOG /  1.000000e+00    6.410000e-02    3.310000e+00    1.274000e+04    /
 PLOG /  3.160000e+00    1.090000e-01    3.250000e+00    1.289000e+04    /
 PLOG /  1.000000e+01    4.280000e-01    3.080000e+00    1.330000e+04    /
 PLOG /  3.160000e+01    6.310000e+00    2.750000e+00    1.415000e+04    /
 PLOG /  1.000000e+02    2.430000e+02    2.310000e+00    1.545000e+04    /

CH3+HONO=H2O+CH2NO                                      3.3000e-02    3.460     20740.00
 PLOG /  1.000000e-02    2.270000e-02    3.500000e+00    2.065000e+04    /
 PLOG /  1.000000e-01    2.370000e-02    3.500000e+00    2.066000e+04    /
 PLOG /  3.160000e-01    2.570000e-02    3.490000e+00    2.068000e+04    /
 PLOG /  1.000000e+00    3.300000e-02    3.460000e+00    2.074000e+04    /
 PLOG /  3.160000e+00    7.080000e-02    3.360000e+00    2.095000e+04    /
 PLOG /  1.000000e+01    5.220000e-01    3.110000e+00    2.152000e+04    /
 PLOG /  3.160000e+01    1.700000e+01    2.690000e+00    2.264000e+04    /
 PLOG /  1.000000e+02    4.700000e+02    2.300000e+00    2.406000e+04    /

CH4+NO2=CH3OH+NO                                        1.9300e-01    3.790     33370.00
 PLOG /  1.000000e-02    2.800000e-03    4.320000e+00    3.225000e+04    /
 PLOG /  1.000000e-01    9.930000e-03    4.160000e+00    3.257000e+04    /
 PLOG /  3.160000e-01    3.160000e-02    4.010000e+00    3.288000e+04    /
 PLOG /  1.000000e+00    1.930000e-01    3.790000e+00    3.337000e+04    /
 PLOG /  3.160000e+00    3.080000e+00    3.450000e+00    3.415000e+04    /
 PLOG /  1.000000e+01    1.470000e+02    2.970000e+00    3.530000e+04    /
 PLOG /  3.160000e+01    1.300000e+04    2.430000e+00    3.681000e+04    /
 PLOG /  1.000000e+02    5.020000e+05    2.000000e+00    3.840000e+04    /

CH4+NO2=H2O+CH2NO                                       8.3900e-12    6.190     60070.00
 PLOG /  1.000000e-02    8.560000e-12    6.190000e+00    6.008000e+04    /
 PLOG /  1.000000e-01    1.330000e-11    6.130000e+00    6.019000e+04    /
 PLOG /  3.160000e-01    8.370000e-12    6.190000e+00    6.007000e+04    /
 PLOG /  1.000000e+00    8.390000e-12    6.190000e+00    6.007000e+04    /
 PLOG /  3.160000e+00    1.400000e-11    6.130000e+00    6.021000e+04    /
 PLOG /  1.000000e+01    9.700000e-12    6.170000e+00    6.013000e+04    /
 PLOG /  3.160000e+01    1.490000e-11    6.120000e+00    6.027000e+04    /
 PLOG /  1.000000e+02    3.840000e-11    6.010000e+00    6.063000e+04    /

OH+CH3NO=CH3+HONO                                       1.5200e+09    0.950      4582.00
 PLOG /  1.000000e-02    2.210000e+06    1.750000e+00    2.572000e+03    /
 PLOG /  1.000000e-01    7.710000e+06    1.590000e+00    2.929000e+03    /
 PLOG /  3.160000e-01    6.060000e+07    1.340000e+00    3.546000e+03    /
 PLOG /  1.000000e+00    1.520000e+09    9.500000e-01    4.582000e+03    /
 PLOG /  3.160000e+00    6.450000e+10    5.000000e-01    5.953000e+03    /
 PLOG /  1.000000e+01    1.300000e+12    1.500000e-01    7.415000e+03    /
 PLOG /  3.160000e+01    2.350000e+12    1.200000e-01    8.598000e+03    /
 PLOG /  1.000000e+02    9.410000e+10    5.800000e-01    9.147000e+03    /

OH+CH3NO=CH3OH+NO                                       2.5200e+00    2.810     20460.00
 PLOG /  1.000000e-02    2.490000e+01    2.810000e+00    2.045000e+04    /
 PLOG /  1.000000e-01    2.510000e+01    2.810000e+00    2.045000e+04    /
 PLOG /  3.160000e-01    2.510000e+01    2.810000e+00    2.045000e+04    /
 PLOG /  1.000000e+00    2.520000e+01    2.810000e+00    2.046000e+04    /
 PLOG /  3.160000e+00    2.570000e+01    2.810000e+00    2.046000e+04    /
 PLOG /  1.000000e+01    2.810000e+01    2.800000e+00    2.050000e+04    /
 PLOG /  3.160000e+01    4.840000e+01    2.730000e+00    2.068000e+04    /
 PLOG /  1.000000e+02    2.760000e+02    2.520000e+00    2.132000e+04    /

H2O+CH2NO=CH3OH+NO                                      6.1000e-12    6.020     65700.00
 PLOG /  1.000000e-02    5.810000e-12    6.030000e+00    6.569000e+04    /
 PLOG /  1.000000e-01    5.830000e-12    6.030000e+00    6.569000e+04    /
 PLOG /  3.160000e-01    5.900000e-12    6.030000e+00    6.569000e+04    /
 PLOG /  1.000000e+00    6.100000e-12    6.020000e+00    6.570000e+04    /
 PLOG /  3.160000e+00    6.780000e-12    6.010000e+00    6.574000e+04    /
 PLOG /  1.000000e+01    9.430000e-12    5.970000e+00    6.585000e+04    /
 PLOG /  3.160000e+01    2.390000e-11    5.860000e+00    6.616000e+04    /
 PLOG /  1.000000e+02    1.700000e-10    5.620000e+00    6.688000e+04    /

O+HONO=OH+NO2                                           1.2100e+13    0.000      5960.00

OH+HONO=H2O+NO2                                         1.7000e+12    0.000      -520.00

HONO+NH=NO2+NH2                                         1.0000e+13    0.000         0.00

HONO+NH2=NO2+NH3                                        3.1700e+02    2.830     -3570.00

2HONO=>H2O+NO+NO2                                       3.4900e-01    3.640     12138.60

H2NO=HNOH                                               1.3000e+27   -4.990     43982.20
 PLOG /  1.000000e-01    8.200000e+25    -4.940000e+00   4.379350e+04    /
 PLOG /  1.000000e+00    1.300000e+27    -4.990000e+00   4.398220e+04    /
 PLOG /  1.000000e+01    2.600000e+28    -5.060000e+00   4.476710e+04    /

H2NO+M=H+HNO+M                                          2.8000e+24   -2.830     64974.90
H2O/ 10.00/ 

H+H2NO=H2+HNO                                           4.8000e+08    1.500      1559.80

H+H2NO=OH+NH2                                           4.0000e+13    0.000         0.00

O+H2NO=OH+HNO                                           3.3000e+08    1.500       486.80

OH+H2NO=H2O+HNO                                         2.4000e+06    2.000      1192.20

CH3+H2NO=CH3O+NH2                                       2.0000e+12    0.000         0.00

CH3+H2NO=CH4+HNO                                        1.6000e+06    1.870      2960.60

NO+H2NO=2HNO                                            2.0000e+04    2.000     13000.00

NO2+H2NO=HNO+HONO                                       6.0000e+11    0.000      2000.00

NH2+H2NO=HNO+NH3                                        1.8000e+06    1.940      -580.00

O2+H2NO=HO2+HNO                                         2.3000e+02    2.994     16500.00

HO2+H2NO=H2O2+HNO                                       3.3600e+05    2.000     -1434.00

H+NO3=OH+NO2                                            6.6100e+13    0.000         0.00

O+NO3=O2+NO2                                            1.0240e+13    0.000         0.00

OH+NO3=HO2+NO2                                          1.4000e+13    0.000         0.00

HO2+NO3=>O2+OH+NO2                                      1.5100e+12    0.000         0.00

NO2+NO3=>O2+NO+NO2                                      5.7300e+10    0.000      2800.00

NO3=O2+NO                                               2.5000e+06    0.000     12120.00

2NO3=>O2+2NO2                                           5.1200e+11    0.000      4870.00

H+NO2=OH+NO                                             8.8500e+13    0.000         0.00

O+NO2=O2+NO                                             3.9200e+12    0.000      -238.00

O+NO2(+M)=NO3(+M)                                       3.5000e+12    0.240         0.00
 LOW/   2.50e+20     -1.500          0.0/
TROE/           0.7100   1.000e-30   1700.   1.000e+30/

HO2+NO2=O2+HONO                                         1.9000e+00    3.320      3044.00

HO2+NO2=O2+HNO2                                         1.9000e+01    3.260      4983.00

2NO2=>O2+2NO                                            1.6300e+12    0.000     26030.00

2NO2=NO+NO3                                             1.0000e+13    0.000     25800.00

CO+NO2=CO2+NO                                           9.0400e+13    0.000     33800.00

HCO+NO2=>H+CO2+NO                                       2.3000e+13    0.000         0.00

HCO+NO2=CO+HONO                                         4.9500e+12    0.000         0.00

HCO+NO2=>OH+CO+NO                                       4.9500e+12    0.000         0.00

O+HCN=H+NCO                                             7.6000e+10    0.480      7808.90

O+HCN=CO+NH                                             4.0000e+14   -0.650      8514.30

O+HCN=OH+CN                                             4.2000e+10    0.400     20664.80

OH+HCN=H2O+CN                                           1.4500e+13    0.000     10900.00

OH+HCN=H+HNCO                                           1.7100e+11    0.000      8744.00

OH+HCN=CO+NH2                                           6.4400e+10    0.000     11700.00

O2+HCN=HO2+CN                                           3.0000e+13    0.000     75100.00

H2+CN=H+HCN                                             1.1000e+05    2.600      1908.00

O+CN=CO+N                                               2.1400e+14   -0.180         0.00

OH+CN=H+NCO                                             4.0000e+13    0.000         0.00

O2+CN=O+NCO                                             5.8000e+12    0.000      -417.20

O2+CN=CO+NO                                             1.4000e+12    0.000      -417.20

NCO+M=CO+N+M                                            2.2280e+14    0.000     54050.00

H+NCO=CO+NH                                             7.2000e+13    0.000      1000.00

O+NCO=CO+NO                                             2.0000e+13   -0.500         0.00

N+NCO=N2+CO                                             2.0000e+13    0.000         0.00

O2+NCO=CO2+NO                                           2.0000e+12    0.000     20000.00

OH+NCO=O+HNCO                                           7.8000e+04    2.270       990.00

OH+NCO=>H+CO+NO                                         8.3000e+12   -0.050     18160.00

HCO+NCO=CO+HNCO                                         3.6000e+13    0.000         0.00

CH2O+NCO=HCO+HNCO                                       1.3100e+05    2.510       610.00

NO2+NCO=>CO+2NO                                         2.1000e+11    0.000      -880.00

NO2+NCO=CO2+N2O                                         2.3000e+12    0.000      -880.00

HNO+NCO=NO+HNCO                                         1.8100e+13    0.000         0.00

HONO+NCO=NO2+HNCO                                       3.6100e+12    0.000         0.00

2NCO=>N2+2CO                                            1.8100e+13    0.000         0.00

NH3+NCO=NH2+HNCO                                        2.8000e+04    2.480       980.00

H+HOCN=H+HNCO                                           3.1000e+08    0.840      1930.00

H+HOCN=OH+HCN                                           2.0000e+13   -0.040     -1075.00

H+HOCN=CO+NH2                                           1.2000e+08    0.610     -1045.00

H+HOCN=H2+NCO                                           2.4000e+08    1.500      6660.00

OH+HOCN=H2O+NCO                                         1.2000e+06    2.000      -250.00

O+HOCN=OH+NCO                                           1.7000e+08    1.500      4160.00

H+HCNO=OH+HCN                                           7.2000e+10    0.840     17110.00

H+HCNO=H+HNCO                                           2.1000e+15   -0.690      2851.30

H+HCNO=CO+NH2                                           1.7000e+14   -0.750      2891.10

H+HCNO=H+HOCN                                           1.4000e+11   -0.190      2483.80

O+HCNO=OH+NCO                                           7.0000e+12    0.000         0.00

O+HCNO=HCO+NO                                           6.3000e+13    0.000         0.00

OH+HCNO=CH2O+NO                                         1.0000e+12    0.000         0.00

OH+HCNO=>H2+CO+NO                                       6.5000e+12    0.000         0.00

OH+HCNO=>H+OH+NCO                                       4.5000e+12    0.000         0.00

OH+HCNO=H2O+NCO                                         3.5000e+12    0.000         0.00

OH+HCNO=HCO+HNO                                         4.5000e+12    0.000         0.00

HNCO+M=CO+NH+M                                          8.4000e+15    0.000     84725.70

H+HNCO=CO+NH2                                           3.6000e+04    2.490      2344.70

H+HNCO=H2+NCO                                           8.9700e+07    1.660     13900.00

O+HNCO=CO2+NH                                           9.6000e+07    1.410      8520.00

O+HNCO=CO+HNO                                           1.5000e+08    1.570     44012.00

OH+HNCO=H2O+NCO                                         3.5000e+06    1.500      3600.00

HO2+HNCO=H2O2+NCO                                       3.0000e+11    0.000     22000.00

O2+HNCO=CO2+HNO                                         2.0000e+13    0.000     58900.00

NH+HNCO=NH2+NCO                                         1.9500e+08    1.820     23860.00

HNCO+CN=HCN+NCO                                         1.5100e+13    0.000         0.00

NO+NCO=N2+CO2                                           5.7900e+18   -1.970      1110.00

NO+NCO=CO+N2O                                           6.4100e+16   -1.340       720.00

CO+N2O=N2+CO2                                           9.7700e+10    0.000     17450.00

H2CN=H+HCN                                              6.0000e+31   -6.460     32110.00
 PLOG /  1.000000e-01    1.300000e+29    -6.030000e+00   2.989400e+04    /
 PLOG /  1.000000e+00    6.000000e+31    -6.460000e+00   3.211000e+04    /
 PLOG /  1.000000e+01    3.500000e+29    -5.460000e+00   3.254700e+04    /

H+H2CN=H2+HCN                                           2.4000e+08    1.500      -894.00

O+H2CN=OH+HCN                                           1.7000e+08    1.500      -894.00

OH+H2CN=H2O+HCN                                         1.5000e+19   -2.180      2166.00
 DUPLICATE
 PLOG /  1.000000e-01    2.100000e+17    -1.680000e+00   3.180000e+02    /
 PLOG /  1.000000e+00    1.500000e+19    -2.180000e+00   2.166000e+03    /
 PLOG /  1.000000e+01    9.500000e+21    -2.910000e+00   5.633000e+03    /

OH+H2CN=H2O+HCN                                         1.2000e+06    2.000     -1192.00
 DUPLICATE
 PLOG /  1.000000e-01    1.200000e+06    2.000000e+00    -1.192000e+03   /
 PLOG /  1.000000e+00    1.200000e+06    2.000000e+00    -1.192000e+03   /
 PLOG /  1.000000e+01    1.200000e+06    2.000000e+00    -1.192000e+03   /

O2+H2CN=CH2O+NO                                         3.0000e+12    0.000      5961.00

NH2+H2CN=NH3+HCN                                        9.2000e+05    1.940     -1152.00

NH+H2CN=NH2+HCN                                         1.7000e+08    1.500      -894.00

N+H2CN=N2+CH2                                           2.0000e+13    0.000         0.00

HCNH=H+HCN                                              6.1000e+28   -5.690     24271.00
 PLOG /  1.000000e-01    7.700000e+25    -5.200000e+00   2.198600e+04    /
 PLOG /  1.000000e+00    6.100000e+28    -5.690000e+00   2.427100e+04    /
 PLOG /  1.000000e+01    6.200000e+26    -4.770000e+00   2.481800e+04    /

H+HCNH=H+H2CN                                           2.0000e+13    0.000         0.00

H+HCNH=H2+HCN                                           2.4000e+08    1.500      -894.00

O+HCNH=H+HNCO                                           7.0000e+13    0.000         0.00

O+HCNH=OH+HCN                                           1.7000e+08    1.500      -894.00

OH+HCNH=H2O+HCN                                         1.2000e+06    2.000     -1192.00

CH3+HCNH=CH4+HCN                                        8.2000e+05    1.870     -1113.00

CO2+N=CO+NO                                             1.9300e+11    0.000      3400.00

CO2+CN=CO+NCO                                           3.6700e+06    2.160     26887.00

CH3+N=H+HCNH                                            1.2000e+11    0.520       370.00

CH3+N=H+H2CN                                            6.1000e+14   -0.310       290.00

CH3+NO=H2O+HCN                                          4.9000e+08    0.460     12398.90

CH3+NO=OH+H2CN                                          2.2000e+09    0.750     11723.30

CH3+NH2=CH3NH2                                          5.1000e+52  -11.990     16790.20
 PLOG /  1.000000e-01    1.300000e+54    -1.272000e+01   1.560790e+04    /
 PLOG /  1.000000e+00    5.100000e+52    -1.199000e+01   1.679020e+04    /
 PLOG /  1.000000e+01    1.647000e+47    -1.015000e+01   1.568740e+04    /

CH3+NH2=H+CH2NH2                                        1.4000e+14   -0.430     11107.30
 PLOG /  1.000000e-01    1.100000e+13    -1.300000e-01   9.726400e+03    /
 PLOG /  1.000000e+00    1.400000e+14    -4.300000e-01   1.110730e+04    /
 PLOG /  1.000000e+01    7.400000e+12    0.000000e+00    1.207100e+04    /

CH3+NH2=H+CH3NH                                         4.4000e+13   -0.310     16641.10
 PLOG /  1.000000e-01    1.200000e+13    -1.500000e-01   1.614440e+04    /
 PLOG /  1.000000e+00    4.400000e+13    -3.100000e-01   1.664110e+04    /
 PLOG /  1.000000e+01    1.400000e+14    -4.200000e-01   1.786310e+04    /

CH3+NH2=H2+CH2NH                                        4.8000e+11   -0.200     19403.10
 PLOG /  1.000000e-01    2.100000e+11    -1.000000e-01   1.909510e+04    /
 PLOG /  1.000000e+00    4.800000e+11    -2.000000e-01   1.940310e+04    /
 PLOG /  1.000000e+01    2.900000e+12    -4.000000e-01   2.050580e+04    /

CH3+NH=H+CH2NH                                          4.0000e+13    0.000         0.00

CH3+NH=CH4+N                                            8.2000e+05    1.870      5851.70

H+CH2NH=H2+H2CN                                         2.4000e+08    1.500      7322.10

O+CH2NH=OH+H2CN                                         1.7000e+08    1.500      4629.70

OH+CH2NH=H2O+H2CN                                       1.2000e+06    2.000       -89.40

CH3+CH2NH=CH4+H2CN                                      8.2000e+05    1.870      7123.40

NH2+CH2NH=NH3+H2CN                                      9.2000e+05    1.940      4440.90

H+CH2NH=H2+HCNH                                         3.0000e+08    1.500      6129.90

O+CH2NH=OH+HCNH                                         2.2000e+08    1.500      5404.60

OH+CH2NH=H2O+HCNH                                       2.4000e+06    2.000       457.00

CH3+CH2NH=CH4+HCNH                                      5.3000e+05    1.870      9686.60

NH2+CH2NH=NH3+HCNH                                      1.8000e+06    1.940      6090.20

O+CH2NH=CH2O+NH                                         1.7000e+06    2.080         0.00

CH3NH=H+CH2NH                                           1.3000e+42   -9.240     41339.50
 PLOG /  1.000000e-01    1.600000e+36    -7.920000e+00   3.634220e+04    /
 PLOG /  1.000000e+00    1.300000e+42    -9.240000e+00   4.133950e+04    /
 PLOG /  1.000000e+01    2.300000e+44    -9.510000e+00   4.524400e+04    /

H+CH3NH=H2+CH2NH                                        7.2000e+08    1.500      -894.20

O+CH3NH=OH+CH2NH                                        5.0000e+08    1.500      -894.20

OH+CH3NH=H2O+CH2NH                                      3.6000e+06    2.000     -1192.20

CH3+CH3NH=CH4+CH2NH                                     2.4000e+06    1.870     -1112.70

CH2NH2=H+CH2NH                                          2.4000e+48  -10.820     52039.50
 PLOG /  1.000000e-01    1.100000e+45    -1.024000e+01   4.781720e+04    /
 PLOG /  1.000000e+00    2.400000e+48    -1.082000e+01   5.203950e+04    /
 PLOG /  1.000000e+01    3.200000e+46    -9.950000e+00   5.352980e+04    /

O2+CH2NH2=HO2+CH2NH                                     1.0000e+22   -3.090      6755.80

O2+CH2NH2=>O+CH2O+NH2                                   6.0000e+18   -1.590     30192.50

H+CH2NH2=H2+CH2NH                                       4.0000e+08    1.500      -894.20

O+CH2NH2=CH2O+NH2                                       7.0000e+13    0.000         0.00

O+CH2NH2=OH+CH2NH                                       3.3000e+08    1.500      -894.20

OH+CH2NH2=CH2OH+NH2                                     4.0000e+13    0.000         0.00

OH+CH2NH2=H2O+CH2NH                                     2.4000e+06    2.000     -1192.20

CH3+CH2NH2=C2H5+NH2                                     2.0000e+13    0.000      2702.30

CH3+CH2NH2=CH4+CH2NH                                    1.6000e+06    1.870      -625.90

H+CH3NH2=H2+CH2NH2                                      5.6000e+08    1.500      5464.30

O+CH3NH2=OH+CH2NH2                                      4.0000e+08    1.500      5196.00

OH+CH3NH2=H2O+CH2NH2                                    3.6000e+06    2.000       238.40

CH3+CH3NH2=CH4+CH2NH2                                   1.5000e+06    1.870      9170.00

NH2+CH3NH2=NH3+CH2NH2                                   2.8000e+06    1.940      5494.10

H+CH3NH2=H2+CH3NH                                       4.8000e+08    1.500      9706.50

O+CH3NH2=OH+CH3NH                                       3.3000e+08    1.500      6348.50

OH+CH3NH2=H2O+CH3NH                                     2.4000e+06    2.000       447.10

CH3+CH3NH2=CH4+CH3NH                                    1.6000e+06    1.870      8842.20

NH2+CH3NH2=NH3+CH3NH                                    1.8000e+06    1.940      7143.30

CH3+NH2=CH4+NH                                          2.8000e+06    1.940      9209.70

CH3+NH2=CH2+NH3                                         1.6000e+06    1.870      7570.50

CH2+N=H+HCN                                             5.0000e+13    0.000         0.00

N2+CH2=NH+HCN                                           1.0000e+13    0.000     73520.00

CH+N=H+CN                                               1.7000e+14   -0.090         0.00

CH+N2O=NO+HCN                                           1.9000e+13    0.000      -511.00

N2+C=N+CN                                               5.2400e+13    0.000     44910.00

C+NO=O+CN                                               2.0200e+14   -0.310         0.00

C+NO=CO+N                                               2.9000e+13   -0.020         0.00

CH+NO=O+HCN                                             5.3000e+13    0.000         0.00

CH+NO=H+NCO                                             2.0000e+13    0.000         0.00

CH+NO=HCO+N                                             2.9000e+13    0.000         0.00

CH+NO=CO+NH                                             5.5000e+12    0.000         0.00

CH+NO=OH+CN                                             3.3000e+12    0.000         0.00

CH2+NO=OH+HCN                                           2.9000e+14   -0.690       755.10

CH2+NO=H+HNCO                                           3.1000e+17   -1.380      1271.70

CH2+NO=H+HCNO                                           3.8000e+13   -0.360      -576.20

CH2+NO=CO+NH2                                           2.3000e+16   -1.430      1331.30

CH2+NO=O+H2CN                                           8.1000e+07    1.420      4113.10

CH2(S)+NO=OH+HCN                                        2.9000e+14   -0.690       755.10

CH2(S)+NO=H+HNCO                                        3.1000e+17   -1.380      1271.70

CH2(S)+NO=H+HCNO                                        3.8000e+13   -0.360      -576.20

CH2(S)+NO=CO+NH2                                        2.3000e+16   -1.430      1331.30

CH2(S)+NO=O+H2CN                                        8.1000e+07    1.420      4113.10

CH2(S)+NO=CH2+NO                                        1.0000e+14    0.000         0.00

HCNO=O+HCN                                              4.2000e+31   -6.100     61292.00
 PLOG /  1.000000e-01    2.000000e+30    -6.000000e+00   6.073300e+04    /
 PLOG /  1.000000e+00    4.200000e+31    -6.100000e+00   6.129200e+04    /
 PLOG /  1.000000e+01    5.900000e+31    -5.850000e+00   6.208800e+04    /

HCN=HNC                                                 1.9000e+24   -4.230     49575.65
 PLOG /  1.000000e-01    1.500000e+23    -4.200000e+00   4.945643e+04    /
 PLOG /  1.000000e+00    1.900000e+24    -4.230000e+00   4.957565e+04    /
 PLOG /  1.000000e+01    5.300000e+25    -4.340000e+00   5.019162e+04    /

H+HNC=H+HCN                                             7.8000e+13    0.000      3590.00

O+HNC=CO+NH                                             4.6000e+12    0.000      2200.00

OH+HNC=H+HNCO                                           3.6000e+12    0.000      -479.00

OH+HNC=H2O+CN                                           3.0000e+02    3.160     10600.00

HNC+CN=H+C2N2                                           1.0000e+13    0.000         0.00

C2H6+CN=C2H5+HCN                                        1.2000e+05    2.770     -1790.00

C2H6+NCO=C2H5+HNCO                                      1.5000e-09    6.890     -2910.00

C2H4+CN=C2H3+HCN                                        7.8000e+15   -0.686        61.20

C3H6+CN=C3H5-A+HCN                                      6.0500e+14   -0.190         0.00

C2H3+NO=C2H2+HNO                                        1.0000e+12    0.000      1000.00

C2H3+NO=CH2O+HCN                                        7.0000e+21   -3.382      1025.00

C2H2+NCO=HCCO+HCN                                       1.4000e+12    0.000      1815.00

CH2CO+CN=HCCO+HCN                                       2.0000e+13    0.000         0.00

CH4+CN=CH3+HCN                                          6.0200e+04    2.640      -437.00

H+CH3CN=CH3+HCN                                         2.0000e+14    0.000      9675.00

H+CH3CN=CH3+HNC                                         5.6000e+14   -0.320     20030.00

H+CH3CN=H2+CH2CN                                        3.5720e+04    2.825      4821.00

C2H3+CH3CN=C2H4+CH2CN                                   5.0000e+11    0.000      7000.00

O+CH3CN=CH3+NCO                                         2.8800e+09    1.270      7709.60

CH3CN(+M)=H+CH2CN(+M)                                   9.2000e+12    0.850     95770.00
 LOW/   2.90e+19      0.000      94850.0/
TROE/           0.4900   1.000e-30   1.000e+30/
N2/ 1.50/  H2O/ 12.00/  

CH3CN=CH3+CN                                            1.0000e+15    0.000    116937.40

CH3+HOCN=OH+CH3CN                                       5.0000e+12    0.000      2000.00

O+CH2CN=CH2O+CN                                         1.3000e+12    0.640         0.00

CH2OH+CN=OH+CH2CN                                       5.0000e+13    0.000         0.00

CH3+CN=H+CH2CN                                          1.0000e+14    0.000         0.00

CH3+CH3CN=CH4+CH2CN                                     1.0000e+13    0.000      7000.00

CH3CN+CN=HCN+CH2CN                                      5.0100e+13    0.000      2006.70

CH3CN+CN=CH3+C2N2                                       1.0000e+13    0.000      9985.70

C2H3+N=CH2+HCN                                          2.0000e+13    0.000         0.00

HCCO+N=CO+HCN                                           5.0000e+13    0.000         0.00

HCCO+NO=CO+HCNO                                         8.4300e+12    0.000      -640.00

HCCO+NO=CO2+HCN                                         2.2300e+14   -0.750       400.00

HCCO+NO2=CO2+HCNO                                       1.6300e+13    0.000         0.00

C2H+NO=CO+HCN                                           4.6370e+13    0.000       570.30

C2H+NO=HCO+CN                                           1.3860e+13    0.000       570.30

C3H3+N=C2H2+HCN                                         1.0000e+13    0.000         0.00

N2O(+M)=N2+O(+M)                                        9.9000e+10    0.000     57901.00
 LOW/   6.02e+14      0.000      57444.0/
N2/ 1.70/  O2/ 1.40/  H2O/ 12.00/  

H+N2O=N2+OH                                             2.5300e+10    0.000      4550.00
 DUPLICATE

H+N2O=N2+OH                                             5.0000e+14    0.000     18100.00
 DUPLICATE

O+N2O=2NO                                               6.6200e+13    0.000     26630.00

O+N2O=N2+O2                                             1.0200e+14    0.000     28020.00

OH+N2O=N2+HO2                                           1.0000e-02    4.720     36560.00

NO+N2O=N2+NO2                                           5.2500e+05    2.230     46300.00

CH3O2+NO=CH3O+NO2                                       1.6900e+12    0.000      -570.00

C2H5O2+NO=C2H5O+NO2                                     1.8700e+12   -0.660         0.00

O2C2H4O2H+NO=>OH+2CH2O+NO2                              9.0000e+12    0.000         0.00

CH3+NO2=CH3O+NO                                         4.0000e+13   -0.200         0.00

C2H5+NO2=C2H5O+NO                                       4.0000e+13   -0.200         0.00

C3H5-A+NO2=>CH2O+C2H3+NO                                2.3000e+13    0.000      5000.00

C2H3+NO2=CH2CHO+NO                                      7.7300e+14   -0.600         0.00

CH3O2+NO2=>O2+CH3O+NO                                   1.0000e+12    0.000         0.00

C2H5O2+NO2=>O2+C2H5O+NO                                 1.0000e+12    0.000         0.00

C2H6+NO=C2H5+HNO                                        7.0000e+11    0.000     48000.00

H+CH3NO2=CH3+HNO2                                       3.1800e+15    0.000     15740.00

CH3NO2(+M)=CH3+NO2(+M)                                  1.7800e+16    0.000     58500.00
 LOW/   1.26e+17      0.000      42000.0/
TROE/           0.1830   1.000e-30   1.000e+30/

O+HNO2=OH+NO2                                           1.7000e+08    1.500      2365.40

OH+HNO2=H2O+NO2                                         1.2000e+06    2.000      -794.80

HNO2=HONO                                               3.2600e+34   -7.970     45490.00
 PLOG /  1.000000e-02    3.260000e+34    -7.970000e+00   4.549000e+04    /
 PLOG /  1.000000e-01    2.770000e+33    -7.580000e+00   4.525000e+04    /
 PLOG /  3.160000e-01    1.930000e+32    -7.180000e+00   4.494000e+04    /
 PLOG /  1.000000e+00    1.560000e+30    -6.470000e+00   4.436000e+04    /
 PLOG /  3.160000e+00    2.170000e+27    -5.490000e+00   4.367000e+04    /
 PLOG /  1.000000e+01    4.680000e+24    -4.520000e+00   4.332000e+04    /
 PLOG /  3.160000e+01    1.140000e+23    -3.810000e+00   4.364000e+04    /
 PLOG /  1.000000e+02    2.030000e+22    -3.350000e+00   4.443000e+04    /

HNO2+NH2=NO2+NH3                                        2.8000e+10    0.000     -5760.00

H+HNO2=H2O+NO                                           3.3800e+09    1.070      5565.00
 PLOG /  1.000000e-02    3.390000e+09    1.070000e+00    5.568000e+03    /
 PLOG /  1.000000e-01    3.390000e+09    1.070000e+00    5.567000e+03    /
 PLOG /  3.160000e-01    3.390000e+09    1.070000e+00    5.567000e+03    /
 PLOG /  1.000000e+00    3.380000e+09    1.070000e+00    5.565000e+03    /
 PLOG /  3.160000e+00    3.380000e+09    1.070000e+00    5.560000e+03    /
 PLOG /  1.000000e+01    3.400000e+09    1.070000e+00    5.546000e+03    /
 PLOG /  3.160000e+01    4.320000e+09    1.040000e+00    5.591000e+03    /
 PLOG /  1.000000e+02    1.270000e+10    9.100000e-01    5.968000e+03    /

H+HNO2=OH+HNO                                           3.6500e+07    1.780      5570.00
 PLOG /  1.000000e-02    3.610000e+07    1.780000e+00    5.565000e+03    /
 PLOG /  1.000000e-01    3.610000e+07    1.780000e+00    5.566000e+03    /
 PLOG /  3.160000e-01    3.620000e+07    1.780000e+00    5.567000e+03    /
 PLOG /  1.000000e+00    3.650000e+07    1.780000e+00    5.570000e+03    /
 PLOG /  3.160000e+00    3.740000e+07    1.770000e+00    5.580000e+03    /
 PLOG /  1.000000e+01    4.140000e+07    1.760000e+00    5.617000e+03    /
 PLOG /  3.160000e+01    6.230000e+07    1.710000e+00    5.770000e+03    /
 PLOG /  1.000000e+02    1.810000e+08    1.590000e+00    6.233000e+03    /

OH+NO=HNO2                                              1.4300e+18   -3.030      3899.00
 PLOG /  1.000000e-02    3.160000e+18    -3.740000e+00   1.405000e+03    /
 PLOG /  1.000000e-01    3.030000e+18    -3.430000e+00   2.618000e+03    /
 PLOG /  3.160000e-01    2.230000e+18    -3.240000e+00   3.248000e+03    /
 PLOG /  1.000000e+00    1.430000e+18    -3.030000e+00   3.899000e+03    /
 PLOG /  3.160000e+00    6.910000e+17    -2.790000e+00   4.535000e+03    /
 PLOG /  1.000000e+01    2.040000e+17    -2.490000e+00   5.125000e+03    /
 PLOG /  3.160000e+01    3.070000e+16    -2.120000e+00   5.648000e+03    /
 PLOG /  1.000000e+02    1.950000e+15    -1.640000e+00   6.099000e+03    /

OH+NO2(+M)=HONO2(+M)                                    3.0000e+13    0.000         0.00
 LOW/   2.94e+25     -3.000          0.0/
TROE/           0.4000   1.000e-30   1.000e+30   1.000e+30/

OH+HONO2=H2O+NO3                                        9.0400e+09    0.000     -1240.00

CH3O+NO(+M)=CH3ONO(+M)                                  6.0000e+14   -0.600         0.00
 LOW/   8.14e+25     -2.800          0.0/
TROE/           1.000   1.000e-30   900.0   1.000e+30/

CH3O+NO=CH2O+HNO                                        1.3000e+14   -0.700         0.00

CH3+NO(+M)=CH3NO(+M)                                    9.0000e+12    0.000       192.00
 LOW/   2.50e+16      0.000      -2841.0/
TROE/           5.000   1.000e-30   120.0   1.000e+30/

CH3O+NO2(+M)=CH3ONO2(+M)                                2.2000e+15   -0.880         0.00
 LOW/   2.91e+23     -1.740          0.0/
TROE/           0.6000   1.000e-30   1.000e+30   1.000e+30/

H+CH3ONO2=CH3O+HONO                                     1.0000e+12    0.000         0.00

O+CH3ONO2=CH3O+NO3                                      1.5000e+13    0.000      5260.00

OH+CH3ONO2=CH3O+HONO2                                   4.9000e+11    0.000      2027.00

CH3O+NO2=CH2O+HONO                                      6.0000e+12    0.000      2285.00

N2+CH=H+NCN                                             2.5000e+09    0.890     16620.00
 PLOG /  1.000000e-02    5.900000e+08    1.060000e+00    1.596000e+04    /
 PLOG /  3.000000e-02    5.900000e+08    1.060000e+00    1.595000e+04    /
 PLOG /  1.000000e-01    6.200000e+08    1.050000e+00    1.596000e+04    /
 PLOG /  3.000000e-01    9.000000e+08    1.010000e+00    1.612000e+04    /
 PLOG /  1.000000e+00    2.500000e+09    8.900000e-01    1.662000e+04    /
 PLOG /  3.000000e+00    9.200000e+09    7.500000e-01    1.741000e+04    /
 PLOG /  1.000000e+01    3.000000e+10    6.200000e-01    1.848000e+04    /
 PLOG /  3.000000e+01    3.800000e+10    6.200000e-01    1.946000e+04    /
 PLOG /  1.000000e+02    9.500000e+09    8.100000e-01    2.034000e+04    /

CN+NCO=CO+NCN                                           1.2900e+13    0.160       130.00

N2+CH=HNCN                                              1.4000e+23   -3.740     15820.00
 PLOG /  1.000000e-02    6.000000e+23    -4.410000e+00   1.441000e+04    /
 PLOG /  3.000000e-02    7.300000e+23    -4.300000e+00   1.476000e+04    /
 PLOG /  1.000000e-01    7.300000e+23    -4.170000e+00   1.520000e+04    /
 PLOG /  3.000000e-01    4.800000e+23    -4.000000e+00   1.557000e+04    /
 PLOG /  1.000000e+00    1.400000e+23    -3.740000e+00   1.582000e+04    /
 PLOG /  3.000000e+00    1.700000e+22    -3.380000e+00   1.584000e+04    /
 PLOG /  1.000000e+01    6.800000e+20    -2.900000e+00   1.569000e+04    /
 PLOG /  3.000000e+01    1.800000e+19    -2.370000e+00   1.543000e+04    /
 PLOG /  1.000000e+02    3.100000e+17    -1.780000e+00   1.524000e+04    /

O+HNCN=NO+HNC                                           1.2200e+14   -0.050        73.50

O+HNCN=NH+NCO                                           5.6000e+13   -0.050        73.50

O+HNCN=HNO+CN                                           9.3600e+12   -0.050        73.50

OH+HNCN=H2O+NCN                                         1.0400e+05    2.480     -1890.00

O2+HNCN=HO2+NCN                                         1.2600e+08    1.280     24240.00

NCN=N+CN                                                2.9500e+30   -5.290    117090.00

NCN=N2+C                                                2.6600e+28   -5.320     83110.00

H+NCN=N+HCN                                             2.2000e+11    0.710      5321.00
 PLOG /  1.000000e-02    2.200000e+11    7.100000e-01    5.321000e+03    /
 PLOG /  3.000000e-02    2.200000e+11    7.100000e-01    5.321000e+03    /
 PLOG /  1.000000e-01    2.200000e+11    7.100000e-01    5.321000e+03    /
 PLOG /  3.000000e-01    2.200000e+11    7.100000e-01    5.321000e+03    /
 PLOG /  1.000000e+00    2.200000e+11    7.100000e-01    5.321000e+03    /
 PLOG /  3.000000e+00    2.200000e+11    7.100000e-01    5.321000e+03    /
 PLOG /  1.000000e+01    2.200000e+11    7.100000e-01    5.322000e+03    /
 PLOG /  3.000000e+01    2.300000e+11    7.000000e-01    5.327000e+03    /
 PLOG /  1.000000e+02    2.500000e+11    6.900000e-01    5.371000e+03    /

H+NCN=HNCN                                              1.5000e+30   -5.430      4415.00
 PLOG /  1.000000e-02    3.900000e+23    -4.340000e+00   5.347000e+03    /
 PLOG /  3.000000e-02    3.300000e+25    -4.710000e+00   4.102000e+03    /
 PLOG /  1.000000e-01    5.600000e+27    -5.130000e+00   3.741000e+03    /
 PLOG /  3.000000e-01    1.700000e+29    -5.360000e+00   3.947000e+03    /
 PLOG /  1.000000e+00    1.500000e+30    -5.430000e+00   4.415000e+03    /
 PLOG /  3.000000e+00    2.600000e+30    -5.340000e+00   4.870000e+03    /
 PLOG /  1.000000e+01    1.200000e+30    -5.090000e+00   5.275000e+03    /
 PLOG /  3.000000e+01    1.900000e+29    -4.720000e+00   5.476000e+03    /
 PLOG /  1.000000e+02    5.100000e+27    -4.150000e+00   5.370000e+03    /

H+NCN=N+HNC                                             4.3000e-04    4.690      2434.00
 PLOG /  1.000000e-02    3.900000e-04    4.700000e+00    2.440000e+03    /
 PLOG /  3.000000e-02    3.900000e-04    4.700000e+00    2.440000e+03    /
 PLOG /  1.000000e-01    4.000000e-04    4.700000e+00    2.440000e+03    /
 PLOG /  3.000000e-01    4.000000e-04    4.700000e+00    2.438000e+03    /
 PLOG /  1.000000e+00    4.300000e-04    4.690000e+00    2.434000e+03    /
 PLOG /  3.000000e+00    4.900000e-04    4.670000e+00    2.423000e+03    /
 PLOG /  1.000000e+01    7.100000e-04    4.620000e+00    2.408000e+03    /
 PLOG /  3.000000e+01    1.700000e-03    4.520000e+00    2.622000e+03    /
 PLOG /  1.000000e+02    9.600000e-03    4.320000e+00    3.641000e+03    /

O+NCN=NO+CN                                             2.5000e+13    0.170       -34.00

O+NCN=N2+CO                                             2.4200e+02    2.320     -1135.00

O+NCN=N+NCO                                             2.2000e+09    0.420      -157.00

OH+NCN=NO+HCN                                           2.6000e+08    1.220      3593.00
 PLOG /  1.000000e-02    2.900000e+05    2.040000e+00    1.505000e+03    /
 PLOG /  3.000000e-02    6.900000e+05    1.940000e+00    1.748000e+03    /
 PLOG /  5.000000e-02    1.200000e+06    1.870000e+00    1.902000e+03    /
 PLOG /  1.000000e-01    2.900000e+06    1.760000e+00    2.163000e+03    /
 PLOG /  3.000000e-01    1.900000e+07    1.540000e+00    2.727000e+03    /
 PLOG /  1.000000e+00    2.600000e+08    1.220000e+00    3.593000e+03    /
 PLOG /  3.000000e+00    4.100000e+09    8.900000e-01    4.624000e+03    /
 PLOG /  1.000000e+01    7.100000e+10    5.600000e-01    5.985000e+03    /
 PLOG /  3.000000e+01    3.900000e+11    3.800000e-01    7.329000e+03    /
 PLOG /  1.000000e+02    2.600000e+11    4.800000e-01    8.655000e+03    /

OH+NCN=NH+NCO                                           1.7000e+18   -1.830      4143.00
 PLOG /  1.000000e-02    8.600000e+14    -9.500000e-01   7.340000e+02    /
 PLOG /  3.000000e-02    2.600000e+15    -1.080000e+00   1.128000e+03    /
 PLOG /  5.000000e-02    5.400000e+15    -1.170000e+00   1.391000e+03    /
 PLOG /  1.000000e-01    1.700000e+16    -1.300000e+00   1.843000e+03    /
 PLOG /  3.000000e-01    1.400000e+17    -1.550000e+00   2.791000e+03    /
 PLOG /  1.000000e+00    1.700000e+18    -1.830000e+00   4.143000e+03    /
 PLOG /  3.000000e+00    1.000000e+19    -2.030000e+00   5.607000e+03    /
 PLOG /  1.000000e+01    2.200000e+19    -2.080000e+00   7.339000e+03    /
 PLOG /  3.000000e+01    6.400000e+18    -1.880000e+00   8.866000e+03    /
 PLOG /  1.000000e+02    6.300000e+16    -1.250000e+00   1.022000e+04    /

O2+NCN=NO+NCO                                           3.8000e+09    0.510     24590.00

CH+NCN=HCN+CN                                           3.2100e+13    0.000      -860.00

CH2+NCN=CN+H2CN                                         7.9900e+13    0.000      4630.00

H2+NCN=H+HNCN                                           4.1100e+13    0.000     24163.00

NCN+M=N2+C+M                                            8.9000e+13    0.000     62127.00

2NCN=>N2+2CN                                            3.7000e+12    0.000         0.00

C+NCN=2CN                                               1.0000e+14    0.000         0.00

N+NCN=N2+CN                                             1.0000e+13    0.000         0.00

CN+NCN=N+C2N2                                           1.2500e+14    0.000      8000.00

NO+NCN=N2O+CN                                           1.9000e+12    0.000      6280.00

O+C2N2=CN+NCO                                           4.5700e+12    0.000      8880.00

OH+C2N2=HOCN+CN                                         2.0000e+12    0.000     19000.00

C2N2+M=2CN+M                                            1.6000e+34   -4.320    130000.00

H+C2N2=HCN+CN                                           3.1000e+14    0.000      7859.50

C2H2+CN=C2H+HCN                                         1.0000e+14    0.000      4992.80


END
