# Supplementary material for: Pyrolysis and Combustion Chemistry of Pyrrole, a Reference Component for Bio-oil Surrogates: Jet-Stirred Reactor Experiments and Kinetic Modeling
Source: Energy Fuels. 2021 Mar 2;35(9):7265–84. doi: 10.1021/acs.energyfuels.0c03874 (PMC8161689; doi:10.1021/acs.energyfuels.0c03874)
Supplement: Supplementary file 5 — ef0c03874_si_005.txt [file ef0c03874_si_005.txt]

!               Investigating the combustion and pyrolysis chemistry of pyrrole, a reference component for bio-oil surrogates. 
!                                                   Jet-stirred reactor experiments and kinetic modelling.
!
!                   1,*Matteo Pelucchi, 2Suphaporn Arunthanayothin, 2,#Yu Song, 2,*Olivier Herbinet, 1Alessandro Stagni, 
!                               3, 4Hans-Heinrich Carstensen, 1Tiziano Faravelli, 2Fr�d�rique Battin-Leclerc
!       
!          1 CRECK Modeling Lab, Department of Chemistry Materials and Chemical Engineering, Politecnico di Milano, Italy
!               2 Laboratoire R�actions et G�nie des Proc�d�s, CNRS, Universit� de Lorraine, ENSIC, Nancy Cedex, France
!                       3 Fundaci�n Agencia Aragonesa para la Investigaci�n y Desarrollo (ARAID), Zaragoza, Spain
!           4 Department of Chemical and Environmental Engineering, Engineering and Architecture School, University of Saragoza, Spain
!
!
! This mechanism is the global high temperature CRECK kinetic model and contains, in addition to the new pyrrole subset and NOx formation subset (https://doi.org/10.1016/j.proci.2018.06.115), 
!                               the specific modules of interest for bio-oil surrogates. 
!       
!               Namely: long chain alcohols (https://doi.org/10.1021/acs.energyfuels.0c02251), long chain aldehydes (https://doi.org/10.1016/j.proci.2018.07.087), 
!     organic acids (https://doi.org/10.1016/j.proci.2018.06.137, https://doi.org/10.1016/j.cej.2019.05.090), phenolic species (https://doi.org/10.1039/C8RE00198G)
!                    and methyl esthers (https://doi.org/10.1016/j.combustflame.2015.11.032, https://doi.org/10.1016/j.combustflame.2012.02.027)
!                           The user is referred to these previous studies for details on kinetic model development. 
!
ELEMENTS
C
H
O
N
HE
AR
END

SPECIES
AR                            N2                            HE                            
H2                            H                             O2                            
O                             H2O                           OH                            
H2O2                          HO2                           CO                            
CO2                           HOCO                          CH4                           
CH3                           CH2                           CH2(S)                        
C                             CH                            CH3O2H                        
CH3O2                         CH3OH                         CH3O                          
CH2OH                         CH2O                          HCO                           
HO2CHO                        HOCHO                         OCHO                          
C2H6                          C2H5                          C2H5O2H                       
C2H5O2                        C2H4                          C2H3                          
C2H2                          C2H                           C2H5OH                        
C2H5O                         PC2H4OH                       SC2H4OH                       
C2H4O2H                       C2H4O1-2                      C2H3O1-2                      
CH3CHO                        CH3CO                         CH2CHO                        
CH2CO                         HCCO                          CH3CO3                        
CH3CO3H                       CH2OHCHO                      CHOCHO                        
O2C2H4O2H                     HO2CH2CHO                     CH3OCHO                       
CH3OCO                        C3H8                          IC3H7                         
NC3H7                         C3H6                          C3H5-A                        
C3H5-S                        C3H5-T                        C3H5O                         
C3H6O                         CH3CHCHO                      AC4H7OOH                      
CH3CHCO                       AC3H5OOH                      C3H6OH1-2                     
C3H6OH2-1                     HOC3H6O2                      SC3H5OH                       
C3H5OH                        CH2CCH2OH                     C3H4-P                        
C3H4-A                        C3H3                          C3H2                          
C2H5CHO                       CH2CH2CHO                     RALD3                         
C2H3CHO                       CH3COCH3                      CH3COCH2                      
NC4H10                        PC4H9                         SC4H9                         
IC4H10                        IC4H9                         TC4H9                         
IC4H8                         IC4H7                         IC4H7O                        
C4H8-1                        C4H8-2                        C4H71-3                       
C4H71-4                       C4H71-O                       C4H6                          
C4H5                          C4H4                          C4H3                          
C4H2                          C6H6                          FULVENE                       
C6H5                          C5H6                          C5H5                          
MCPTD                         C10H8                         NO                            
N2O                           NO2                           HNO                           
HNO2                          HONO                          HONO2                         
N2H2                          H2NN                          NH2OH                         
HNOH                          NH3                           N2H4                          
N                             NO3                           NH                            
NNH                           NH2                           H2NO                          
N2H3                          HCN                           HNC                           
HNCO                          HCNO                          HOCN                          
CH2NO                         CH3NO                         CH3NO2                        
CH3ONO                        CH3ONO2                       CH3CN                         
CN                            NCN                           NCO                           
HNCN                          H2CN                          HCNH                          
C2N2                          CH2CN                         CH2NH                         
CH3NH2                        CH2NH2                        CH3NH                         
C4H5N                         PYRLNE                        PYRLYL                        
HNCPROP                       A-C3H4CN                      C-C3H4CN                      
C3H4CN                        A-C3H5CN                      C-C3H5CN                      
T-C3H5CN                      CHCHCN                        CH2CHCN                       
C3HN                          C4H4N2                        C4H3N2                        
C4H2N2                        C2H5CN                        CH2CH2CN                      
CH3CHCN                       CH2N                          HCCN                          
C2N                           C4N2                          PYRLYLO                       
PYRLYLOOH                     C4H4NO                        PYRLYLOO                      
CH2CCHCN                      C4H3NOLR                      A-C3H4CNOOH                   
NCCO                          OCHCN                         OCH2CN                        
NC3H7O2                       IC3H7O2                       C3H7OOH                       
C3-OQOOH                      CHOCH2CHO                     CH2OHCH2CHO                   
CH3CO2H                       HCO3                          HCO3H                         
CH2OHCOCH3                    NC3-QOOH                      IC3-QOOH                      
NC3-OOQOOH                    IC3-OOQOOH                    CH2COOH                       
IC4-OQOOH                     NC4-OQOOH                     C4H9OOH                       
C5EN-OQOOH-35                 NC5H10-O                      NC5-OQOOH                     
NC5H11OOH                     NC4-QOOH                      NC4H9-OO                      
IC4H9T-OO                     IC4T-QOOH                     IC4P-QOOH                     
IC4H9P-OO                     NC4-OOQOOH                    IC4T-OOQOOH                   
IC4P-OOQOOH                   C5EN-QOOH                     C5EN-OO                       
C5EN-OOQOOH-35                NC5H12OO                      NC5-QOOH                      
NC5-OOQOOH                    C4H6O2                        C4H8O                         
C5H8O                         NC3H7OH                       CH3CHCH2OH                    
CH3CH2CHOH                    CH2CH2CH2OH                   CH3CH2CH2O                    
IC3H7OH                       CH2CHOHCH3                    CH3COHCH3                     
C3H7CHO                       RALD4X                        C3H5CHO                       
IC3H5CHO                      NC4H7OH                       IC4H7OH                       
IC3H7CHO                      RIBALDB                       RIBALDG                       
N1C4H9OH                      CH3CH2CHCH2OH                 CH2CH2CH2CH2OH                
CH3CH2CH2CH2O                 CH3CH2CH2CHOH                 CH3CHCH2CH2OH                 
N2C4H9OH                      CH2CH2CHOHCH3                 CH3CH2CHOHCH2                 
CH3CHCHOHCH3                  CH3CH2COHCH3                  TC4H9OH                       
RTC4H8OH                      IC4H9OH                       CH3CHCH3CHOH                  
CH3CCH2OHCH3                  CH2CHCH2OHCH3                 MEK                           
C5H9OH                        C4H9CHO                       IC5H9OH                       
IC4H9CHO                      RALD5X                        ALDC6                         
RALD6X                        C5H11OH                       RPENT1OHA                     
RPENT1OHB                     IC5H11OH                      RIPENTOHA                     
RIPENTOHB                     C6H13OH                       RHEX1OHA                      
RHEX1OHB                      NC5H12                        NC5H11                        
NEOC5H12                      NEOC5H11                      NC5H10                        
NC5H9-3                       B1M2                          B1M3                          
B2M2                          CYC5H8                        C5H7                          
LC5H8                         DIALLYL                       RC6H9A                        
CYC6H8                        CYC6H10                       RCYC6H9                       
CYC6H12                       CYC6H11                       NC6H12                        
NC7H16                        NC7H15                        NC7H14                        
NC7H13                        IC8H18                        IC8H17                        
IC8H16                        DIMEPTD                       C7H8                          
C6H5OH                        C6H5CHO                       C6H5CO                        
C7H7                          CH3C6H4                       C6H5O                         
BENZYNE                       RCATEC                        C6H4O2                        
CYC5H4O                       C7H7O2                        O2C6H4CH3                     
OC6H4CH2                      C6H5CH2O                      BZCOOH                        
C6H5O2                        RBBENZ                        STILB                         
OOC6H4OH                      C6H4OH                        C7H6                          
C7H5                          CYC5H4                        C5H3                          
C5H2                          C5H5O                         LC6H6                         
C6H4C2H3                      CRESOL                        RCRESOLC                      
RCRESOLO                      C6H5CH2OH                     C6H5C2H                       
C6H4C2H                       C6H5C2H3                      C6H5C2H5                      
C6H5C2H2                      C6H5CHCH3                     XYLENE                        
RXYLENE                       INDENE                        INDENYL                       
C10H7                         C10H7OH                       C10H7O                        
C10H6CH3                      C10H7CH2                      C10H7CHO                      
C10H7CH3                      CH3C10H6OH                    CH3C10H6O                     
C12H8                         C12H7                         BIPHENYL                      
C12H9                         FLUORENE                      C6H5CH2C6H5                   
C14H10                        C14H9                         C16H10                        
C16H9                         C6H5C2H4C6H5                  C18H10                        
C18H9                         LC6H5                         C6H2                          
C6H3                          C6H4                          C8H2                          
BIN1B                         BIN1A                         C18H14                        
C6H5C2H4                      RMCYC6                        MCYC6                         
TMBENZ                        NPBENZ                        RC9H11                        
DIBZFUR                       BZFUR                         ODECAL                        
DECALIN                       TETRALIN                      DCYC5                         
RTETRALIN                     RTETRAOO                      RDECALIN                      
RODECA                        NC10H22                       NC10H21                       
C10H10                        NC12H25                       IC16H33                       
NC16H33                       NC10H19                       NC12H26                       
IC16H34                       NC16H34                       NC10H20                       
IC12H26                       IC12H25                       C10H16                        
C10H15                        C6H5C4H9                      RC6H5C4H8                     
C6H5C4H7-3                    CH2OHCH2OH                    GLYCEROL                      
C3H4O3                        FURFURAL                      FURAN                         
CH2CCHCHO                     C4H3O                         MEFU2                         
DMF                           DMF-3YL                       C6H10O5                       
C6H8O4                        C6H6O3                        C5H8O4                        
CATECHOL                      GUAIACOL                      SALICALD                      
VANILLIN                      C8H6O3                        C6H5OCH3                      
C7H6O3                        RC7H5O3                       C24H28O4                      
C6H4O                         RSALICPH                      RGUAIPH                       
RANISPH                       RCATEPH                       MACRIL                        
MCROT                         MB                            ALDEST                        
UME7                          UME10                         MD                            
C12H18                        C12H22                        ALDINS                        
U2ME12                        UME16                         MPA                           
MLIN1                         MLINO                         MEOLE                         
MSTEA                         RMP3                          RMCROTA                       
RMBX                          RALDEST                       RUME7                         
RME7                          RUME10                        RMDX                          
RUME16                        RMPAX                         RMLIN1X                       
RMLIN1A                       RMLINA                        RMLINX                        
RMEOLES                       RMEOLEA                       RSTEAX                        
C3H7COOH                      RBUTANOICA                    RBUTANOICB                    
RBUTANOICC                    C4H9COOH                      RPENTANOICA                   
RPENTANOICB                   RPENTANOICC                   RPENTANOICD                   
C2H5CHCO                      C4H7COOH-1                    C3H5COOH-1                    
C2H3COOH                      C3H7CHCO                      CH2CH2COOH                    
RO2BUTANOIC                   QBUTANOIC                     ZBUTANOIC                     
KBUTANOIC                     RO2PENTANOIC                  QPENTANOIC                    
ZPENTANOIC                    KPENTANOIC                    
END

REACTIONS
!!!!!!!!!!!!!!!!!!!!!!!!!!!!!!!! Pyrrole subset !!!!!!!!!!!!!!!!!!!!!!!!!!!!!!!!!!!!!!!!!!
C4H5N=PYRLNE                                            3.1600e+13    0.005     46300.00

C4H5N=HNCPROP                                           1.1000e+14    0.000     77161.90

PYRLNE=A-C3H5CN                                         5.2400e+15    0.000     75710.00

PYRLNE=C-C3H5CN                                         1.6500e+15    0.000     70050.00

PYRLNE=HNCPROP                                          2.5100e+15    0.000     79474.00

PYRLNE=H+A-C3H4CN                                       2.0400e+17    0.000     86746.00

HNCPROP=C3H4-P+HCN                                      5.5000e+12    0.000     37739.80

H+PYRLYL=PYRLNE                                         1.0000e+14    0.000         0.00

H+PYRLYL=C4H5N                                          1.0000e+14    0.000         0.00

C3H3+HCNH=HNCPROP                                       2.0000e+13    0.000         0.00

C-C3H5CN=T-C3H5CN                                       1.4000e+14    0.000     57572.90

A-C3H5CN=C-C3H5CN                                       7.2000e+14    0.000     58862.90

A-C3H5CN=T-C3H5CN                                       7.0000e+14    0.000     61968.50

CH3+CHCHCN=T-C3H5CN                                     4.0000e+13    0.000         0.00

CH3+CHCHCN=C-C3H5CN                                     4.0000e+13    0.000         0.00

C2H3+CH2CN=A-C3H5CN                                     1.0000e+14   -0.320      -262.30
 REV /  3.3900e+15  0.000  82640.00  /

C-C3H5CN=C3H4-P+HCN                                     2.6000e+12    0.100     75967.50

T-C3H5CN=C3H4-P+HCN                                     2.6000e+12    0.100     75967.50

C3H5-A+CN=A-C3H5CN                                      3.0000e+13    0.000         0.00

H+A-C3H5CN=C2H4+CH2CN                                   1.0000e+13    0.000      3010.00

H+A-C3H5CN=C3H5-A+HCN                                   7.0000e+12    0.000      3010.00

H+T-C3H5CN=CH3+CH2CHCN                                  6.0000e+12    0.000      5996.20

H+T-C3H5CN=C3H5-S+HCN                                   6.0000e+12    0.000      4000.00

H+C-C3H5CN=CH3+CH2CHCN                                  6.0000e+12    0.000      5996.20

H+C-C3H5CN=C3H5-S+HCN                                   6.0000e+12    0.000      4000.00

H+A-C3H4CN=A-C3H5CN                                     5.0000e+12    0.000         0.00

H+A-C3H4CN=C-C3H5CN                                     5.0000e+12    0.000         0.00

H+A-C3H4CN=T-C3H5CN                                     5.0000e+12    0.000         0.00

PYRLYL=C-C3H4CN                                         1.5000e+13    0.000     38987.10

A-C3H4CN=CH3+C3HN                                       1.0000e+14    0.000     81963.70

C3H4CN=CH3+C3HN                                         6.0000e+14    0.000     42000.00

A-C3H4CN=C-C3H4CN                                       5.0000e+13    0.000     51982.80

C-C3H4CN=C2H2+CH2CN                                     1.0660e+15   -0.560     36320.00

C3H4-P+CN=C3H4CN                                        9.3000e+38   -8.760     12000.00

C3H4-P+CN=C-C3H4CN                                      9.3000e+38   -8.760     12000.00

H+C-C3H5CN=H2+A-C3H4CN                                  3.6440e+05    2.455      4361.20

OH+C-C3H5CN=H2O+A-C3H4CN                                4.4600e+06    2.072      1050.80

HO2+C-C3H5CN=H2O2+A-C3H4CN                              3.0700e-02    4.403     13547.00

O2+C-C3H5CN=HO2+A-C3H4CN                                6.0000e+19   -1.670     46192.00

O+C-C3H5CN=OH+A-C3H4CN                                  5.2400e+11    0.700      5884.00

CH3+C-C3H5CN=CH4+A-C3H4CN                               2.2100e+00    3.500      5675.00

CN+C-C3H5CN=HCN+A-C3H4CN                                9.0000e+13    0.000      -500.00

CH2CN+C-C3H5CN=CH3CN+A-C3H4CN                           5.0000e+11    0.000     11992.40

C-C3H5CN+CHCHCN=A-C3H4CN+CH2CHCN                        5.0000e+11    0.000      8002.90

H+C-C3H5CN=H2+C3H4CN                                    2.2500e+07    1.930     12950.00

OH+C-C3H5CN=H2O+C3H4CN                                  1.1100e+04    2.745      2215.50

HO2+C-C3H5CN=H2O2+C3H4CN                                2.1500e+05    2.000     20242.54

O2+C-C3H5CN=HO2+C3H4CN                                  2.1100e+13    0.000     57623.10

O+C-C3H5CN=OH+C3H4CN                                    5.0000e+06    2.000      8781.96

CH3+C-C3H5CN=CH4+C3H4CN                                 4.8500e+02    2.947     15148.00

CN+C-C3H5CN=HCN+C3H4CN                                  5.0000e+04    2.000      5083.29

CH2CN+C-C3H5CN=CH3CN+C3H4CN                             5.0000e+11    0.000     11992.40

C-C3H5CN+CHCHCN=C3H4CN+CH2CHCN                          5.0000e+11    0.000      8002.90

H+T-C3H5CN=H2+C3H4CN                                    2.2500e+07    1.930     12950.00

OH+T-C3H5CN=H2O+C3H4CN                                  1.1100e+04    2.745      2215.50

HO2+T-C3H5CN=H2O2+C3H4CN                                2.1500e+05    2.000     20242.54

O2+T-C3H5CN=HO2+C3H4CN                                  2.1100e+13    0.000     57623.10

O+T-C3H5CN=OH+C3H4CN                                    5.0000e+06    2.000      8781.96

CH3+T-C3H5CN=CH4+C3H4CN                                 4.8500e+02    2.947     15148.00

CN+T-C3H5CN=HCN+C3H4CN                                  5.0000e+04    2.000      5083.29

CH2CN+T-C3H5CN=CH3CN+C3H4CN                             5.0000e+11    0.000     11992.40

T-C3H5CN+CHCHCN=C3H4CN+CH2CHCN                          5.0000e+11    0.000      8002.90

H+T-C3H5CN=H2+A-C3H4CN                                  3.6440e+05    2.455      4361.20

OH+T-C3H5CN=H2O+A-C3H4CN                                4.4600e+06    2.072      1050.80

HO2+T-C3H5CN=H2O2+A-C3H4CN                              3.0700e-02    4.403     13547.20

O2+T-C3H5CN=HO2+A-C3H4CN                                1.2000e+20   -1.670     46192.10

O+T-C3H5CN=OH+A-C3H4CN                                  5.2400e+11    0.700      5884.00

CH3+T-C3H5CN=CH4+A-C3H4CN                               2.2100e+00    3.500      5675.00

CN+T-C3H5CN=HCN+A-C3H4CN                                9.0000e+13    0.000      -500.00

CH2CN+T-C3H5CN=CH3CN+A-C3H4CN                           5.0000e+11    0.000     10989.00

T-C3H5CN+CHCHCN=A-C3H4CN+CH2CHCN                        5.0000e+11    0.000      8002.90

H+A-C3H5CN=H2+A-C3H4CN                                  1.9000e+02    3.500      1627.00

OH+A-C3H5CN=H2O+A-C3H4CN                                7.7690e+05    2.200      -437.18

HO2+A-C3H5CN=H2O2+A-C3H4CN                              7.8200e-01    3.970     11702.00

O2+A-C3H5CN=HO2+A-C3H4CN                                5.0000e+13    0.000     37190.00

O+A-C3H5CN=OH+A-C3H4CN                                  1.7500e+11    0.700      5884.00

CH3+A-C3H5CN=CH4+A-C3H4CN                               7.1400e+00    3.570      7642.00

CN+A-C3H5CN=HCN+A-C3H4CN                                9.0000e+13    0.000      -500.00

CH2CN+A-C3H5CN=CH3CN+A-C3H4CN                           2.0000e+11    0.000     12000.00

A-C3H5CN+CHCHCN=A-C3H4CN+CH2CHCN                        5.0000e+11    0.000      8002.90

H+A-C3H5CN=H2+C-C3H4CN                                  2.2500e+07    1.930     12950.00

OH+A-C3H5CN=H2O+C-C3H4CN                                1.1100e+04    2.745      2215.50

HO2+A-C3H5CN=H2O2+C-C3H4CN                              2.1500e+05    2.000     20242.54

O2+A-C3H5CN=HO2+C-C3H4CN                                2.1100e+13    0.000     57623.10

O+A-C3H5CN=OH+C-C3H4CN                                  5.0000e+06    2.000      8781.96

CH3+A-C3H5CN=CH4+C-C3H4CN                               4.8500e+02    2.947     15148.00

CN+A-C3H5CN=HCN+C-C3H4CN                                5.0000e+04    2.000      5083.29

CH2CN+A-C3H5CN=CH3CN+C-C3H4CN                           2.0000e+11    0.000     12000.00

A-C3H5CN+CHCHCN=C-C3H4CN+CH2CHCN                        5.0000e+11    0.000      8002.90

H+C4H5N=H2+PYRLYL                                       1.0000e+06    2.000      2825.33

OH+C4H5N=H2O+PYRLYL                                     9.0000e+08    1.000      -695.00

HO2+C4H5N=H2O2+PYRLYL                                   3.6000e+06    2.000     14440.00

O+C4H5N=OH+PYRLYL                                       1.1000e+06    2.000      1404.00

O2+C4H5N=HO2+PYRLYL                                     8.0000e+13    0.000     37150.00

NO+C4H5N=HNO+PYRLYL                                     1.0000e+11    0.000     44000.00

CN+C4H5N=HCN+PYRLYL                                     6.7800e+04    2.000      2730.26

CH2CN+C4H5N=CH3CN+PYRLYL                                1.3500e+04    2.000     12459.86

CH3+C4H5N=CH4+PYRLYL                                    4.5000e+04    2.000      3778.15

C2H3+C4H5N=C2H4+PYRLYL                                  1.0170e+05    2.000      2730.26

C2H5+C4H5N=C2H6+PYRLYL                                  3.0000e+04    2.000      5405.42

NC3H7+C4H5N=C3H8+PYRLYL                                 2.0250e+04    2.000      5405.42

IC3H7+C4H5N=C3H8+PYRLYL                                 2.0250e+04    2.000      8487.19

C3H5-S+C4H5N=C3H6+PYRLYL                                4.0500e+04    2.000      3301.28

C3H5-T+C4H5N=C3H6+PYRLYL                                4.0500e+04    2.000      3301.28

C3H5-A+C4H5N=C3H6+PYRLYL                                8.0850e+04    2.000     11294.92

C4H5+C4H5N=C4H6+PYRLYL                                  4.0500e+04    2.000      3301.28

C4H71-4+C4H5N=C4H8-1+PYRLYL                             2.0250e+04    2.000      5309.47

C4H71-3+C4H5N=C4H8-2+PYRLYL                             5.1000e+04    2.000     12168.47

IC4H7+C4H5N=IC4H8+PYRLYL                                4.0500e+04    2.000     12168.47

C4H3+C4H5N=C4H4+PYRLYL                                  6.1350e+04    2.000      3969.14

C6H5+C4H5N=C6H6+PYRLYL                                  5.5500e+07    1.000      1067.64

C5H5+C4H5N=C5H6+PYRLYL                                  5.1000e+04    2.000     12459.86

CH3O+C4H5N=CH3OH+PYRLYL                                 6.4200e+04    2.000       463.75

CH2OH+C4H5N=CH3OH+PYRLYL                                4.2450e+04    2.000      8777.08

HCO+C4H5N=CH2O+PYRLYL                                   1.8900e+05    2.000     10810.03

CH3CO+C4H5N=CH3CHO+PYRLYL                               2.0250e+05    2.000     12459.86

CH2CHO+C4H5N=CH3CHO+PYRLYL                              3.4500e+04    2.000     10034.85

C3H3+C4H5N=C3H4-A+PYRLYL                                4.0500e+04    2.000     12459.86

HCCO+C4H5N=CH2CO+PYRLYL                                 6.4200e+04    2.000      3969.14

H+PYRLNE=H2+PYRLYL                                      1.5000e+14    0.000     11992.30

OH+PYRLNE=H2O+PYRLYL                                    7.5000e+09    1.000      1311.28

HO2+PYRLNE=H2O2+PYRLYL                                  4.0000e+06    2.000     15514.51

O+PYRLNE=OH+PYRLYL                                      1.2000e+07    2.000      2500.00

O2+PYRLNE=HO2+PYRLYL                                    8.5000e+06    2.000     44000.00

NO+PYRLNE=HNO+PYRLYL                                    1.0000e+11    0.000     44000.00

CN+PYRLNE=HCN+PYRLYL                                    6.7830e+05    2.000      4871.29

CH2CN+PYRLNE=CH3CN+PYRLYL                               8.1000e+04    2.000     14000.00

CH3+PYRLNE=CH4+PYRLYL                                   1.2700e+12    0.000     13000.00

C2H3+PYRLNE=C2H4+PYRLYL                                 4.0680e+05    2.000      3900.00

C2H5+PYRLNE=C2H6+PYRLYL                                 1.2000e+05    2.000      6700.00

NC3H7+PYRLNE=C3H8+PYRLYL                                8.1000e+04    2.000      6700.00

IC3H7+PYRLNE=C3H8+PYRLYL                                8.1000e+04    2.000      9900.00

C3H5-S+PYRLNE=C3H6+PYRLYL                               1.6200e+05    2.000      4500.00

C3H5-T+PYRLNE=C3H6+PYRLYL                               1.6200e+05    2.000      4500.00

C3H5-A+PYRLNE=C3H6+PYRLYL                               3.2340e+05    2.000     12800.00

C4H5+PYRLNE=C4H6+PYRLYL                                 1.6200e+05    2.000      4500.00

C4H71-4+PYRLNE=C4H8-1+PYRLYL                            8.1000e+04    2.000      6600.00

C4H71-3+PYRLNE=C4H8-2+PYRLYL                            2.0400e+05    2.000     13700.00

IC4H7+PYRLNE=IC4H8+PYRLYL                               1.6200e+05    2.000     13700.00

C4H3+PYRLNE=C4H4+PYRLYL                                 2.4540e+05    2.000      5200.00

C6H5+PYRLNE=C6H6+PYRLYL                                 2.2200e+08    1.000      2000.00

C5H5+PYRLNE=C5H6+PYRLYL                                 2.0400e+05    2.000     14000.00

CH3O+PYRLNE=CH3OH+PYRLYL                                2.5680e+05    2.000      1500.00

CH2OH+PYRLNE=CH3OH+PYRLYL                               1.6980e+05    2.000     10200.00

HCO+PYRLNE=CH2O+PYRLYL                                  7.5600e+05    2.000     12300.00

CH3CO+PYRLNE=CH3CHO+PYRLYL                              8.1000e+05    2.000     14000.00

CH2CHO+PYRLNE=CH3CHO+PYRLYL                             1.3800e+05    2.000     11500.00

C3H3+PYRLNE=C3H4-A+PYRLYL                               1.6200e+05    2.000     14000.00

HCCO+PYRLNE=CH2CO+PYRLYL                                2.5680e+05    2.000      5200.00

H+HNCPROP=>H2+C3H3+HCN                                  1.2000e+07    2.000      9957.26

CH3+HNCPROP=>CH4+C3H3+HCN                               1.2000e+05    2.000     11196.53

C2H3+HNCPROP=>C2H4+C3H3+HCN                             2.7120e+05    2.000      9832.26

C2H5+HNCPROP=>C2H6+C3H3+HCN                             8.0000e+04    2.000     13265.38

NC3H7+HNCPROP=>C3H8+C3H3+HCN                            5.4000e+04    2.000     13265.38

IC3H7+HNCPROP=>C3H8+C3H3+HCN                            5.4000e+04    2.000     17064.96

C3H5-S+HNCPROP=>C3H6+C3H3+HCN                           1.0800e+05    2.000     10579.25

C3H5-T+HNCPROP=>C3H6+C3H3+HCN                           1.0800e+05    2.000     10579.25

C3H5-A+HNCPROP=>C3H6+C3H3+HCN                           2.1560e+05    2.000     20432.90

C4H5+HNCPROP=>C3H3+C4H6+HCN                             1.0800e+05    2.000     10579.25

C4H71-4+HNCPROP=>C3H3+C4H8-1+HCN                        5.4000e+04    2.000     13144.81

C4H71-3+HNCPROP=>C3H3+C4H8-2+HCN                        1.3600e+05    2.000     21467.03

IC4H7+HNCPROP=>C3H3+IC4H8+HCN                           1.0800e+05    2.000     21467.03

C4H3+HNCPROP=>C3H3+C4H4+HCN                             1.6360e+05    2.000     11442.22

C6H5+HNCPROP=>C3H3+C6H6+HCN                             1.4800e+08    1.000      6728.39

C5H5+HNCPROP=>C3H3+C5H6+HCN                             1.3600e+05    2.000     21810.72

O+HNCPROP=>OH+C3H3+HCN                                  9.4000e+06    2.000      8057.53

O2+HNCPROP=>HO2+C3H3+HCN                                6.8000e+06    2.000     54834.21

OH+HNCPROP=>H2O+C3H3+HCN                                6.0000e+09    1.000      3830.11

HO2+HNCPROP=>H2O2+C3H3+HCN                              3.2000e+06    2.000     24090.27

CH3O+HNCPROP=>CH3OH+C3H3+HCN                            1.7120e+05    2.000      6755.27

CH2OH+HNCPROP=>CH3OH+C3H3+HCN                           1.1320e+05    2.000     17416.23

HCO+HNCPROP=>CH2O+C3H3+HCN                              5.0400e+05    2.000     19856.30

CH3CO+HNCPROP=>CH3CHO+C3H3+HCN                          5.4000e+05    2.000     21810.72

CH2CHO+HNCPROP=>CH3CHO+C3H3+HCN                         9.2000e+04    2.000     18930.41

C3H3+HNCPROP=>C3H4-A+C3H3+HCN                           1.0800e+05    2.000     21810.72

HCCO+HNCPROP=>CH2CO+C3H3+HCN                            1.7120e+05    2.000     11442.22

CH3O2+HNCPROP=>CH3O2H+C3H3+HCN                          3.0400e+05    2.000     20202.44

C2H5O2+HNCPROP=>C2H5O2H+C3H3+HCN                        3.0400e+05    2.000     20202.44

HNCPROP+NC3H7O2=>C3H3+HCN+C3H7OOH                       3.0400e+05    2.000     20202.44

HNCPROP+IC3H7O2=>C3H3+HCN+C3H7OOH                       3.0400e+05    2.000     20202.44

HNCPROP+HCO3=>C3H3+HCN+HCO3H                            1.3600e+05    2.000     13024.11

CH3CO3+HNCPROP=>CH3CO3H+C3H3+HCN                        1.3600e+05    2.000     13024.11

CH3COCH2+HNCPROP=>C3H3+CH3COCH3+HCN                     9.2000e+04    2.000     14821.74

HNCPROP+C6H5O=>C3H3+HCN+C6H5OH                          2.1600e+05    2.000     20087.13

HNCPROP+C6H4OH=>C3H3+HCN+C6H5OH                         1.4800e+08    1.000      6728.39

HNCPROP+C5H7=>C3H3+HCN+LC5H8                            1.0800e+05    2.000     22952.95

HNCPROP+C7H7=>C3H3+HCN+C7H8                             5.4000e+04    2.000     24090.27

HNCPROP+CH3C6H4=>C3H3+HCN+C7H8                          1.4800e+08    1.000      6728.39

HNCPROP+RCRESOLO=>C3H3+HCN+CRESOL                       1.0800e+05    2.000     20432.90

HNCPROP+C10H7=>C3H3+C10H8+HCN                           1.4800e+08    1.000      6728.39

HNCPROP+C6H5C2H4=>C3H3+HCN+C6H5C2H5                     1.0000e+05    2.000     20087.13

HNCPROP+C6H5CHCH3=>C3H3+HCN+C6H5C2H5                    7.2000e+04    2.000     24090.27

HNCPROP+INDENYL=>C3H3+HCN+INDENE                        5.2000e+04    2.000     24090.27

HNCPROP+C10H6CH3=>C3H3+HCN+C10H7CH3                     1.4800e+08    1.000      6728.39

HNCPROP+C6H4O=>C3H3+HCN+C6H5O                           1.0800e+05    2.000     20087.13

HNCPROP+RCATEC=>C3H3+HCN+CATECHOL                       8.0000e+04    2.000     18349.51

HNCPROP+RC7H5O3=>C3H3+HCN+C7H6O3                        8.0000e+04    2.000     20087.13

HNCPROP+RSALICPH=>C3H3+HCN+SALICALD                     1.6000e+08    1.000      6728.39

HNCPROP+RGUAIPH=>C3H3+HCN+GUAIACOL                      1.6000e+08    1.000      6728.39

HNCPROP+RCATEPH=>C3H3+HCN+CATECHOL                      1.6000e+08    1.000      6728.39

CN+HNCPROP=>C3H3+2HCN                                   4.0700e+06    2.000     12361.94

CH2CN+HNCPROP=>C3H3+HCN+CH3CN                           8.1000e+04    2.000     14000.00

O+HNCPROP=>CO+C2H3+HCNH                                 5.0000e+12    0.000         0.00

O2+HNCPROP=>HCO+CH2CO+HCNH                              1.0000e+14    0.000     39000.00

PYRLYL=>C3H3+HCN                                        2.7900e+79  -18.300    130768.00
 PLOG /  1.320000e-01    2.790000e+79    -1.830000e+01   1.307680e+05    /
 PLOG /  1.000000e+00    1.980000e+68    -1.500000e+01   1.248240e+05    /
 PLOG /  1.000000e+01    5.700000e+54    -1.110000e+01   1.168740e+05    /

C3H3+HCN=>PYRLYL                                        6.1700e+66  -15.700     47729.00
 PLOG /  1.320000e-01    6.170000e+66    -1.570000e+01   4.772900e+04    /
 PLOG /  1.000000e+00    6.870000e+55    -1.250000e+01   4.200000e+04    /
 PLOG /  1.000000e+01    1.130000e+43    -8.800000e+00   3.498300e+04    /

O+C-C3H5CN=C3H5-S+NCO                                   1.0000e+12    0.000      5000.00

O+T-C3H5CN=C3H5-S+NCO                                   1.0000e+12    0.000      5000.00

OH+C-C3H5CN=C3H5-S+HOCN                                 2.0000e+12    0.000      7000.00

OH+T-C3H5CN=C3H5-S+HOCN                                 2.0000e+12    0.000      7000.00

OH+PYRLYL=>CO+C2H2+CH2NH                                2.0000e+14    0.250      4350.00

OH+PYRLYL=>CO+C2H5CN                                    1.2500e+13    0.250      4350.00

O+PYRLYL=>CO+C2H2+HCNH                                  1.0000e+13    0.000         0.00

O+PYRLYL=>C4H4+NO                                       5.0000e+12    0.000         0.00

HO2+PYRLYL=PYRLYLOOH                                    1.0000e+18   -1.800      2538.00

HO2+PYRLYL=OH+C4H4NO                                    2.9000e+16   -0.660     11414.00

PYRLYLOOH=OH+C4H4NO                                     6.0000e+28   -4.280     47518.00

O2+PYRLYL=PYRLYLOO                                      5.0000e+12    0.000     25000.00

PYRLYLOO=>HCO+C2H2+HNCO                                 1.0000e+15    0.000     32000.00

CHCHCN=H+C3HN                                           1.0000e+12    0.000     47969.40

H+CHCHCN=CH2CHCN                                        4.0000e+13    0.000         0.00

H+CH2CHCN=C2H3+HCN                                      5.0000e+12    0.000      8002.90

CH2CHCN=H2+C3HN                                         1.8000e+12    0.200     75967.50

CH2CHCN=C2H2+HCN                                        2.6000e+12    0.100     75967.50

CHCHCN=C2H2+CN                                          5.0000e+13    0.000     59961.80

HO2+A-C3H4CN=A-C3H4CNOOH                                1.0300e+45  -10.600      7851.50

HO2+A-C3H4CN=OH+C4H4NO                                  1.9500e+18   -1.520      2379.20

HO2+C-C3H4CN=OH+C4H4NO                                  7.7700e+17   -1.520      2379.20

HO2+C3H4CN=>OH+C4H4NO                                   7.7700e+17   -1.520      2379.20

O2+A-C3H4CN=>HO2+CH2CCHCN                               4.9900e+15   -1.400     22428.00

A-C3H4CN=>H+CH2CCHCN                                    1.4457e+13    0.000     60324.10

C4H4NO=>H+C4H3NOLR                                      1.0000e+13    0.000     38000.00

C4H4NO=>CH2O+C2H2+CN                                    1.5000e+13    0.000     33000.00

C4H4NO=>C2H3CHO+CN                                      1.5000e+13    0.000     33000.00

H+A-C3H4CNOOH=>H2+OH+C4H3NOLR                           9.0000e+06    2.000      4000.00

CH3+A-C3H4CNOOH=>OH+CH4+C4H3NOLR                        9.0000e+04    2.000      5000.00

C2H3+A-C3H4CNOOH=>OH+C2H4+C4H3NOLR                      2.0340e+05    2.000      3900.00

C2H5+A-C3H4CNOOH=>OH+C2H6+C4H3NOLR                      6.0000e+04    2.000      6700.00

NC3H7+A-C3H4CNOOH=>OH+C3H8+C4H3NOLR                     4.0500e+04    2.000      6700.00

IC3H7+A-C3H4CNOOH=>OH+C3H8+C4H3NOLR                     4.0500e+04    2.000      9900.00

C3H5-S+A-C3H4CNOOH=>OH+C3H6+C4H3NOLR                    8.1000e+04    2.000      4500.00

C3H5-T+A-C3H4CNOOH=>OH+C3H6+C4H3NOLR                    8.1000e+04    2.000      4500.00

C3H5-A+A-C3H4CNOOH=>OH+C3H6+C4H3NOLR                    1.6170e+05    2.000     12800.00

C4H5+A-C3H4CNOOH=>OH+C4H6+C4H3NOLR                      8.1000e+04    2.000      4500.00

C4H71-4+A-C3H4CNOOH=>OH+C4H8-1+C4H3NOLR                 4.0500e+04    2.000      6600.00

C4H71-3+A-C3H4CNOOH=>OH+C4H8-2+C4H3NOLR                 1.0200e+05    2.000     13700.00

IC4H7+A-C3H4CNOOH=>OH+IC4H8+C4H3NOLR                    8.1000e+04    2.000     13700.00

C4H3+A-C3H4CNOOH=>OH+C4H4+C4H3NOLR                      1.2270e+05    2.000      5200.00

C6H5+A-C3H4CNOOH=>OH+C6H6+C4H3NOLR                      1.1100e+08    1.000      2000.00

C5H5+A-C3H4CNOOH=>OH+C5H6+C4H3NOLR                      1.0200e+05    2.000     14000.00

O+A-C3H4CNOOH=>2OH+C4H3NOLR                             7.0500e+06    2.000      2500.00

O2+A-C3H4CNOOH=>OH+HO2+C4H3NOLR                         5.1000e+06    2.000     44000.00

OH+A-C3H4CNOOH=>H2O+OH+C4H3NOLR                         4.5000e+09    1.000        50.00

HO2+A-C3H4CNOOH=>OH+H2O2+C4H3NOLR                       2.4000e+06    2.000     16000.00

CH3O+A-C3H4CNOOH=>OH+CH3OH+C4H3NOLR                     1.2840e+05    2.000      1500.00

CH2OH+A-C3H4CNOOH=>OH+CH3OH+C4H3NOLR                    8.4900e+04    2.000     10200.00

HCO+A-C3H4CNOOH=>OH+CH2O+C4H3NOLR                       3.7800e+05    2.000     12300.00

CH3CO+A-C3H4CNOOH=>OH+CH3CHO+C4H3NOLR                   4.0500e+05    2.000     14000.00

CH2CHO+A-C3H4CNOOH=>OH+CH3CHO+C4H3NOLR                  6.9000e+04    2.000     11500.00

C3H3+A-C3H4CNOOH=>OH+C3H4-A+C4H3NOLR                    8.1000e+04    2.000     14000.00

HCCO+A-C3H4CNOOH=>OH+CH2CO+C4H3NOLR                     1.2840e+05    2.000      5200.00

CH3O2+A-C3H4CNOOH=>OH+CH3O2H+C4H3NOLR                   2.2800e+05    2.000     12600.00

C2H5O2+A-C3H4CNOOH=>OH+C2H5O2H+C4H3NOLR                 2.2800e+05    2.000     12600.00

A-C3H4CNOOH+NC3H7O2=>OH+C4H3NOLR+C3H7OOH                2.2800e+05    2.000     12600.00

A-C3H4CNOOH+IC3H7O2=>OH+C4H3NOLR+C3H7OOH                2.2800e+05    2.000     12600.00

A-C3H4CNOOH+HCO3=>OH+C4H3NOLR+HCO3H                     1.0200e+05    2.000      6500.00

CH3CO3+A-C3H4CNOOH=>OH+CH3CO3H+C4H3NOLR                 1.0200e+05    2.000      6500.00

CH3COCH2+A-C3H4CNOOH=>OH+CH3COCH3+C4H3NOLR              6.9000e+04    2.000      8000.00

A-C3H4CNOOH+C6H5O=>OH+C4H3NOLR+C6H5OH                   1.6200e+05    2.000     12500.00

A-C3H4CNOOH+C6H4OH=>OH+C4H3NOLR+C6H5OH                  1.1100e+08    1.000      2000.00

A-C3H4CNOOH+C5H7=>OH+C4H3NOLR+LC5H8                     8.1000e+04    2.000     15000.00

A-C3H4CNOOH+C7H7=>OH+C4H3NOLR+C7H8                      4.0500e+04    2.000     16000.00

A-C3H4CNOOH+CH3C6H4=>OH+C4H3NOLR+C7H8                   1.1100e+08    1.000      2000.00

A-C3H4CNOOH+RCRESOLO=>OH+C4H3NOLR+CRESOL                8.1000e+04    2.000     12800.00

A-C3H4CNOOH+C10H7=>OH+C10H8+C4H3NOLR                    1.1100e+08    1.000      2000.00

A-C3H4CNOOH+C6H5C2H4=>OH+C4H3NOLR+C6H5C2H5              7.5000e+04    2.000     12500.00

A-C3H4CNOOH+C6H5CHCH3=>OH+C4H3NOLR+C6H5C2H5             5.4000e+04    2.000     16000.00

A-C3H4CNOOH+INDENYL=>OH+C4H3NOLR+INDENE                 3.9000e+04    2.000     16000.00

A-C3H4CNOOH+C10H6CH3=>OH+C4H3NOLR+C10H7CH3              1.1100e+08    1.000      2000.00

A-C3H4CNOOH+C6H4O=>OH+C4H3NOLR+C6H5O                    8.1000e+04    2.000     12500.00

A-C3H4CNOOH+RCATEC=>OH+C4H3NOLR+CATECHOL                6.0000e+04    2.000     11000.00

A-C3H4CNOOH+RC7H5O3=>OH+C4H3NOLR+C7H6O3                 6.0000e+04    2.000     12500.00

A-C3H4CNOOH+RSALICPH=>OH+C4H3NOLR+SALICALD              1.2000e+08    1.000      2000.00

A-C3H4CNOOH+RGUAIPH=>OH+C4H3NOLR+GUAIACOL               1.2000e+08    1.000      2000.00

A-C3H4CNOOH+RCATEPH=>OH+C4H3NOLR+CATECHOL               1.2000e+08    1.000      2000.00

H+C4H3NOLR=>H2+CO+C2H2+CN                               1.2000e+07    2.000      2573.61

CH3+C4H3NOLR=>CO+CH4+C2H2+CN                            1.2000e+05    2.000      3516.32

C2H3+C4H3NOLR=>CO+C2H4+C2H2+CN                          2.7120e+05    2.000      2479.60

C2H5+C4H3NOLR=>CO+C2H6+C2H2+CN                          8.0000e+04    2.000      5128.01

NC3H7+C4H3NOLR=>CO+C2H2+C3H8+CN                         5.4000e+04    2.000      5128.01

IC3H7+C4H3NOLR=>CO+C2H2+C3H8+CN                         5.4000e+04    2.000      8184.45

C3H5-S+C4H3NOLR=>CO+C2H2+C3H6+CN                        1.0800e+05    2.000      3044.41

C3H5-T+C4H3NOLR=>CO+C2H2+C3H6+CN                        1.0800e+05    2.000      3044.41

C3H5-A+C4H3NOLR=>CO+C2H2+C3H6+CN                        2.1560e+05    2.000     10972.41

C4H5+C4H3NOLR=>CO+C2H2+C4H6+CN                          1.0800e+05    2.000      3044.41

C4H71-4+C4H3NOLR=>CO+C2H2+C4H8-1+CN                     5.4000e+04    2.000      5032.93

C4H71-3+C4H3NOLR=>CO+C2H2+C4H8-2+CN                     1.3600e+05    2.000     11840.29

IC4H7+C4H3NOLR=>CO+C2H2+IC4H8+CN                        1.0800e+05    2.000     11840.29

C4H3+C4H3NOLR=>CO+C2H2+C4H4+CN                          1.6360e+05    2.000      3705.38

C6H5+C4H3NOLR=>CO+C2H2+C6H6+CN                          1.4800e+08    1.000       867.85

C5H5+C4H3NOLR=>CO+C2H2+C5H6+CN                          1.3600e+05    2.000     12129.83

O+C4H3NOLR=>OH+CO+C2H2+CN                               9.4000e+06    2.000      1169.32

O2+C4H3NOLR=>HO2+CO+C2H2+CN                             6.8000e+06    2.000     41405.89

OH+C4H3NOLR=>H2O+CO+C2H2+CN                             6.0000e+09    1.000      -855.10

HO2+C4H3NOLR=>H2O2+CO+C2H2+CN                           3.2000e+06    2.000     14062.89

CH3O+C4H3NOLR=>CO+CH3OH+C2H2+CN                         1.7120e+05    2.000       241.70

CH2OH+C4H3NOLR=>CO+CH3OH+C2H2+CN                        1.1320e+05    2.000      8472.17

HCO+C4H3NOLR=>CO+CH2O+C2H2+CN                           5.0400e+05    2.000     10490.75

CH3CO+C4H3NOLR=>CO+C2H2+CH3CHO+CN                       5.4000e+05    2.000     12129.83

CH2CHO+C4H3NOLR=>CO+C2H2+CH3CHO+CN                      9.2000e+04    2.000      9720.89

C3H3+C4H3NOLR=>CO+C2H2+C3H4-A+CN                        1.0800e+05    2.000     12129.83

HCCO+C4H3NOLR=>CO+C2H2+CH2CO+CN                         1.7120e+05    2.000      3705.38

CH3O2+C4H3NOLR=>CO+CH3O2H+C2H2+CN                       3.0400e+05    2.000     10779.70

C2H5O2+C4H3NOLR=>CO+C2H5O2H+C2H2+CN                     3.0400e+05    2.000     10779.70

C4H3NOLR+NC3H7O2=>CO+C2H2+CN+C3H7OOH                    3.0400e+05    2.000     10779.70

C4H3NOLR+IC3H7O2=>CO+C2H2+CN+C3H7OOH                    3.0400e+05    2.000     10779.70

C4H3NOLR+HCO3=>CO+C2H2+CN+HCO3H                         1.3600e+05    2.000      4937.89

CH3CO3+C4H3NOLR=>CO+C2H2+CH3CO3H+CN                     1.3600e+05    2.000      4937.89

CH3COCH2+C4H3NOLR=>CO+C2H2+CH3COCH3+CN                  9.2000e+04    2.000      6366.63

C4H3NOLR+C6H5O=>CO+C2H2+CN+C6H5OH                       2.1600e+05    2.000     10683.36

C4H3NOLR+C6H4OH=>CO+C2H2+CN+C6H5OH                      1.4800e+08    1.000       867.85

C4H3NOLR+C5H7=>CO+C2H2+CN+LC5H8                         1.0800e+05    2.000     13095.77

C4H3NOLR+C7H7=>CO+C2H2+CN+C7H8                          5.4000e+04    2.000     14062.89

C4H3NOLR+CH3C6H4=>CO+C2H2+CN+C7H8                       1.4800e+08    1.000       867.85

C4H3NOLR+RCRESOLO=>CO+C2H2+CN+CRESOL                    1.0800e+05    2.000     10972.41

C4H3NOLR+C10H7=>CO+C2H2+C10H8+CN                        1.4800e+08    1.000       867.85

C4H3NOLR+C6H5C2H4=>CO+C2H2+CN+C6H5C2H5                  1.0000e+05    2.000     10683.36

C4H3NOLR+C6H5CHCH3=>CO+C2H2+CN+C6H5C2H5                 7.2000e+04    2.000     14062.89

C4H3NOLR+INDENYL=>CO+C2H2+CN+INDENE                     5.2000e+04    2.000     14062.89

C4H3NOLR+C10H6CH3=>CO+C2H2+CN+C10H7CH3                  1.4800e+08    1.000       867.85

C4H3NOLR+C6H4O=>CO+C2H2+CN+C6H5O                        1.0800e+05    2.000     10683.36

C4H3NOLR+RCATEC=>CO+C2H2+CN+CATECHOL                    8.0000e+04    2.000      9240.26

C4H3NOLR+RC7H5O3=>CO+C2H2+CN+C7H6O3                     8.0000e+04    2.000     10683.36

C4H3NOLR+RSALICPH=>CO+C2H2+CN+SALICALD                  1.6000e+08    1.000       867.85

C4H3NOLR+RGUAIPH=>CO+C2H2+CN+GUAIACOL                   1.6000e+08    1.000       867.85

C4H3NOLR+RCATEPH=>CO+C2H2+CN+CATECHOL                   1.6000e+08    1.000       867.85

H+CH2CCHCN=>H2+C3H2+CN                                  1.8000e+07    2.000      9957.26

CH3+CH2CCHCN=>CH4+C3H2+CN                               1.8000e+05    2.000     11196.53

C2H3+CH2CCHCN=>C2H4+C3H2+CN                             4.0680e+05    2.000      9832.26

C2H5+CH2CCHCN=>C2H6+C3H2+CN                             1.2000e+05    2.000     13265.38

NC3H7+CH2CCHCN=>C3H8+C3H2+CN                            8.1000e+04    2.000     13265.38

IC3H7+CH2CCHCN=>C3H8+C3H2+CN                            8.1000e+04    2.000     17064.96

C3H5-S+CH2CCHCN=>C3H6+C3H2+CN                           1.6200e+05    2.000     10579.25

C3H5-T+CH2CCHCN=>C3H6+C3H2+CN                           1.6200e+05    2.000     10579.25

C3H5-A+CH2CCHCN=>C3H6+C3H2+CN                           3.2340e+05    2.000     20432.90

C4H5+CH2CCHCN=>C3H2+C4H6+CN                             1.6200e+05    2.000     10579.25

C4H71-4+CH2CCHCN=>C3H2+C4H8-1+CN                        8.1000e+04    2.000     13144.81

C4H71-3+CH2CCHCN=>C3H2+C4H8-2+CN                        2.0400e+05    2.000     21467.03

IC4H7+CH2CCHCN=>C3H2+IC4H8+CN                           1.6200e+05    2.000     21467.03

C4H3+CH2CCHCN=>C3H2+C4H4+CN                             2.4540e+05    2.000     11442.22

C6H5+CH2CCHCN=>C3H2+C6H6+CN                             2.2200e+08    1.000      6728.39

C5H5+CH2CCHCN=>C3H2+C5H6+CN                             2.0400e+05    2.000     21810.72

O+CH2CCHCN=>OH+C3H2+CN                                  1.4100e+07    2.000      8057.53

O2+CH2CCHCN=>HO2+C3H2+CN                                1.0200e+07    2.000     54834.21

OH+CH2CCHCN=>H2O+C3H2+CN                                9.0000e+09    1.000      3830.11

HO2+CH2CCHCN=>H2O2+C3H2+CN                              4.8000e+06    2.000     24090.27

CH3O+CH2CCHCN=>CH3OH+C3H2+CN                            2.5680e+05    2.000      6755.27

CH2OH+CH2CCHCN=>CH3OH+C3H2+CN                           1.6980e+05    2.000     17416.23

HCO+CH2CCHCN=>CH2O+C3H2+CN                              7.5600e+05    2.000     19856.30

CH3CO+CH2CCHCN=>CH3CHO+C3H2+CN                          8.1000e+05    2.000     21810.72

CH2CHO+CH2CCHCN=>CH3CHO+C3H2+CN                         1.3800e+05    2.000     18930.41

C3H3+CH2CCHCN=>C3H4-A+C3H2+CN                           1.6200e+05    2.000     21810.72

HCCO+CH2CCHCN=>CH2CO+C3H2+CN                            2.5680e+05    2.000     11442.22

CH3O2+CH2CCHCN=>CH3O2H+C3H2+CN                          4.5600e+05    2.000     20202.44

C2H5O2+CH2CCHCN=>C2H5O2H+C3H2+CN                        4.5600e+05    2.000     20202.44

CH2CCHCN+NC3H7O2=>C3H2+CN+C3H7OOH                       4.5600e+05    2.000     20202.44

CH2CCHCN+IC3H7O2=>C3H2+CN+C3H7OOH                       4.5600e+05    2.000     20202.44

CH2CCHCN+HCO3=>C3H2+CN+HCO3H                            2.0400e+05    2.000     13024.11

CH3CO3+CH2CCHCN=>CH3CO3H+C3H2+CN                        2.0400e+05    2.000     13024.11

CH3COCH2+CH2CCHCN=>C3H2+CH3COCH3+CN                     1.3800e+05    2.000     14821.74

CH2CCHCN+C6H5O=>C3H2+CN+C6H5OH                          3.2400e+05    2.000     20087.13

CH2CCHCN+C6H4OH=>C3H2+CN+C6H5OH                         2.2200e+08    1.000      6728.39

CH2CCHCN+C5H7=>C3H2+CN+LC5H8                            1.6200e+05    2.000     22952.95

CH2CCHCN+C7H7=>C3H2+CN+C7H8                             8.1000e+04    2.000     24090.27

CH2CCHCN+CH3C6H4=>C3H2+CN+C7H8                          2.2200e+08    1.000      6728.39

CH2CCHCN+RCRESOLO=>C3H2+CN+CRESOL                       1.6200e+05    2.000     20432.90

CH2CCHCN+C10H7=>C3H2+C10H8+CN                           2.2200e+08    1.000      6728.39

CH2CCHCN+C6H5C2H4=>C3H2+CN+C6H5C2H5                     1.5000e+05    2.000     20087.13

CH2CCHCN+C6H5CHCH3=>C3H2+CN+C6H5C2H5                    1.0800e+05    2.000     24090.27

CH2CCHCN+INDENYL=>C3H2+CN+INDENE                        7.8000e+04    2.000     24090.27

CH2CCHCN+C10H6CH3=>C3H2+CN+C10H7CH3                     2.2200e+08    1.000      6728.39

CH2CCHCN+C6H4O=>C3H2+CN+C6H5O                           1.6200e+05    2.000     20087.13

CH2CCHCN+RCATEC=>C3H2+CN+CATECHOL                       1.2000e+05    2.000     18349.51

CH2CCHCN+RC7H5O3=>C3H2+CN+C7H6O3                        1.2000e+05    2.000     20087.13

CH2CCHCN+RSALICPH=>C3H2+CN+SALICALD                     2.4000e+08    1.000      6728.39

CH2CCHCN+RGUAIPH=>C3H2+CN+GUAIACOL                      2.4000e+08    1.000      6728.39

CH2CCHCN+RCATEPH=>C3H2+CN+CATECHOL                      2.4000e+08    1.000      6728.39

CH2CCHCN=>C3H3+CN                                       3.0000e+15    0.000    106000.00

O2+C-C3H4CN=>O+C4H4NO                                   2.3000e+20   -2.650      6489.00

O+CH2CN=HCO+HCN                                         9.1200e+02    1.000      5494.50

O+CH3CN=OH+CH2CN                                        7.6500e+08    1.500      8600.00

OH+CH3CN=H2O+CH2CN                                      2.0000e+07    2.000      5000.00

HO2+CH3CN=H2O2+CH2CN                                    9.5500e-02    4.170      9632.80

O2+CH3CN=HO2+CH2CN                                      3.7000e+14    0.000     56000.00

O2+CH2CN=OH+OCHCN                                       2.5000e+12    0.000     29700.00

O2+CH2CN=>O+OCH2CN                                      2.5000e+12    0.000     38700.00

NC3H7+CH3CN=>C3H8+CH2CN                                 4.0500e+04    2.000      6700.00

IC3H7+CH3CN=>C3H8+CH2CN                                 4.0500e+04    2.000      9900.00

C3H5-S+CH3CN=>C3H6+CH2CN                                8.1000e+04    2.000      4500.00

C3H5-T+CH3CN=>C3H6+CH2CN                                8.1000e+04    2.000      4500.00

C3H5-A+CH3CN=>C3H6+CH2CN                                1.6170e+05    2.000     12800.00

C4H5+CH3CN=>C4H6+CH2CN                                  8.1000e+04    2.000      4500.00

C4H71-4+CH3CN=>C4H8-1+CH2CN                             4.0500e+04    2.000      6600.00

C4H71-3+CH3CN=>C4H8-2+CH2CN                             1.0200e+05    2.000     13700.00

IC4H7+CH3CN=>IC4H8+CH2CN                                8.1000e+04    2.000     13700.00

C4H3+CH3CN=>C4H4+CH2CN                                  1.2270e+05    2.000      5200.00

C6H5+CH3CN=>C6H6+CH2CN                                  1.1100e+08    1.000      2000.00

C5H5+CH3CN=>C5H6+CH2CN                                  1.0200e+05    2.000     14000.00

CH3O+CH3CN=>CH3OH+CH2CN                                 1.2840e+05    2.000      1500.00

CH2OH+CH3CN=>CH3OH+CH2CN                                8.4900e+04    2.000     10200.00

HCO+CH3CN=>CH2O+CH2CN                                   3.7800e+05    2.000     12300.00

CH3CO+CH3CN=>CH3CHO+CH2CN                               4.0500e+05    2.000     14000.00

CH2CHO+CH3CN=>CH3CHO+CH2CN                              6.9000e+04    2.000     11500.00

C3H3+CH3CN=>C3H4-A+CH2CN                                8.1000e+04    2.000     14000.00

HCCO+CH3CN=>CH2CO+CH2CN                                 1.2840e+05    2.000      5200.00

CH3O2+CH3CN=>CH3O2H+CH2CN                               2.2800e+05    2.000     12600.00

C2H5O2+CH3CN=>C2H5O2H+CH2CN                             2.2800e+05    2.000     12600.00

CH3CN+NC3H7O2=>CH2CN+C3H7OOH                            2.2800e+05    2.000     12600.00

CH3CN+IC3H7O2=>CH2CN+C3H7OOH                            2.2800e+05    2.000     12600.00

CH3CN+HCO3=>CH2CN+HCO3H                                 1.0200e+05    2.000      6500.00

CH3CO3+CH3CN=>CH3CO3H+CH2CN                             1.0200e+05    2.000      6500.00

CH3COCH2+CH3CN=>CH3COCH3+CH2CN                          6.9000e+04    2.000      8000.00

CH3CN+C6H5O=>CH2CN+C6H5OH                               1.6200e+05    2.000     12500.00

CH3CN+C6H4OH=>CH2CN+C6H5OH                              1.1100e+08    1.000      2000.00

CH3CN+C5H7=>CH2CN+LC5H8                                 8.1000e+04    2.000     15000.00

CH3CN+C7H7=>CH2CN+C7H8                                  4.0500e+04    2.000     16000.00

CH3CN+CH3C6H4=>CH2CN+C7H8                               1.1100e+08    1.000      2000.00

CH3CN+RCRESOLO=>CH2CN+CRESOL                            8.1000e+04    2.000     12800.00

CH3CN+C10H7=>C10H8+CH2CN                                1.1100e+08    1.000      2000.00

CH3CN+C6H5C2H4=>CH2CN+C6H5C2H5                          7.5000e+04    2.000     12500.00

CH3CN+C6H5CHCH3=>CH2CN+C6H5C2H5                         5.4000e+04    2.000     16000.00

CH3CN+INDENYL=>CH2CN+INDENE                             3.9000e+04    2.000     16000.00

CH3CN+C10H6CH3=>CH2CN+C10H7CH3                          1.1100e+08    1.000      2000.00

CH3CN+C6H4O=>CH2CN+C6H5O                                8.1000e+04    2.000     12500.00

CH3CN+RCATEC=>CH2CN+CATECHOL                            6.0000e+04    2.000     11000.00

CH3CN+RC7H5O3=>CH2CN+C7H6O3                             6.0000e+04    2.000     12500.00

CH3CN+RSALICPH=>CH2CN+SALICALD                          1.2000e+08    1.000      2000.00

CH3CN+RGUAIPH=>CH2CN+GUAIACOL                           1.2000e+08    1.000      2000.00

CH3CN+RCATEPH=>CH2CN+CATECHOL                           1.2000e+08    1.000      2000.00

H+HCCN=H2+C2N                                           1.6000e+14    0.000         0.00

O+HCCN=HCO+CN                                           1.2000e+14    0.000       536.00

O+HCCN=CO+HCN                                           8.0000e+13    0.000       536.00

OH+HCCN=H+OCHCN                                         2.8000e+13    0.123      -161.00

OH+HCCN=H2O+C2N                                         8.6000e+05    2.019      6776.00

O2+HCCN=CO2+HCN                                         1.1000e+12    0.000         0.00

CH4+HCCN=CH3+CH2CN                                      4.3000e+12    0.000     10030.00

NO+HCCN=HCN+NCO                                         2.1000e+13    0.000         0.00

OCH2CN(+M)=>H+OCHCN(+M)                                 1.1000e+10    1.210     24069.00
 LOW/   6.00e+16     -0.547      18012.0/

O2+OCH2CN=>HO2+OCHCN                                    4.8000e-01    3.567     -1055.00

OCHCN=CO+HCN                                            3.5000e+14    0.000     66300.00

OCHCN=CO+HNC                                            1.1000e+15    0.000     65300.00

H+OCHCN=H2+NCCO                                         1.6000e+15   -0.444      5682.00

CH2O+CN=H+OCHCN                                         2.4000e+13    0.000         0.00

O+OCHCN=OH+NCCO                                         4.2000e+11    0.570      2760.00

OH+OCHCN=H2O+NCCO                                       2.4000e+07    1.830     -1116.00

O2+NCCO=>CO2+NCO                                        7.0000e+10    0.000         0.00

O+CH2CN=H+OCHCN                                         3.0000e+11    0.640         0.00

OH+CH2CN=H2O+HCCN                                       4.3000e+04    2.568      3997.00

2CH2CN=C4H4N2                                           2.3000e+13    0.000         0.00

2CH2CN=CH3CN+HCCN                                       2.0000e+12    0.000     20000.00

C4H4N2=HCN+CH2CHCN                                      2.9000e+14    0.000     87440.00

C4H4N2=H+C4H3N2                                         2.5000e+15    0.000     95630.00

H+C4H4N2=H2+C4H3N2                                      3.0000e+13    0.000      5000.00

H+C4H4N2=HCN+CH2CH2CN                                   2.0000e+14    0.000     10000.00

O+C4H4N2=NCO+CH2CH2CN                                   1.2000e+10    1.180      8130.00

OH+C4H4N2=H2O+C4H3N2                                    2.7000e+02    3.270       494.00

CH3+C4H4N2=CH4+C4H3N2                                   2.0000e+12    0.000      5000.00

CN+C4H4N2=HCN+C4H3N2                                    5.0000e+13    0.000      2000.00

CH2CN+C4H4N2=CH3CN+C4H3N2                               3.5000e+12    0.000      5000.00

C4H3N2=CN+CH2CHCN                                       4.4000e+14    0.000     55000.00

C4H3N2=H+C4H2N2                                         5.6000e+13    0.000     47460.00

C4H2N2=HCN+C3HN                                         5.0000e+13    0.000     73960.80

C2H3+C4H4N2=>C2H4+C4H3N2                                4.0680e+05    2.000      3900.00

C2H5+C4H4N2=>C2H6+C4H3N2                                1.2000e+05    2.000      6700.00

NC3H7+C4H4N2=>C3H8+C4H3N2                               8.1000e+04    2.000      6700.00

IC3H7+C4H4N2=>C3H8+C4H3N2                               8.1000e+04    2.000      9900.00

C3H5-S+C4H4N2=>C3H6+C4H3N2                              1.6200e+05    2.000      4500.00

C3H5-T+C4H4N2=>C3H6+C4H3N2                              1.6200e+05    2.000      4500.00

C3H5-A+C4H4N2=>C3H6+C4H3N2                              3.2340e+05    2.000     12800.00

C4H5+C4H4N2=>C4H6+C4H3N2                                1.6200e+05    2.000      4500.00

C4H71-4+C4H4N2=>C4H8-1+C4H3N2                           8.1000e+04    2.000      6600.00

C4H71-3+C4H4N2=>C4H8-2+C4H3N2                           2.0400e+05    2.000     13700.00

IC4H7+C4H4N2=>IC4H8+C4H3N2                              1.6200e+05    2.000     13700.00

C4H3+C4H4N2=>C4H4+C4H3N2                                2.4540e+05    2.000      5200.00

C6H5+C4H4N2=>C6H6+C4H3N2                                2.2200e+08    1.000      2000.00

C5H5+C4H4N2=>C5H6+C4H3N2                                2.0400e+05    2.000     14000.00

O+C4H4N2=>OH+C4H3N2                                     1.4100e+07    2.000      2500.00

O2+C4H4N2=>HO2+C4H3N2                                   1.0200e+07    2.000     44000.00

HO2+C4H4N2=>H2O2+C4H3N2                                 4.8000e+06    2.000     16000.00

CH3O+C4H4N2=>CH3OH+C4H3N2                               2.5680e+05    2.000      1500.00

CH2OH+C4H4N2=>CH3OH+C4H3N2                              1.6980e+05    2.000     10200.00

HCO+C4H4N2=>CH2O+C4H3N2                                 7.5600e+05    2.000     12300.00

CH3CO+C4H4N2=>CH3CHO+C4H3N2                             8.1000e+05    2.000     14000.00

CH2CHO+C4H4N2=>CH3CHO+C4H3N2                            1.3800e+05    2.000     11500.00

C3H3+C4H4N2=>C3H4-A+C4H3N2                              1.6200e+05    2.000     14000.00

HCCO+C4H4N2=>CH2CO+C4H3N2                               2.5680e+05    2.000      5200.00

CH3O2+C4H4N2=>CH3O2H+C4H3N2                             4.5600e+05    2.000     12600.00

C2H5O2+C4H4N2=>C2H5O2H+C4H3N2                           4.5600e+05    2.000     12600.00

C4H4N2+NC3H7O2=>C4H3N2+C3H7OOH                          4.5600e+05    2.000     12600.00

C4H4N2+IC3H7O2=>C4H3N2+C3H7OOH                          4.5600e+05    2.000     12600.00

C4H4N2+HCO3=>C4H3N2+HCO3H                               2.0400e+05    2.000      6500.00

CH3CO3+C4H4N2=>CH3CO3H+C4H3N2                           2.0400e+05    2.000      6500.00

CH3COCH2+C4H4N2=>CH3COCH3+C4H3N2                        1.3800e+05    2.000      8000.00

C4H4N2+C6H5O=>C4H3N2+C6H5OH                             3.2400e+05    2.000     12500.00

C4H4N2+C6H4OH=>C4H3N2+C6H5OH                            2.2200e+08    1.000      2000.00

C4H4N2+C5H7=>C4H3N2+LC5H8                               1.6200e+05    2.000     15000.00

C4H4N2+C7H7=>C4H3N2+C7H8                                8.1000e+04    2.000     16000.00

C4H4N2+CH3C6H4=>C4H3N2+C7H8                             2.2200e+08    1.000      2000.00

C4H4N2+RCRESOLO=>C4H3N2+CRESOL                          1.6200e+05    2.000     12800.00

C4H4N2+C10H7=>C10H8+C4H3N2                              2.2200e+08    1.000      2000.00

C4H4N2+C6H5C2H4=>C4H3N2+C6H5C2H5                        1.5000e+05    2.000     12500.00

C4H4N2+C6H5CHCH3=>C4H3N2+C6H5C2H5                       1.0800e+05    2.000     16000.00

C4H4N2+INDENYL=>C4H3N2+INDENE                           7.8000e+04    2.000     16000.00

C4H4N2+C10H6CH3=>C4H3N2+C10H7CH3                        2.2200e+08    1.000      2000.00

C4H4N2+C6H4O=>C4H3N2+C6H5O                              1.6200e+05    2.000     12500.00

C4H4N2+RCATEC=>C4H3N2+CATECHOL                          1.2000e+05    2.000     11000.00

C4H4N2+RC7H5O3=>C4H3N2+C7H6O3                           1.2000e+05    2.000     12500.00

C4H4N2+RSALICPH=>C4H3N2+SALICALD                        2.4000e+08    1.000      2000.00

C4H4N2+RGUAIPH=>C4H3N2+GUAIACOL                         2.4000e+08    1.000      2000.00

C4H4N2+RCATEPH=>C4H3N2+CATECHOL                         2.4000e+08    1.000      2000.00

H+C4H2N2=>H2+CN+C3HN                                    6.0000e+06    2.000      9957.26

CH3+C4H2N2=>CH4+CN+C3HN                                 6.0000e+04    2.000     11196.53

C2H3+C4H2N2=>C2H4+CN+C3HN                               1.3560e+05    2.000      9832.26

C2H5+C4H2N2=>C2H6+CN+C3HN                               4.0000e+04    2.000     13265.38

NC3H7+C4H2N2=>C3H8+CN+C3HN                              2.7000e+04    2.000     13265.38

IC3H7+C4H2N2=>C3H8+CN+C3HN                              2.7000e+04    2.000     17064.96

C3H5-S+C4H2N2=>C3H6+CN+C3HN                             5.4000e+04    2.000     10579.25

C3H5-T+C4H2N2=>C3H6+CN+C3HN                             5.4000e+04    2.000     10579.25

C3H5-A+C4H2N2=>C3H6+CN+C3HN                             1.0780e+05    2.000     20432.90

C4H5+C4H2N2=>C4H6+CN+C3HN                               5.4000e+04    2.000     10579.25

C4H71-4+C4H2N2=>C4H8-1+CN+C3HN                          2.7000e+04    2.000     13144.81

C4H71-3+C4H2N2=>C4H8-2+CN+C3HN                          6.8000e+04    2.000     21467.03

IC4H7+C4H2N2=>IC4H8+CN+C3HN                             5.4000e+04    2.000     21467.03

C4H3+C4H2N2=>C4H4+CN+C3HN                               8.1800e+04    2.000     11442.22

C6H5+C4H2N2=>C6H6+CN+C3HN                               7.4000e+07    1.000      6728.39

C5H5+C4H2N2=>C5H6+CN+C3HN                               6.8000e+04    2.000     21810.72

O+C4H2N2=>OH+CN+C3HN                                    4.7000e+06    2.000      8057.53

O2+C4H2N2=>HO2+CN+C3HN                                  3.4000e+06    2.000     54834.21

OH+C4H2N2=>H2O+CN+C3HN                                  3.0000e+09    1.000      3830.11

HO2+C4H2N2=>H2O2+CN+C3HN                                1.6000e+06    2.000     24090.27

CH3O+C4H2N2=>CH3OH+CN+C3HN                              8.5600e+04    2.000      6755.27

CH2OH+C4H2N2=>CH3OH+CN+C3HN                             5.6600e+04    2.000     17416.23

HCO+C4H2N2=>CH2O+CN+C3HN                                2.5200e+05    2.000     19856.30

CH3CO+C4H2N2=>CH3CHO+CN+C3HN                            2.7000e+05    2.000     21810.72

CH2CHO+C4H2N2=>CH3CHO+CN+C3HN                           4.6000e+04    2.000     18930.41

C3H3+C4H2N2=>C3H4-A+CN+C3HN                             5.4000e+04    2.000     21810.72

HCCO+C4H2N2=>CH2CO+CN+C3HN                              8.5600e+04    2.000     11442.22

CH3O2+C4H2N2=>CH3O2H+CN+C3HN                            1.5200e+05    2.000     20202.44

C2H5O2+C4H2N2=>C2H5O2H+CN+C3HN                          1.5200e+05    2.000     20202.44

C4H2N2+NC3H7O2=>CN+C3HN+C3H7OOH                         1.5200e+05    2.000     20202.44

C4H2N2+IC3H7O2=>CN+C3HN+C3H7OOH                         1.5200e+05    2.000     20202.44

C4H2N2+HCO3=>CN+C3HN+HCO3H                              6.8000e+04    2.000     13024.11

CH3CO3+C4H2N2=>CH3CO3H+CN+C3HN                          6.8000e+04    2.000     13024.11

CH3COCH2+C4H2N2=>CH3COCH3+CN+C3HN                       4.6000e+04    2.000     14821.74

C4H2N2+C6H5O=>CN+C3HN+C6H5OH                            1.0800e+05    2.000     20087.13

C4H2N2+C6H4OH=>CN+C3HN+C6H5OH                           7.4000e+07    1.000      6728.39

C4H2N2+C5H7=>CN+C3HN+LC5H8                              5.4000e+04    2.000     22952.95

C4H2N2+C7H7=>CN+C3HN+C7H8                               2.7000e+04    2.000     24090.27

C4H2N2+CH3C6H4=>CN+C3HN+C7H8                            7.4000e+07    1.000      6728.39

C4H2N2+RCRESOLO=>CN+C3HN+CRESOL                         5.4000e+04    2.000     20432.90

C4H2N2+C10H7=>C10H8+CN+C3HN                             7.4000e+07    1.000      6728.39

C4H2N2+C6H5C2H4=>CN+C3HN+C6H5C2H5                       5.0000e+04    2.000     20087.13

C4H2N2+C6H5CHCH3=>CN+C3HN+C6H5C2H5                      3.6000e+04    2.000     24090.27

C4H2N2+INDENYL=>CN+C3HN+INDENE                          2.6000e+04    2.000     24090.27

C4H2N2+C10H6CH3=>CN+C3HN+C10H7CH3                       7.4000e+07    1.000      6728.39

C4H2N2+C6H4O=>CN+C3HN+C6H5O                             5.4000e+04    2.000     20087.13

C4H2N2+RCATEC=>CN+C3HN+CATECHOL                         4.0000e+04    2.000     18349.51

C4H2N2+RC7H5O3=>CN+C3HN+C7H6O3                          4.0000e+04    2.000     20087.13

C4H2N2+RSALICPH=>CN+C3HN+SALICALD                       8.0000e+07    1.000      6728.39

C4H2N2+RGUAIPH=>CN+C3HN+GUAIACOL                        8.0000e+07    1.000      6728.39

C4H2N2+RCATEPH=>CN+C3HN+CATECHOL                        8.0000e+07    1.000      6728.39

C2H3+CN=CH2CHCN                                         6.3000e+13    0.000         0.00

C2H5+CN=C2H5CN                                          3.0000e+13    0.000         0.00

CH2CH2CN=C2H4+CN                                        1.8000e+15    0.000     59961.80

H+CH2CHCN=CH3CHCN                                       5.0000e+12    0.000      4706.20

C2H3+CH2CHCN=C2H4+CHCHCN                                1.5000e+13    0.000     10002.90

2CHCHCN=CH2CHCN+C3HN                                    1.0000e+50  -10.500     67964.60

C2H5CN=H+CH2CH2CN                                       1.0000e+15    0.000     97945.50

C2H5CN=H+CH3CHCN                                        1.5000e+15    0.000     91949.40

H+C2H5CN=H2+CH2CH2CN                                    6.3000e+13    0.000      6999.50

H+C2H5CN=H2+CH3CHCN                                     6.3000e+13    0.000      6593.40

H+C2H5CN=C2H5+HCN                                       1.0000e+14    0.000      9985.70

CH3+C2H5CN=CH4+CH2CH2CN                                 1.0000e+12    0.000      8002.90

CH3+C2H5CN=CH4+CH3CHCN                                  1.0000e+12    0.000      8002.90

CH3+CH2CN=C2H5CN                                        2.0000e+13    0.000         0.00

CH2CH2CN=H+CH2CHCN                                      3.1000e+13    0.000     36574.30

CH3CHCN=CH3+HCCN                                        1.0000e+13    0.000     89966.60

CH2CN=H+HCCN                                            5.5000e+23   -3.090    103798.40

2HCCN=>C4H2N2                                           1.0000e+12    0.000         0.00

H+CH2CN=H2+HCCN                                         5.0100e+13    0.000      8002.90

CN+CH2CN=HCN+HCCN                                       5.0100e+13    0.000      2006.70

CH2CN+C2H5CN=CH3CN+CH2CH2CN                             5.0000e+12    0.000     22981.40

CH2CN+C2H5CN=CH3CN+CH3CHCN                              5.0000e+12    0.000     27998.10

C2H6+CH2CN=C2H5+CH3CN                                   1.0000e+13    0.000      9985.70

CH2CN+M=H2+C2N+M                                        1.0000e+15    0.000     99952.20

2C2N=C4N2                                               5.0100e+12    0.000         0.00

H+CH2CHCN=H2+CHCHCN                                     1.1200e+07    1.930     12950.00

CHCHCN+M=H+C3HN+M                                       8.0000e+15    0.000     40000.00

O2+CH2CHCN=HO2+CHCHCN                                   2.1100e+13    0.000     57623.10

O+CH2CHCN=OH+CHCHCN                                     4.7000e+06    2.000      8057.53

OH+CH2CHCN=H2O+CHCHCN                                   5.5000e+03    2.745      2215.50

HO2+CH2CHCN=H2O2+CHCHCN                                 3.2000e+06    2.000     24887.96

CH3+CH2CHCN=CH4+CHCHCN                                  1.2000e+05    2.000     10078.13

O+CH2CHCN=C2H2+HCNO                                     1.0000e+12    0.000      5000.00

OH+CH2CHCN=>CH3CHO+CN                                   3.0000e+12    0.000      7000.00

OH+CH2CHCN=>C2H3+HCNO                                   3.0000e+12    0.000     10000.00

O+CHCHCN=C2H2+NCO                                       1.0000e+12    0.000      5000.00

OH+CHCHCN=C2H2+HNCO                                     1.0000e+12    0.000      5000.00

OH+C2H5CN=H2O+CH2CH2CN                                  1.0475e+00    3.870      -100.00

OH+C2H5CN=C2H5+HOCN                                     1.2050e+01    3.500      -621.10

OH+C2H5CN=C2H5+HNCO                                     7.2263e-17   10.050       317.70
 DUPLICATE

OH+C2H5CN=C2H5+HNCO                                     2.7251e+15    0.780     17857.10
 DUPLICATE

H+CH2N=H2+HCN                                           5.0000e+13    0.000         0.00

O+CH2N=OH+HCN                                           5.0000e+13    0.000         0.00

N+CH2N=N2+CH2                                           6.0000e+13    0.000       400.00

O+CH2CHCN=C2H3+NCO                                      3.0000e+09    1.180      8130.00

H+C3HN=C2H2+CN                                          1.0000e+14    0.000      2000.00

C2H+CN=C3HN                                             1.0000e+14    0.000         0.00

C3H4-P+CN=C3H3+HCN                                      1.0000e+14    0.000         0.00

O+C3HN=HCCO+CN                                          2.9580e+09    1.280      2472.00

O+C3HN=CO+HCCN                                          7.3950e+08    1.280      2472.00

O2+C3HN=CO+OCHCN                                        3.0000e+11    0.000     26000.00

O2+C3HN=HCO+NCCO                                        3.0000e+11    0.000     27000.00

OH+C3HN=CH2CO+CN                                        7.5280e+06    1.550      2106.00
!!!!!!!!!!!!!!!!!!!!!!!!!!!!!!!!!!!!!!!!!!!!!!!!!!!!!!!!!!!!!!!!!!!!!!!!!!!!!!!!!!!!!!!!
!!!!!!!!!!!!!!!!!!!!!!!!!!!!! End Pyrrole Subset !!!!!!!!!!!!!!!!!!!!!!!!!!!!!!!!!!!!!!!
!!!!!!!!!!!!!!!!!!!!!!!!!!!!!!!!!!!!!!!!!!!!!!!!!!!!!!!!!!!!!!!!!!!!!!!!!!!!!!!!!!!!!!!!
H2+M=2H+M                                               4.5770e+19   -1.400    104400.00
H2/ 2.50/ H2O/ 12.00/ CO/ 1.90/ CO2/ 3.80/ HE/ 0.83/ CH4/ 2.00/ C2H6/ 3.00/ 

H2+O=H+OH                                               5.0800e+04    2.670      6292.00

H2+OH=H+H2O                                             4.3800e+13    0.000      6990.00

2O+M=O2+M                                               6.1650e+15   -0.500         0.00
H2/ 2.50/ H2O/ 12.00/ AR/ 0.83/ CO/ 1.90/ CO2/ 3.80/ HE/ 0.83/ CH4/ 2.00/ C2H6/ 3.00/ 

H+O2=O+OH                                               1.1400e+14    0.000     15286.00

H+OH+M=H2O+M                                            3.5000e+22   -2.000         0.00
H2/ 0.73/ H2O/ 3.65/ CH4/ 2.00/ C2H6/ 3.00/ AR/ 0.38/ 

O+H2O=2OH                                               6.7000e+07    1.704     14986.80

H+O+M=OH+M                                              4.7140e+18   -1.000         0.00
H2/ 2.50/ H2O/ 12.00/ AR/ 0.75/ CO/ 1.50/ CO2/ 2.00/ HE/ 0.75/ CH4/ 2.00/ C2H6/ 3.00/ 

H2O2(+M)=2OH(+M)                                        2.0000e+12    0.900     48749.00
 LOW/   2.49e+24     -2.300      48749.0/
TROE/           0.4300   1.000e-30   1.000e+30/
H2O/ 7.65/  CO2/ 1.60/  N2/ 1.50/  O2/ 1.20/  HE/ 0.65/  H2O2/ 7.70/  H2/ 3.70/  CO/ 2.80/  

H+H2O2=H2O+OH                                           2.4100e+13    0.000      3970.00

H+H2O2=H2+HO2                                           2.1500e+10    1.000      6000.00

O+H2O2=OH+HO2                                           9.5500e+06    2.000      3970.00

OH+H2O2=H2O+HO2                                         1.7400e+12    0.000       318.00
 DUPLICATE

OH+H2O2=H2O+HO2                                         7.5900e+13    0.000      7269.00
 DUPLICATE

H+HO2=2OH                                               7.0790e+13    0.000       295.00

H+HO2=H2+O2                                             1.1402e+10    1.083       553.78

O+HO2=O2+OH                                             3.2500e+13    0.000         0.00

OH+HO2=O2+H2O                                           7.0000e+12    0.000     -1092.96
 DUPLICATE

OH+HO2=O2+H2O                                           4.5000e+14    0.000     10929.60
 DUPLICATE

2HO2=O2+H2O2                                            1.0000e+14    0.000     11040.88
 DUPLICATE

2HO2=O2+H2O2                                            1.9000e+11    0.000     -1408.92
 DUPLICATE

H+O2(+M)=HO2(+M)                                        4.6500e+12    0.440         0.00
 LOW/   1.74e+19     -1.230          0.0/
TROE/           0.6700   1.000e-30   1.000e+30   1.000e+30/
H2/ 1.30/  CO/ 1.90/  CO2/ 3.80/  HE/ 0.64/  H2O/ 10.00/  AR/ 0.50/  CH4/ 2.00/  C2H6/ 3.00/  

O+CO(+M)=CO2(+M)                                        1.3620e+10    0.000      2384.00
 LOW/   1.17e+24     -2.790       4191.0/
H2/ 2.00/  H2O/ 12.00/  CO/ 1.75/  CO2/ 3.60/  AR/ 0.70/  HE/ 0.70/  

OH+CO=H+CO2                                             7.0150e+04    2.053      -355.70
 DUPLICATE

OH+CO=H+CO2                                             5.7570e+12   -0.664       331.80
 DUPLICATE

HO2+CO=OH+CO2                                           1.5700e+05    2.180     17940.00

O2+CO=O+CO2                                             1.1190e+12    0.000     47700.00

H+CO2=OCHO                                              7.5000e+13    0.000     29000.00

HOCO=OH+CO                                              6.3000e+32   -5.960     32470.00
 PLOG /  1.000000e-03    1.550000e-08    2.930000e+00    8.768000e+03    /
 PLOG /  3.000000e-03    1.770000e+03    3.400000e-01    1.807600e+04    /
 PLOG /  2.960000e-02    2.020000e+13    -1.870000e+00   2.275500e+04    /
 PLOG /  9.870000e-02    1.680000e+18    -3.050000e+00   2.432300e+04    /
 PLOG /  2.961000e-01    2.500000e+24    -4.630000e+00   2.706700e+04    /
 PLOG /  9.869000e-01    4.540000e+26    -5.120000e+00   2.757200e+04    /
 PLOG /  2.960700e+00    7.120000e+28    -5.600000e+00   2.853500e+04    /
 PLOG /  9.869000e+00    5.480000e+29    -5.700000e+00   2.889900e+04    /
 PLOG /  2.960700e+01    9.890000e+31    -6.190000e+00   3.051800e+04    /
 PLOG /  9.869000e+01    5.740000e+33    -6.530000e+00   3.206800e+04    /
 PLOG /  2.960700e+02    2.610000e+33    -6.290000e+00   3.223100e+04    /
 PLOG /  9.869000e+02    6.300000e+32    -5.960000e+00   3.247000e+04    /

HOCO=H+CO2                                              1.8970e+38   -8.047     34240.00
 PLOG /  1.000000e-03    4.758000e+18    -3.817000e+00   1.767600e+04    /
 PLOG /  3.000000e-03    2.225000e+20    -4.149000e+00   1.903700e+04    /
 PLOG /  9.900000e-03    7.564000e+21    -4.434000e+00   2.032500e+04    /
 PLOG /  2.960000e-02    9.107000e+24    -5.189000e+00   2.241900e+04    /
 PLOG /  9.870000e-02    3.144000e+29    -6.376000e+00   2.523300e+04    /
 PLOG /  2.961000e-01    1.150000e+32    -7.037000e+00   2.666200e+04    /
 PLOG /  9.869000e-01    1.069000e+36    -8.107000e+00   2.906400e+04    /
 PLOG /  2.960700e+00    2.438000e+36    -8.153000e+00   2.933600e+04    /
 PLOG /  9.869000e+00    6.663000e+35    -7.919000e+00   2.921700e+04    /
 PLOG /  2.960700e+01    1.723000e+38    -8.506000e+00   3.127300e+04    /
 PLOG /  9.869000e+01    3.007000e+41    -9.290000e+00   3.396600e+04    /
 PLOG /  2.960700e+02    6.767000e+36    -7.832000e+00   3.161300e+04    /
 PLOG /  9.869000e+02    1.897000e+38    -8.047000e+00   3.424000e+04    /

H+CH3(+M)=CH4(+M)                                       1.2700e+16   -0.630       383.00
 LOW/   2.48e+33     -4.760       2440.0/
TROE/           0.7830   74.00   2941.   6964./
H2/ 2.00/  H2O/ 6.00/  AR/ 0.70/  CO/ 1.50/  CO2/ 2.00/  CH4/ 2.00/  C2H6/ 3.00/  HE/ 0.70/  

H+CH4=H2+CH3                                            6.1400e+05    2.500      9587.00

O+CH4=OH+CH3                                            1.0200e+09    1.500      8600.00

OH+CH4=H2O+CH3                                          5.8300e+04    2.600      2190.00

HO2+CH4=H2O2+CH3                                        1.1300e+01    3.740     21010.00

CH4+CH3O2=CH3+CH3O2H                                    9.6000e-01    3.770     17810.00

HO2+CH3=O2+CH4                                          1.1600e+05    2.230     -3022.00

CH4+CH2=2CH3                                            2.4600e+06    2.000      8270.00

N2+CH2(S)=N2+CH2                                        1.5000e+13    0.000       600.00

AR+CH2(S)=AR+CH2                                        9.0000e+12    0.000       600.00

H2O+CH2(S)=H2O+CH2                                      3.0000e+13    0.000         0.00

CO+CH2(S)=CO+CH2                                        9.0000e+12    0.000         0.00

CO2+CH2(S)=CO2+CH2                                      7.0000e+12    0.000         0.00

O2+CH2(S)=>H+OH+CO                                      2.8000e+13    0.000         0.00

O2+CH2(S)=H2O+CO                                        1.2000e+13    0.000         0.00

O+CH2(S)=H2+CO                                          1.5000e+13    0.000         0.00

O+CH2(S)=H+HCO                                          1.5000e+13    0.000         0.00

H2+CH2(S)=H+CH3                                         7.0000e+13    0.000         0.00

H+CH2(S)=H2+CH                                          3.0000e+13    0.000         0.00

OH+CH2(S)=H+CH2O                                        3.0000e+13    0.000         0.00

CO2+CH2(S)=CO+CH2O                                      1.4000e+13    0.000         0.00

H+CH2(+M)=CH3(+M)                                       2.5000e+16   -0.800         0.00
 LOW/   3.20e+27     -3.140       1230.0/
TROE/           0.6800   78.00   1995.   5590./
H2/ 2.00/  H2O/ 6.00/  AR/ 0.70/  CO/ 1.50/  CO2/ 2.00/  CH4/ 2.00/  C2H6/ 3.00/  HE/ 0.70/  

O2+CH2=OH+HCO                                           1.0600e+13    0.000      1500.00

O2+CH2=>2H+CO2                                          2.6400e+12    0.000      1500.00

O+CH2=>2H+CO                                            5.0000e+13    0.000         0.00

H+CH2=H2+CH                                             3.0000e+13    0.000         0.00

OH+CH2=H2O+CH                                           1.1300e+07    2.000      3000.00

O2+CH=O+HCO                                             3.3000e+13    0.000         0.00

O+CH=H+CO                                               5.7000e+13    0.000         0.00

H+CH=H2+C                                               1.1000e+14    0.000         0.00

OH+CH=H+HCO                                             3.0000e+13    0.000         0.00

H2O+CH=H+CH2O                                           1.7740e+16   -1.220        23.80

CO2+CH=CO+HCO                                           1.7000e+12    0.000       685.00

OH+C=H+CO                                               5.0000e+13    0.000         0.00

O2+C=O+CO                                               5.0000e+13    0.000         0.00

O2+CH3(+M)=CH3O2(+M)                                    7.8120e+09    0.900         0.00
 LOW/   6.85e+24     -3.000          0.0/
TROE/           0.6000   1000.   70.00   1700./

O2+CH3=O+CH3O                                           7.5460e+12    0.000     28320.00

O2+CH3=OH+CH2O                                          2.6410e+00    3.283      8105.00

O+CH3=H+CH2O                                            5.5400e+13    0.050      -136.00

OH+CH3=H2O+CH2(S)                                       4.9360e+14   -0.669      -445.80
 PLOG /  1.000000e-02    4.936000e+14    -6.690000e-01   -4.458000e+02   /
 PLOG /  1.000000e-01    1.207000e+15    -7.780000e-01   -1.756000e+02   /
 PLOG /  1.000000e+00    5.282000e+17    -1.518000e+00   1.772000e+03    /
 PLOG /  1.000000e+01    4.788000e+23    -3.155000e+00   7.003000e+03    /
 PLOG /  1.000000e+02    8.433000e+19    -1.962000e+00   8.244000e+03    /

OH+CH3=H2+CH2O                                          3.5020e+05    1.441     -3244.00
 PLOG /  1.000000e-02    3.502000e+05    1.441000e+00    -3.244000e+03   /
 PLOG /  1.000000e-01    8.854000e+05    1.327000e+00    -2.975000e+03   /
 PLOG /  1.000000e+00    1.650000e+07    9.730000e-01    -2.010000e+03   /
 PLOG /  1.000000e+01    5.374000e+09    2.870000e-01    2.800000e+02    /
 PLOG /  1.000000e+02    9.494000e+18    -2.199000e+00   9.769000e+03    /

OH+CH3=H+CH2OH                                          1.6210e+10    0.965      3210.00
 PLOG /  1.000000e-02    1.621000e+10    9.650000e-01    3.214000e+03    /
 PLOG /  1.000000e-01    1.807000e+10    9.500000e-01    3.247000e+03    /
 PLOG /  1.000000e+00    4.686000e+10    8.330000e-01    3.566000e+03    /
 PLOG /  1.000000e+01    1.525000e+13    1.340000e-01    5.641000e+03    /
 PLOG /  1.000000e+02    3.590000e+14    -1.860000e-01   8.601000e+03    /

OH+CH3=H+CH3O                                           1.1860e+09    1.016     11940.00
 PLOG /  1.000000e-02    1.186000e+09    1.016000e+00    1.194000e+04    /
 PLOG /  1.000000e-01    1.188000e+09    1.016000e+00    1.194000e+04    /
 PLOG /  1.000000e+00    1.230000e+09    1.011000e+00    1.195000e+04    /
 PLOG /  1.000000e+01    1.798000e+09    9.650000e-01    1.206000e+04    /
 PLOG /  1.000000e+02    5.242000e+10    5.510000e-01    1.307000e+04    /

OH+CH3=H2O+CH2                                          4.2930e+04    2.568      3997.80

HO2+CH3=OH+CH3O                                         1.0000e+12    0.269      -687.50

O+CH3O2=O2+CH3O                                         3.6000e+13    0.000         0.00

H+CH3O2=OH+CH3O                                         9.6000e+13    0.000         0.00

OH+CH3O2=O2+CH3OH                                       6.0000e+13    0.000         0.00

HO2+CH3O2=O2+CH3O2H                                     2.4700e+11    0.000     -1570.00

H2O2+CH3O2=HO2+CH3O2H                                   2.4100e+12    0.000      9936.00

CH3+CH3O2=2CH3O                                         5.0800e+12    0.000     -1411.00

2CH3O2=>O2+CH3OH+CH2O                                   3.1100e+14   -1.610     -1051.00

2CH3O2=>O2+2CH3O                                        1.4000e+16   -1.610      1860.00

H2+CH3O2=H+CH3O2H                                       1.5000e+14    0.000     26030.00

CH3O2H=OH+CH3O                                          6.3100e+14    0.000     42300.00

CH3OH(+M)=OH+CH3(+M)                                    2.0840e+18   -0.615     92540.60
 LOW/   1.50e+43     -6.995      97992.2/
TROE/           -0.4748   3.558e+04   1116.   9023./

CH3OH(+M)=H2O+CH2(S)(+M)                                3.1210e+18   -1.017     91712.00
 LOW/   1.43e+47     -8.227      99417.1/
TROE/           2.545   3290.   4.732e+04   4.711e+04/

CH3OH(+M)=H+CH2OH(+M)                                   7.8960e-03    5.038     84467.40
 LOW/   3.39e+42     -7.244     105230.3/
TROE/           -73.91   3.705e+04   4.150e+04   5220./

H+CH3OH=H2+CH3O                                         1.9900e+05    2.560     10300.00

H+CH3OH=H2+CH2OH                                        3.0700e+05    2.550      5440.00

O+CH3OH=OH+CH3O                                         3.8800e+04    2.500      3080.00

O+CH3OH=OH+CH2OH                                        3.8800e+05    2.500      3080.00

OH+CH3OH=H2O+CH3O                                       1.5000e+02    3.030      -763.00

OH+CH3OH=H2O+CH2OH                                      3.0800e+04    2.650      -806.70

O2+CH3OH=HO2+CH3O                                       3.5800e+04    2.270     42764.50

O2+CH3OH=HO2+CH2OH                                      3.5800e+05    2.270     42764.50

HO2+CH3OH=H2O2+CH3O                                     1.2200e+12    0.000     20070.70

HO2+CH3OH=H2O2+CH2OH                                    3.2600e+13    0.000     18782.20

CH3+CH3OH=CH4+CH2OH                                     2.1300e-01    3.953      7055.10

CH3+CH3OH=CH4+CH3O                                      3.2200e+03    2.425      8579.50

CH3OH+HCO=CH2OH+CH2O                                    1.8000e+03    2.900     13110.00

CH3OH+CH3O=CH3OH+CH2OH                                  3.0000e+11    0.000      4074.00

CH3O2+CH3OH=CH3O2H+CH2OH                                1.8100e+12    0.000     13710.00

O2+CH2OH=HO2+CH2O                                       1.5100e+15   -1.000         0.00
 DUPLICATE

O2+CH2OH=HO2+CH2O                                       2.4100e+14    0.000      5017.00
 DUPLICATE

H+CH2OH=H2+CH2O                                         6.0000e+12    0.000         0.00

HO2+CH2OH=H2O2+CH2O                                     1.2000e+13    0.000         0.00

CH2OH+HCO=2CH2O                                         1.8000e+14    0.000         0.00

CH2OH+HCO=CO+CH3OH                                      1.0000e+13    0.000         0.00

CH3O+CH2OH=CH3OH+CH2O                                   2.4000e+13    0.000         0.00

OH+CH2OH=H2O+CH2O                                       2.4000e+13    0.000         0.00

O+CH2OH=OH+CH2O                                         4.2000e+13    0.000         0.00

2CH2OH=CH3OH+CH2O                                       3.0000e+12    0.000         0.00

O2+CH3O=HO2+CH2O                                        4.3800e-19    9.500     -5501.00

H+CH3O=H2+CH2O                                          2.0000e+13    0.000         0.00

HO2+CH3O=H2O2+CH2O                                      3.0100e+11    0.000         0.00

CH3+CH3O=CH4+CH2O                                       1.2000e+13    0.000         0.00

2CH3O=CH3OH+CH2O                                        6.0300e+13    0.000         0.00

H+HCO(+M)=CH2O(+M)                                      1.0900e+12    0.480      -260.00
 LOW/   1.35e+24     -2.570       1425.0/
TROE/           0.7824   271.0   2755.   6570./
H2/ 2.00/  H2O/ 6.00/  AR/ 0.70/  CO/ 1.50/  CO2/ 2.00/  CH4/ 2.00/  C2H6/ 3.00/  HE/ 0.70/  

H2+CO(+M)=CH2O(+M)                                      4.3000e+07    1.500     79600.00
 LOW/   5.07e+27     -3.420      84348.0/
TROE/           0.9320   197.0   1540.   1.030e+04/
H2/ 2.00/  H2O/ 6.00/  AR/ 0.70/  CO/ 1.50/  CO2/ 2.00/  CH4/ 2.00/  C2H6/ 3.00/  HE/ 0.70/  

O2+CH2O=HO2+HCO                                         8.0700e+15    0.000     53420.00

O+CH2O=OH+HCO                                           6.2600e+09    1.150      2260.00

H+CH2O=H2+HCO                                           5.7400e+07    1.900      2740.00

OH+CH2O=H2O+HCO                                         7.8200e+07    1.630     -1055.00

HO2+CH2O=H2O2+HCO                                       1.8800e+04    2.700     11520.00

CH3+CH2O=CH4+HCO                                        3.8300e+01    3.360      4312.00

CH2O+OCHO=HCO+HOCHO                                     5.6000e+12    0.000     13600.00

CH3O+CH2O=CH3OH+HCO                                     6.6200e+11    0.000      2294.00

CH3O2+CH2O=CH3O2H+HCO                                   1.9900e+12    0.000     11660.00

HCO+M=H+CO+M                                            5.7000e+11    0.660     14870.00
H2/ 2.00/ H2O/ 6.00/ CO/ 1.50/ CO2/ 2.00/ CH4/ 2.00/ C2H6/ 3.00/ 

O2+HCO=HO2+CO                                           7.5800e+12    0.000       410.00

O+HCO=OH+CO                                             3.0200e+13    0.000         0.00

H+HCO=H2+CO                                             7.3400e+13    0.000         0.00

OH+HCO=H2O+CO                                           3.0110e+13    0.000         0.00

CH3+HCO=CO+CH4                                          2.6500e+13    0.000         0.00

2HCO=CO+CH2O                                            1.8000e+13    0.000         0.00

O+HCO=H+CO2                                             3.0000e+13    0.000         0.00

HO2+HCO=>H+OH+CO2                                       3.0000e+13    0.000         0.00

2HCO=>H2+2CO                                            3.0000e+12    0.000         0.00

H+CH2O(+M)=CH2OH(+M)                                    5.4000e+11    0.454      3600.00
 LOW/   1.27e+32     -4.820       6530.0/
TROE/           0.7187   103.0   1291.   4160./
H2/ 2.00/  H2O/ 6.00/  CO/ 1.50/  CO2/ 2.00/  CH4/ 2.00/  C2H6/ 3.00/  

CH3O(+M)=H+CH2O(+M)                                     6.8000e+13    0.000     26170.00
 LOW/   1.87e+25     -3.000      24307.0/
TROE/           0.9000   2500.   1300.   1.000e+99/
H2/ 2.00/  H2O/ 6.00/  CO/ 1.50/  CO2/ 2.00/  CH4/ 2.00/  C2H6/ 3.00/  

HOCHO=H2O+CO                                            2.4500e+12    0.000     60470.00

HOCHO=H2+CO2                                            2.9500e+09    0.000     48520.00

HO2+OCHO=O2+HOCHO                                       3.5000e+10    0.000     -3275.00

H2O2+OCHO=HO2+HOCHO                                     2.4000e+12    0.000     10000.00

H+HOCHO=>H2+H+CO2                                       4.2400e+06    2.100      4868.00

H+HOCHO=>H2+OH+CO                                       6.0300e+13   -0.350      2988.00

O+HOCHO=>2OH+CO                                         1.7700e+18   -1.900      2975.00

OH+HOCHO=>H+H2O+CO2                                     2.6200e+06    2.060       916.00

OH+HOCHO=>H2O+OH+CO                                     1.8500e+07    1.510      -962.00

CH3+HOCHO=>OH+CO+CH4                                    3.9000e-07    5.800      2200.00

HO2+HOCHO=>OH+H2O2+CO                                   1.0000e+12    0.000     11920.00

OH+OCHO=HO2CHO                                          2.0000e+13    0.000         0.00

2CH3(+M)=C2H6(+M)                                       2.2770e+15   -0.690       174.90
 LOW/   8.05e+31     -3.750        981.6/
TROE/           0.0000   570.0   1.000e+30   1.000e+30/
H2O/ 5.00/  CO/ 2.00/  CO2/ 3.00/  

H+C2H5(+M)=C2H6(+M)                                     5.2100e+17   -0.990      1580.00
 LOW/   1.99e+41     -7.080       6685.0/
TROE/           0.8420   125.0   2219.   6882./
H2/ 2.00/  H2O/ 6.00/  AR/ 0.70/  CO/ 1.50/  CO2/ 2.00/  CH4/ 2.00/  C2H6/ 3.00/  HE/ 0.70/  

O2+C2H6=HO2+C2H5                                        6.0300e+13    0.000     51870.00

O+C2H6=OH+C2H5                                          3.5500e+06    2.400      5830.00

H+C2H6=H2+C2H5                                          1.1500e+08    1.900      7530.00

OH+C2H6=H2O+C2H5                                        1.4800e+07    1.900       950.00

HO2+C2H6=H2O2+C2H5                                      3.4600e+01    3.610     16920.00

CH+C2H6=CH2+C2H5                                        1.1000e+14    0.000      -260.00

CH2(S)+C2H6=CH3+C2H5                                    1.2000e+14    0.000         0.00

CH3+C2H6=CH4+C2H5                                       5.5500e-04    4.720      3231.00

CH3O+C2H6=CH3OH+C2H5                                    2.4100e+11    0.000      7090.00

CH3O2+C2H6=CH3O2H+C2H5                                  1.9400e+01    3.640     17100.00

C2H6+C2H5O2=C2H5+C2H5O2H                                8.6000e+00    3.760     17200.00

H+C2H4(+M)=C2H5(+M)                                     9.5690e+08    1.463      1355.00
 LOW/   1.42e+39     -6.642       5769.0/
TROE/           -0.5690   299.0   -9147.   152.4/
H2/ 2.00/  H2O/ 6.00/  CH4/ 2.00/  CO/ 1.50/  CO2/ 2.00/  C2H6/ 3.00/  AR/ 0.70/  

H+C2H5=H2+C2H4                                          2.0000e+12    0.000         0.00

2C2H4=C2H5+C2H3                                         4.8200e+14    0.000     71530.00

CH3+C2H5=CH4+C2H4                                       1.1800e+04    2.450     -2921.00

O+C2H5=H+CH3CHO                                         1.1000e+14    0.000         0.00

HO2+C2H5=OH+C2H5O                                       1.1000e+13    0.000         0.00

CH3O2+C2H5=CH3O+C2H5O                                   8.0000e+12    0.000     -1000.00

2CH3=H+C2H5                                             4.7400e+12    0.105     10664.30
 PLOG /  1.000000e-02    4.740000e+12    1.050000e-01    1.066430e+04    /
 PLOG /  1.000000e-01    2.570000e+13    -9.600000e-02   1.140610e+04    /
 PLOG /  1.000000e+00    3.100000e+14    -3.620000e-01   1.337250e+04    /
 PLOG /  1.000000e+01    2.150000e+10    8.850000e-01    1.353250e+04    /
 PLOG /  1.000000e+02    1.032000e+02    3.230000e+00    1.123610e+04    /

O2+C2H5=C2H5O2                                          3.3980e+53  -13.900      9279.00
 PLOG /  4.000000e-02    3.398000e+53    -1.390000e+01   9.279000e+03    /
 PLOG /  1.000000e+00    9.362000e+59    -1.528000e+01   1.424000e+04    /
 PLOG /  1.000000e+01    1.262000e+60    -1.491000e+01   1.624000e+04    /

O2+C2H5=C2H4O2H                                         2.1030e+34   -9.010      5444.00
 PLOG /  4.000000e-02    2.103000e+34    -9.010000e+00   5.444000e+03    /
 PLOG /  1.000000e+00    4.884000e+33    -8.310000e+00   7.710000e+03    /
 PLOG /  1.000000e+01    1.705000e+45    -1.149000e+01   1.459000e+04    /

O2+C2H5=HO2+C2H4                                        2.0940e+09    0.490      -391.40
 PLOG /  4.000000e-02    2.094000e+09    4.900000e-01    -3.914000e+02   /
 PLOG /  1.000000e+00    1.843000e+07    1.130000e+00    -7.206000e+02   /
 PLOG /  1.000000e+01    7.561000e+14    -1.010000e+00   4.749000e+03    /

O2+C2H5=OH+C2H4O1-2                                     1.3030e+03    1.930      -502.70
 PLOG /  4.000000e-02    1.303000e+03    1.930000e+00    -5.027000e+02   /
 PLOG /  1.000000e+00    2.438000e+02    2.180000e+00    -6.250000e+01   /
 PLOG /  1.000000e+01    4.621000e+09    1.500000e-01    5.409000e+03    /

O2+C2H5=OH+CH3CHO                                       4.9080e-06    4.760       254.30
 PLOG /  4.000000e-02    4.908000e-06    4.760000e+00    2.543000e+02    /
 PLOG /  1.000000e+00    6.803000e-02    3.570000e+00    2.643000e+03    /
 PLOG /  1.000000e+01    8.265000e+02    2.410000e+00    5.285000e+03    /

C2H4O2H=C2H5O2                                          2.6530e-16    6.960      2396.00
 PLOG /  4.000000e-02    2.653000e-16    6.960000e+00    2.396000e+03    /
 PLOG /  1.000000e+00    1.064000e+41    -1.010000e+01   2.603000e+04    /
 PLOG /  1.000000e+01    1.203000e+36    -8.130000e+00   2.702000e+04    /

C2H5O2=OH+CH3CHO                                        1.2370e+35   -9.420     36360.00
 PLOG /  4.000000e-02    1.237000e+35    -9.420000e+00   3.636000e+04    /
 PLOG /  1.000000e+00    1.687000e+36    -9.220000e+00   3.870000e+04    /
 PLOG /  1.000000e+01    2.520000e+41    -1.020000e+01   4.371000e+04    /

C2H5O2=HO2+C2H4                                         1.7820e+32   -7.100     32840.00
 PLOG /  4.000000e-02    1.782000e+32    -7.100000e+00   3.284000e+04    /
 PLOG /  1.000000e+00    2.701000e+37    -8.470000e+00   3.584000e+04    /
 PLOG /  1.000000e+01    1.980000e+38    -8.460000e+00   3.790000e+04    /

C2H5O2=OH+C2H4O1-2                                      5.7780e+45  -11.900      4112.00
 PLOG /  4.000000e-02    5.778000e+45    -1.190000e+01   4.112000e+03    /
 PLOG /  1.000000e+00    1.916000e+43    -1.075000e+01   4.240000e+04    /
 PLOG /  1.000000e+01    3.965000e+43    -1.046000e+01   4.558000e+04    /

C2H4O2H=OH+C2H4O1-2                                     8.9590e+38   -9.400     20660.00
 PLOG /  4.000000e-02    8.959000e+38    -9.400000e+00   2.066000e+04    /
 PLOG /  1.000000e+00    1.224000e+37    -8.320000e+00   2.146000e+04    /
 PLOG /  1.000000e+01    8.848000e+30    -6.080000e+00   2.066000e+04    /

C2H4O2H=HO2+C2H4                                        3.9180e+40  -10.200     22250.00
 PLOG /  4.000000e-02    3.918000e+40    -1.020000e+01   2.225000e+04    /
 PLOG /  1.000000e+00    6.825000e+40    -9.610000e+00   2.384000e+04    /
 PLOG /  1.000000e+01    3.980000e+34    -7.250000e+00   2.325000e+04    /

C2H4O2H=OH+CH3CHO                                       5.8190e+26   -7.970     20860.00
 PLOG /  4.000000e-02    5.819000e+26    -7.970000e+00   2.086000e+04    /
 PLOG /  1.000000e+00    5.520000e+34    -9.880000e+00   2.623000e+04    /
 PLOG /  1.000000e+01    1.188000e+34    -9.020000e+00   2.921000e+04    /

H2+C2H5O2=H+C2H5O2H                                     1.5000e+14    0.000     26030.00

HO2+C2H5O2=O2+C2H5O2H                                   1.7500e+10    0.000     -3275.00

CH2O+C2H5O2=HCO+C2H5O2H                                 1.9900e+12    0.000     11660.00

CH4+C2H5O2=CH3+C2H5O2H                                  1.8100e+11    0.000     18480.00

CH3OH+C2H5O2=CH2OH+C2H5O2H                              1.8100e+12    0.000     13710.00

C2H5O2H=OH+C2H5O                                        6.3100e+14    0.000     42300.00

C2H4O1-2=CH3+HCO                                        3.6300e+13    0.000     57200.00

C2H4O1-2=CH3CHO                                         2.2400e+13    0.000     53800.00

H+C2H4O1-2=H2+C2H3O1-2                                  8.0000e+13    0.000      9680.00

OH+C2H4O1-2=H2O+C2H3O1-2                                1.7800e+13    0.000      3610.00

HO2+C2H4O1-2=H2O2+C2H3O1-2                              1.1300e+13    0.000     30430.00

CH3+C2H4O1-2=CH4+C2H3O1-2                               1.0700e+12    0.000     11830.00

CH3O+C2H4O1-2=CH3OH+C2H3O1-2                            1.2000e+11    0.000      6750.00

CH3O2+C2H4O1-2=CH3O2H+C2H3O1-2                          1.1300e+13    0.000     30430.00

C2H5O2+C2H4O1-2=C2H5O2H+C2H3O1-2                        1.1300e+13    0.000     30430.00

C2H3O1-2=CH3CO                                          8.5000e+14    0.000     14000.00

C2H3O1-2=CH2CHO                                         1.0000e+14    0.000     14000.00

H+C2H3(+M)=C2H4(+M)                                     6.0800e+12    0.270       280.00
 LOW/   1.40e+30     -3.860       3320.0/
TROE/           0.7820   207.5   2663.   6095./
H2/ 2.00/  H2O/ 6.00/  AR/ 0.70/  CO/ 1.50/  CO2/ 2.00/  CH4/ 2.00/  C2H6/ 3.00/  HE/ 0.70/  

C2H4+M=H2+C2H2+M                                        2.6100e+16    0.000     67823.00
H2/ 2.00/ H2O/ 6.00/ CH4/ 2.00/ CO/ 1.50/ CO2/ 2.00/ C2H6/ 3.00/ AR/ 0.70/ 

O2+C2H4=HO2+C2H3                                        4.2200e+13    0.000     57623.10

H+C2H4=H2+C2H3                                          5.0700e+07    1.930     12950.00

OH+C2H4=H2O+C2H3                                        2.2300e+04    2.745      2215.50

CH3O+C2H4=CH3OH+C2H3                                    1.2000e+11    0.000      6750.00

CH3O2+C2H4=CH3O2H+C2H3                                  8.5900e+00    3.754     27132.00

C2H5O2+C2H4=C2H5O2H+C2H3                                8.5900e+00    3.754     27132.00

CH3+C2H4=CH4+C2H3                                       9.7600e+02    2.947     15148.00
 DUPLICATE

CH3+C2H4=CH4+C2H3                                       8.1300e-05    4.417      8835.80
 DUPLICATE

O+C2H4=CH3+HCO                                          7.4530e+06    1.880       183.00

O+C2H4=H+CH2CHO                                         6.0980e+06    1.880       183.00

CH4+CH=H+C2H4                                           6.0000e+13    0.000         0.00

CH3+CH2(S)=H+C2H4                                       2.0000e+13    0.000         0.00

OH+C2H4=CH3+CH2O                                        5.3500e+00    2.920     -1732.70
 PLOG /  1.000000e-02    5.350000e+00    2.920000e+00    -1.732700e+03   /
 PLOG /  2.500000e-02    3.190000e+01    2.710000e+00    -1.172300e+03   /
 PLOG /  1.000000e-01    5.550000e+02    2.360000e+00    -1.808000e+02   /
 PLOG /  1.000000e+00    1.780000e+05    1.680000e+00    2.060500e+03    /
 PLOG /  1.000000e+01    2.370000e+09    5.600000e-01    6.006700e+03    /
 PLOG /  1.000000e+02    2.760000e+13    -5.000000e-01   1.145510e+04    /

OH+C2H4=H+CH3CHO                                        2.3700e-07    5.300     -2050.60
 PLOG /  1.000000e-02    2.370000e-07    5.300000e+00    -2.050600e+03   /
 PLOG /  2.500000e-02    8.730000e-05    4.570000e+00    -6.180000e+02   /
 PLOG /  1.000000e-01    4.030000e-01    3.540000e+00    1.881700e+03    /
 PLOG /  1.000000e+00    2.380000e-02    3.910000e+00    1.722700e+03    /
 PLOG /  1.000000e+01    8.250000e+08    1.010000e+00    1.050730e+04    /
 PLOG /  1.000000e+02    6.800000e+09    8.100000e-01    1.386730e+04    /

OH+C2H4=PC2H4OH                                         1.7400e+43  -10.461      7698.70
 PLOG /  1.000000e-02    1.740000e+43    -1.046100e+01   7.698700e+03    /
 PLOG /  2.500000e-02    3.250000e+37    -8.629000e+00   5.214700e+03    /
 PLOG /  1.000000e-01    1.840000e+35    -7.750000e+00   4.908900e+03    /
 PLOG /  1.000000e+00    2.560000e+36    -7.752000e+00   6.946100e+03    /
 PLOG /  1.000000e+01    3.700000e+33    -6.573000e+00   7.605900e+03    /
 PLOG /  1.000000e+02    1.120000e+26    -4.101000e+00   5.757000e+03    /

HO2+C2H4=OH+C2H4O1-2                                    1.6700e+12    0.000     17190.00

CH3O2+C2H4=CH3O+C2H4O1-2                                2.8200e+12    0.000     17110.00

C2H5O2+C2H4=C2H5O+C2H4O1-2                              2.8200e+12    0.000     17110.00

H+C2H2(+M)=C2H3(+M)                                     1.7100e+10    1.266      2709.00
 LOW/   6.35e+31     -4.664       3780.0/
TROE/           0.7880   -1.020e+04   1.000e-30/
H2/ 2.00/  H2O/ 6.00/  AR/ 0.70/  CO/ 1.50/  CO2/ 2.00/  CH4/ 2.00/  C2H6/ 3.00/  HE/ 0.70/  

O2+C2H3=O+CH2CHO                                        1.7600e+12    0.150      4205.00
 DUPLICATE
 PLOG /  1.000000e-02    7.880000e+20    -2.670000e+00   6.742000e+03    /
 PLOG /  1.000000e-01    7.720000e+20    -2.670000e+00   6.713000e+03    /
 PLOG /  3.160000e-01    9.870000e+20    -2.700000e+00   6.724000e+03    /
 PLOG /  1.000000e+00    7.100000e+20    -2.650000e+00   6.489000e+03    /
 PLOG /  3.160000e+00    4.500000e+20    -2.530000e+00   6.406000e+03    /
 PLOG /  1.000000e+01    1.760000e+23    -3.220000e+00   8.697000e+03    /
 PLOG /  3.160000e+01    3.140000e+25    -3.770000e+00   1.153000e+04    /
 PLOG /  1.000000e+02    1.020000e+26    -3.800000e+00   1.391000e+04    /

O2+C2H3=O+CH2CHO                                        1.7600e+12    0.150      4205.00
 DUPLICATE
 PLOG /  1.000000e-02    1.360000e+10    6.200000e-01    -2.776000e+02   /
 PLOG /  1.000000e-01    1.420000e+10    6.200000e-01    -2.477000e+02   /
 PLOG /  3.160000e-01    1.660000e+10    6.000000e-01    -1.625000e+02   /
 PLOG /  1.000000e+00    2.020000e+10    5.800000e-01    3.840000e+01    /
 PLOG /  3.160000e+00    9.750000e+09    6.700000e-01    2.480000e+02    /
 PLOG /  1.000000e+01    7.340000e+09    7.200000e-01    7.781000e+02    /
 PLOG /  3.160000e+01    1.570000e+09    9.200000e-01    1.219000e+03    /
 PLOG /  1.000000e+02    7.850000e+07    1.280000e+00    1.401000e+03    /

O2+C2H3=HO2+C2H2                                        6.4900e+06    1.500      5218.00
 DUPLICATE
 PLOG /  1.000000e-02    1.080000e+07    1.280000e+00    3.322000e+03    /
 PLOG /  1.000000e-01    7.750000e+06    1.330000e+00    3.216000e+03    /
 PLOG /  3.160000e-01    1.210000e+07    1.270000e+00    3.311000e+03    /
 PLOG /  1.000000e+00    2.150000e+07    1.190000e+00    3.367000e+03    /
 PLOG /  3.160000e+00    1.130000e+08    1.000000e+00    3.695000e+03    /
 PLOG /  1.000000e+01    1.310000e+11    1.200000e-01    5.872000e+03    /
 PLOG /  3.160000e+01    1.190000e+09    8.200000e-01    5.617000e+03    /
 PLOG /  1.000000e+02    1.060000e+17    -1.450000e+00   1.223000e+04    /

O2+C2H3=HO2+C2H2                                        6.4900e+06    1.500      5218.00
 DUPLICATE
 PLOG /  1.000000e-02    4.760000e+01    2.750000e+00    -7.964000e+02   /
 PLOG /  1.000000e-01    5.160000e+01    2.730000e+00    -7.683000e+02   /
 PLOG /  3.160000e-01    5.550000e+01    2.730000e+00    -6.585000e+02   /
 PLOG /  1.000000e+00    4.600000e+01    2.760000e+00    -4.928000e+02   /
 PLOG /  3.160000e+00    3.750000e+00    3.070000e+00    -6.010000e+02   /
 PLOG /  1.000000e+01    5.480000e+00    3.070000e+00    8.570000e+01    /
 PLOG /  3.160000e+01    4.470000e+08    0.000000e+00    9.550000e+02    /
 PLOG /  1.000000e+02    2.020000e+01    2.940000e+00    1.847000e+03    /

O2+C2H3=OH+CH2CO                                        1.1700e+03    2.430      7074.00
 DUPLICATE
 PLOG /  1.000000e-02    8.660000e+02    2.410000e+00    6.061000e+03    /
 PLOG /  1.000000e-01    8.910000e+02    2.410000e+00    6.078000e+03    /
 PLOG /  3.160000e-01    9.430000e+02    2.400000e+00    6.112000e+03    /
 PLOG /  1.000000e+00    1.060000e+03    2.390000e+00    6.180000e+03    /
 PLOG /  3.160000e+00    1.090000e+03    2.380000e+00    6.179000e+03    /
 PLOG /  1.000000e+01    1.390000e+03    2.360000e+00    6.074000e+03    /
 PLOG /  3.160000e+01    2.490000e+06    1.420000e+00    8.480000e+03    /
 PLOG /  1.000000e+02    1.660000e+10    3.600000e-01    1.201000e+04    /

O2+C2H3=OH+CH2CO                                        1.1700e+03    2.430      7074.00
 DUPLICATE
 PLOG /  1.000000e-02    1.820000e-01    3.120000e+00    1.331000e+03    /
 PLOG /  1.000000e-01    2.070000e-01    3.110000e+00    1.383000e+03    /
 PLOG /  3.160000e-01    2.710000e-01    3.080000e+00    1.496000e+03    /
 PLOG /  1.000000e+00    5.260000e-01    3.010000e+00    1.777000e+03    /
 PLOG /  3.160000e+00    1.370000e+00    2.900000e+00    2.225000e+03    /
 PLOG /  1.000000e+01    4.190000e-01    2.930000e+00    2.052000e+03    /
 PLOG /  3.160000e+01    1.190000e-04    4.210000e+00    2.043000e+03    /
 PLOG /  1.000000e+02    1.300000e-03    3.970000e+00    3.414000e+03    /

O2+C2H3=CH2O+HCO                                        1.1600e+16   -1.130      3791.00
 DUPLICATE
 PLOG /  1.000000e-02    2.490000e+36    -7.600000e+00   1.264000e+04    /
 PLOG /  1.000000e-01    2.430000e+36    -7.600000e+00   1.261000e+04    /
 PLOG /  3.160000e-01    1.950000e+36    -7.570000e+00   1.249000e+04    /
 PLOG /  1.000000e+00    2.730000e+35    -7.320000e+00   1.182000e+04    /
 PLOG /  3.160000e+00    1.430000e+36    -7.470000e+00   1.246000e+04    /
 PLOG /  1.000000e+01    5.180000e+35    -7.200000e+00   1.343000e+04    /
 PLOG /  3.160000e+01    3.190000e+20    -2.570000e+00   5.578000e+03    /
 PLOG /  1.000000e+02    2.730000e+33    -6.280000e+00   1.600000e+04    /

O2+C2H3=CH2O+HCO                                        1.1600e+16   -1.130      3791.00
 DUPLICATE
 PLOG /  1.000000e-02    4.540000e+15    -1.280000e+00   5.153000e+02    /
 PLOG /  1.000000e-01    4.590000e+15    -1.280000e+00   5.130000e+02    /
 PLOG /  3.160000e-01    4.810000e+15    -1.290000e+00   5.206000e+02    /
 PLOG /  1.000000e+00    6.080000e+15    -1.310000e+00   6.457000e+02    /
 PLOG /  3.160000e+00    9.450000e+15    -1.360000e+00   1.066000e+03    /
 PLOG /  1.000000e+01    2.560000e+15    -1.180000e+00   1.429000e+03    /
 PLOG /  3.160000e+01    1.030000e+69    -1.923000e+01   1.476000e+04    /
 PLOG /  1.000000e+02    4.210000e+10    1.900000e-01    8.306000e+02    /

O2+C2H3=>H+CO+CH2O                                      1.1600e+16   -1.130      3791.00
 DUPLICATE
 PLOG /  1.000000e-02    5.820000e+36    -7.600000e+00   1.264000e+04    /
 PLOG /  1.000000e-01    5.660000e+36    -7.600000e+00   1.261000e+04    /
 PLOG /  3.160000e-01    4.550000e+36    -7.570000e+00   1.249000e+04    /
 PLOG /  1.000000e+00    6.360000e+35    -7.320000e+00   1.182000e+04    /
 PLOG /  3.160000e+00    3.350000e+36    -7.470000e+00   1.246000e+04    /
 PLOG /  1.000000e+01    1.210000e+36    -7.200000e+00   1.343000e+04    /
 PLOG /  3.160000e+01    7.430000e+20    -2.570000e+00   5.578000e+03    /
 PLOG /  1.000000e+02    6.360000e+33    -6.280000e+00   1.600000e+04    /

O2+C2H3=>H+CO+CH2O                                      1.1600e+16   -1.130      3791.00
 DUPLICATE
 PLOG /  1.000000e-02    1.060000e+16    -1.280000e+00   5.153000e+02    /
 PLOG /  1.000000e-01    1.070000e+16    -1.280000e+00   5.130000e+02    /
 PLOG /  3.160000e-01    1.130000e+16    -1.290000e+00   5.206000e+02    /
 PLOG /  1.000000e+00    1.420000e+16    -1.310000e+00   6.457000e+02    /
 PLOG /  3.160000e+00    2.200000e+16    -1.360000e+00   1.066000e+03    /
 PLOG /  1.000000e+01    5.980000e+15    -1.180000e+00   1.429000e+03    /
 PLOG /  3.160000e+01    2.390000e+69    -1.923000e+01   1.476000e+04    /
 PLOG /  1.000000e+02    9.810000e+10    1.900000e-01    8.306000e+02    /

O2+C2H3=CO+CH3O                                         3.0900e+13   -0.890      3682.00
 DUPLICATE
 PLOG /  1.000000e-02    8.190000e+18    -2.660000e+00   3.201000e+03    /
 PLOG /  1.000000e-01    4.060000e+14    -1.320000e+00   8.858000e+02    /
 PLOG /  3.160000e-01    4.340000e+14    -1.330000e+00   9.006000e+02    /
 PLOG /  1.000000e+00    1.030000e+11    -3.300000e-01   -7.478000e+02   /
 PLOG /  3.160000e+00    1.890000e+12    -3.000000e+00   -8.995000e+03   /
 PLOG /  1.000000e+01    1.930000e+24    -5.630000e+00   1.800000e+00    /
 PLOG /  3.160000e+01    1.100000e+18    -2.220000e+00   5.178000e+03    /
 PLOG /  1.000000e+02    5.790000e+32    -6.450000e+00   1.681000e+04    /

O2+C2H3=CO+CH3O                                         3.0900e+13   -0.890      3682.00
 DUPLICATE
 PLOG /  1.000000e-02    1.290000e+09    1.800000e-01    -1.717000e+03   /
 PLOG /  1.000000e-01    5.990000e+11    -2.930000e+00   -9.564000e+03   /
 PLOG /  3.160000e-01    2.910000e+11    -2.930000e+00   -1.012000e+04   /
 PLOG /  1.000000e+00    5.770000e+21    -3.540000e+00   4.772000e+03    /
 PLOG /  3.160000e+00    4.990000e+15    -1.620000e+00   1.849000e+03    /
 PLOG /  1.000000e+01    9.330000e+16    -1.960000e+00   3.324000e+03    /
 PLOG /  3.160000e+01    1.020000e+72    -2.069000e+01   1.586000e+04    /
 PLOG /  1.000000e+02    1.100000e+09    3.100000e-01    1.024000e+03    /

O2+C2H3=CO2+CH3                                         6.1600e+13   -1.050      3743.00
 DUPLICATE
 PLOG /  1.000000e-02    2.370000e+35    -7.760000e+00   1.263000e+04    /
 PLOG /  1.000000e-01    1.730000e+35    -7.720000e+00   1.252000e+04    /
 PLOG /  3.160000e-01    4.470000e+34    -7.550000e+00   1.214000e+04    /
 PLOG /  1.000000e+00    7.250000e+31    -6.700000e+00   1.044000e+04    /
 PLOG /  3.160000e+00    3.630000e+35    -7.750000e+00   1.283000e+04    /
 PLOG /  1.000000e+01    2.090000e+35    -7.530000e+00   1.405000e+04    /
 PLOG /  3.160000e+01    3.840000e+18    -2.440000e+00   5.408000e+03    /
 PLOG /  1.000000e+02    1.210000e+32    -6.320000e+00   1.619000e+04    /

O2+C2H3=CO2+CH3                                         6.1600e+13   -1.050      3743.00
 DUPLICATE
 PLOG /  1.000000e-02    6.270000e+13    -1.160000e+00   4.063000e+02    /
 PLOG /  1.000000e-01    6.240000e+13    -1.160000e+00   4.014000e+02    /
 PLOG /  3.160000e-01    6.120000e+13    -1.160000e+00   3.970000e+02    /
 PLOG /  1.000000e+00    5.320000e+13    -1.140000e+00   4.467000e+02    /
 PLOG /  3.160000e+00    1.450000e+14    -1.260000e+00   9.877000e+02    /
 PLOG /  1.000000e+01    5.020000e+13    -1.110000e+00   1.409000e+03    /
 PLOG /  3.160000e+01    1.400000e+70    -2.011000e+01   1.543000e+04    /
 PLOG /  1.000000e+02    9.210000e+08    2.500000e-01    8.553000e+02    /

H+C2H3=H2+C2H2                                          9.6353e+13    0.000         0.00

OH+C2H3=H2O+C2H2                                        3.0110e+13    0.000         0.00

CH3+C2H3=CH4+C2H2                                       3.9200e+11    0.000         0.00

2C2H3=C2H4+C2H2                                         9.6000e+11    0.000         0.00

H+C2H(+M)=C2H2(+M)                                      1.0000e+17   -1.000         0.00
 LOW/   3.75e+33     -4.800       1900.0/
TROE/           0.6460   132.0   1315.   5566./
H2/ 2.00/  H2O/ 6.00/  AR/ 0.70/  CO/ 1.50/  CO2/ 2.00/  CH4/ 2.00/  C2H6/ 3.00/  HE/ 0.70/  

O+C2H2=CO+CH2                                           7.3950e+08    1.280      2472.00

O+C2H2=H+HCCO                                           2.9580e+09    1.280      2472.00

HO2+C2H2=OH+CH2CO                                       6.0300e+09    0.000      7949.00

HCO+C2H2=CO+C2H3                                        1.0000e+07    2.000      6000.00

CH2+C2H2=H+C3H3                                         1.2000e+13    0.000      6620.00

CH2(S)+C2H2=H+C3H3                                      2.0000e+13    0.000         0.00

C2H2+HCCO=CO+C3H3                                       1.0000e+11    0.000      3000.00

OH+C2H2=H2O+C2H                                         2.6320e+06    2.140     17060.00

OH+C2H2=H+CH2CO                                         1.5780e+03    2.560      -844.50
 PLOG /  1.000000e-02    1.578000e+03    2.560000e+00    -8.445000e+02   /
 PLOG /  2.500000e-02    1.518000e+04    2.280000e+00    -2.921000e+02   /
 PLOG /  1.000000e-01    3.017000e+05    1.920000e+00    5.981000e+02    /
 PLOG /  1.000000e+00    7.528000e+06    1.550000e+00    2.106000e+03    /
 PLOG /  1.000000e+01    5.101000e+06    1.650000e+00    3.400000e+03    /
 PLOG /  1.000000e+02    1.457000e+04    2.450000e+00    4.477000e+03    /

OH+C2H2=CO+CH3                                          4.7570e+05    1.680      -329.80
 PLOG /  1.000000e-02    4.757000e+05    1.680000e+00    -3.298000e+02   /
 PLOG /  2.500000e-02    4.372000e+06    1.400000e+00    2.265000e+02    /
 PLOG /  1.000000e-01    7.648000e+07    1.050000e+00    1.115000e+03    /
 PLOG /  1.000000e+00    1.277000e+09    7.300000e-01    2.579000e+03    /
 PLOG /  1.000000e+01    4.312000e+08    9.200000e-01    3.736000e+03    /
 PLOG /  1.000000e+02    8.250000e+05    1.770000e+00    4.697000e+03    /

O2+C2H=CO+HCO                                           5.0000e+13    0.000      1500.00

O+C2H=CO+CH                                             5.0000e+13    0.000         0.00

H2+C2H=H+C2H2                                           4.9000e+05    2.500       560.00

OH+C2H=H+HCCO                                           2.0000e+13    0.000         0.00

CH3CHO(+M)=CH3+HCO(+M)                                  2.4500e+22   -1.740     86355.00
 LOW/   1.03e+59    -11.300      95912.5/
TROE/           0.002490   718.1   6.089   3780./

CH3CHO(+M)=CO+CH4(+M)                                   2.7200e+21   -1.740     86355.00
 LOW/   1.14e+58    -11.300      95912.5/
TROE/           0.002490   718.1   6.089   3780./

O2+CH3CHO=HO2+CH3CO                                     3.0100e+13    0.000     39150.00

O+CH3CHO=OH+CH3CO                                       5.9400e+12    0.000      1868.00

OH+CH3CHO=H2O+CH3CO                                     3.3700e+12    0.000      -619.00

HO2+CH3CHO=H2O2+CH3CO                                   1.0000e+12    0.000     11920.00

CH3O2+CH3CHO=CH3O2H+CH3CO                               1.0000e+12    0.000     11920.00

H+CH3CHO=H2+CH2CHO                                      2.7200e+03    3.100      5210.00

OH+CH3CHO=H2O+CH2CHO                                    1.7200e+05    2.400       815.00

OH+CH3CHO=CH3+HOCHO                                     3.0000e+15   -1.076         0.00

CH3CO=CO+CH3                                            1.0700e+12    0.630     16895.50
 PLOG /  1.000000e-01    1.960000e+16    -2.090000e+00   1.519660e+04    /
 PLOG /  1.000000e+00    6.450000e+18    -2.520000e+00   1.643650e+04    /
 PLOG /  1.000000e+01    8.180000e+19    -2.550000e+00   1.726310e+04    /
 PLOG /  1.000000e+02    1.260000e+20    -2.320000e+00   1.801210e+04    /

O2+CH3CO=CH3CO3                                         2.6500e+12    0.000         0.00
 PLOG /  1.000000e-01    3.410000e+69    -1.890000e+01   1.440000e+04    /
 PLOG /  1.000000e+00    5.790000e+61    -1.607000e+01   1.340000e+04    /
 PLOG /  1.000000e+01    5.070000e+52    -1.296000e+01   1.156000e+04    /

O2+CH3CO=HO2+CH2CO                                      3.6000e+10    0.544      3721.00
 PLOG /  1.000000e-01    1.300000e+08    1.986000e+00    2.280000e+02    /
 PLOG /  1.000000e+00    3.600000e+10    5.440000e-01    3.721000e+03    /
 PLOG /  1.000000e+01    7.700000e+13    -3.350000e-01   7.510000e+03    /

CH3CO(+M)=H+CH2CO(+M)                                   9.4130e+07    1.917     44987.20
 LOW/   1.52e+51    -10.270      55390.0/
TROE/           0.6009   8.103e+09   667.7   5.000e+09/

H+CH3CO=H2+CH2CO                                        2.0000e+13    0.000         0.00

O+CH3CO=OH+CH2CO                                        2.0000e+13    0.000         0.00

CH3+CH3CO=CH4+CH2CO                                     5.0000e+13    0.000         0.00

CH2CHO(+M)=H+CH2CO(+M)                                  1.4300e+15   -0.150     45600.00
 LOW/   6.00e+29     -3.800      43423.9/
TROE/           0.9850   393.0   9.800e+09   5.000e+09/

CH2CHO(+M)=CO+CH3(+M)                                   2.9300e+12    0.290     40300.00
 LOW/   9.52e+33     -5.070      41300.0/
TROE/           7.130e-17   1150.   4.990e+09   1.790e+09/

CH2CO(+M)=CO+CH2(+M)                                    3.0000e+13    0.000     71000.00
 LOW/   3.00e+15      0.000      57000.0/
H2/ 2.00/  H2O/ 6.00/  AR/ 0.70/  CO/ 1.50/  CO2/ 2.00/  CH4/ 2.00/  C2H6/ 3.00/  HE/ 0.70/  

O+C2H3=H+CH2CO                                          3.0000e+13    0.000         0.00

H+CH2CO=CO+CH3                                          7.7700e+08    1.450      2780.00

CH3+HCO=H2+CH2CO                                        4.9000e+08    0.750       842.00
 PLOG /  5.000000e-02    6.100000e+06    1.240000e+00    -1.733000e+03   /
 PLOG /  1.000000e-01    1.100000e+07    1.180000e+00    -1.303000e+03   /
 PLOG /  1.000000e+00    4.900000e+08    7.500000e-01    8.420000e+02    /
 PLOG /  1.000000e+01    1.600000e+11    1.090000e-01    4.387000e+03    /

CH+CH2O=H+CH2CO                                         9.4600e+13    0.000      -515.00

O+CH2CO=CO2+CH2                                         1.7500e+12    0.000      1350.00

OH+CH2CO=CO+CH2OH                                       2.0000e+12    0.000     -1010.00

CH2(S)+CH2CO=CO+C2H4                                    2.0000e+13    0.000      -526.00

CH3+CH2CO=CO+C2H5                                       4.7690e+04    2.312      9468.00

OH+HCCO=>H2+2CO                                         1.0000e+14    0.000         0.00

O+HCCO=>H+2CO                                           8.0000e+13    0.000         0.00

CO+CH+M=HCCO+M                                          7.5700e+22   -1.900         0.00

H+HCCO=CO+CH2(S)                                        1.0000e+14    0.000         0.00

O2+HCCO=>OH+2CO                                         1.9100e+11   -0.020      1020.00

O2+HCCO=>H+CO+CO2                                       4.7800e+12   -0.142      1150.00

CH+HCCO=CO+C2H2                                         5.0000e+13    0.000         0.00

C2H5OH=H2O+C2H4                                         3.4100e+59  -14.200     83672.60
 PLOG /  1.000000e-03    3.410000e+59    -1.420000e+01   8.367260e+04    /
 PLOG /  1.000000e-02    2.620000e+57    -1.330000e+01   8.526220e+04    /
 PLOG /  1.000000e-01    1.650000e+52    -1.150000e+01   8.474560e+04    /
 PLOG /  1.000000e+00    5.230000e+43    -8.900000e+00   8.150670e+04    /
 PLOG /  1.000000e+01    4.590000e+32    -5.600000e+00   7.606240e+04    /
 PLOG /  1.000000e+02    3.840000e+20    -2.060000e+00   6.946550e+04    /

C2H5OH=CH3+CH2OH                                        1.2000e+54  -12.900    100005.70
 PLOG /  1.000000e-03    1.200000e+54    -1.290000e+01   1.000057e+05    /
 PLOG /  1.000000e-02    5.180000e+59    -1.400000e+01   9.990640e+04    /
 PLOG /  1.000000e-01    1.620000e+66    -1.530000e+01   1.053905e+05    /
 PLOG /  1.000000e+00    5.550000e+64    -1.450000e+01   1.061830e+05    /
 PLOG /  1.000000e+01    1.550000e+58    -1.230000e+01   1.057680e+05    /
 PLOG /  1.000000e+02    1.780000e+47    -8.960000e+00   1.010588e+05    /

C2H5OH=OH+C2H5                                          8.1000e+46  -11.300    111053.40
 PLOG /  1.000000e-03    8.100000e+46    -1.130000e+01   1.110534e+05    /
 PLOG /  1.000000e-02    1.860000e+56    -1.350000e+01   1.072384e+05    /
 PLOG /  1.000000e-01    4.650000e+63    -1.500000e+01   1.096228e+05    /
 PLOG /  1.000000e+00    4.460000e+65    -1.490000e+01   1.123450e+05    /
 PLOG /  1.000000e+01    2.790000e+61    -1.340000e+01   1.130802e+05    /
 PLOG /  1.000000e+02    6.170000e+51    -1.030000e+01   1.099407e+05    /

O+C2H5OH=OH+C2H5O                                       1.4600e-03    4.730      1727.00

OH+C2H5OH=H2O+C2H5O                                     5.8100e-03    4.280     -3560.00

H+C2H5OH=H2+C2H5O                                       9.4500e+02    3.140      8701.10

HO2+C2H5OH=H2O2+C2H5O                                   6.4700e-07    5.300     10533.10

CH3+C2H5OH=CH4+C2H5O                                    2.0350e+00    3.570      7721.00

CH3O2+C2H5OH=CH3O2H+C2H5O                               3.2360e-07    5.300     10533.10

C2H5+C2H5OH=C2H6+PC2H4OH                                5.0000e+10    0.000     13400.00

O2+C2H5OH=HO2+SC2H4OH                                   1.5000e+13    0.000     50150.00

O+C2H5OH=OH+SC2H4OH                                     1.4500e+05    2.470       876.00

H+C2H5OH=H2+SC2H4OH                                     8.7900e+04    2.680      2910.00

OH+C2H5OH=H2O+SC2H4OH                                   7.5200e+04    2.490     -1474.10

HO2+C2H5OH=H2O2+SC2H4OH                                 2.4500e-05    5.260      7475.10

CH3+C2H5OH=CH4+SC2H4OH                                  1.9930e+01    3.370      7634.00

CH3O2+C2H5OH=CH3O2H+SC2H4OH                             1.2250e-05    5.260      7475.10

C2H5+C2H5OH=C2H6+SC2H4OH                                5.0000e+10    0.000     10400.00

O2+C2H5OH=HO2+PC2H4OH                                   2.0000e+13    0.000     52800.00

O+C2H5OH=OH+PC2H4OH                                     9.6900e+02    3.230      4658.00

H+C2H5OH=H2+PC2H4OH                                     5.3100e+04    2.810      7490.00

OH+C2H5OH=H2O+PC2H4OH                                   3.7600e+03    2.780     -1810.20

HO2+C2H5OH=H2O2+PC2H4OH                                 3.9860e-02    4.300     15333.00

CH3+C2H5OH=CH4+PC2H4OH                                  3.3000e+02    3.300     12290.00

CH3O2+C2H5OH=CH3O2H+PC2H4OH                             1.9950e-02    4.300     15333.00

SC2H4OH=H+CH3CHO                                        5.6900e+52  -13.380     45049.00
 PLOG /  1.000000e-03    5.690000e+52    -1.338000e+01   4.504900e+04    /
 PLOG /  1.000000e-02    3.290000e+56    -1.412000e+01   4.812900e+04    /
 PLOG /  1.000000e-01    8.580000e+57    -1.416000e+01   5.074300e+04    /
 PLOG /  1.000000e+00    5.360000e+55    -1.315000e+01   5.188600e+04    /
 PLOG /  1.000000e+01    1.660000e+48    -1.064000e+01   5.029700e+04    /
 PLOG /  2.000000e+01    8.260000e+44    -9.590000e+00   4.921800e+04    /
 PLOG /  5.000000e+01    1.010000e+40    -8.060000e+00   4.743900e+04    /
 PLOG /  1.000000e+02    1.100000e+36    -6.840000e+00   4.589900e+04    /

SC2H4OH=C2H5O                                           5.4800e+45  -11.630     44328.00
 PLOG /  1.000000e-03    5.480000e+45    -1.163000e+01   4.432800e+04    /
 PLOG /  1.000000e-02    2.540000e+49    -1.237000e+01   4.644500e+04    /
 PLOG /  1.000000e-01    1.650000e+54    -1.340000e+01   5.033000e+04    /
 PLOG /  1.000000e+00    1.810000e+55    -1.331000e+01   5.313200e+04    /
 PLOG /  1.000000e+01    4.580000e+49    -1.132000e+01   5.271400e+04    /
 PLOG /  2.000000e+01    4.110000e+46    -1.033000e+01   5.183400e+04    /
 PLOG /  5.000000e+01    6.680000e+41    -8.830000e+00   5.020200e+04    /
 PLOG /  1.000000e+02    6.540000e+37    -7.580000e+00   4.869700e+04    /

SC2H4OH=PC2H4OH                                         2.6500e+36   -8.860     51019.00
 PLOG /  1.000000e-03    2.650000e+36    -8.860000e+00   5.101900e+04    /
 PLOG /  1.000000e-02    3.560000e+37    -8.890000e+00   5.111400e+04    /
 PLOG /  1.000000e-01    4.140000e+39    -9.190000e+00   5.191200e+04    /
 PLOG /  1.000000e+00    5.820000e+44    -1.034000e+01   5.529600e+04    /
 PLOG /  1.000000e+01    4.260000e+48    -1.106000e+01   5.945800e+04    /
 PLOG /  2.000000e+01    8.840000e+47    -1.074000e+01   5.990100e+04    /
 PLOG /  5.000000e+01    2.230000e+45    -9.840000e+00   5.960400e+04    /
 PLOG /  1.000000e+02    1.700000e+42    -8.830000e+00   5.873700e+04    /

CH3+CH2O=C2H5O                                          3.0000e+11    0.000      6336.00

H+CH3CHO=C2H5O                                          4.6100e+07    1.710      7090.00

O2+C2H5O=HO2+CH3CHO                                     4.2800e+10    0.000      1097.00

O2+SC2H4OH=HO2+CH3CHO                                   5.2600e+17   -1.638       869.00
 PLOG /  1.000000e-02    5.260000e+17    -1.637000e+00   8.380000e+02    /
 PLOG /  1.000000e-01    5.260000e+17    -1.637000e+00   8.380000e+02    /
 PLOG /  1.000000e+00    5.280000e+17    -1.638000e+00   8.390000e+02    /
 PLOG /  1.000000e+01    1.540000e+18    -1.771000e+00   1.120000e+03    /
 PLOG /  1.000000e+02    3.780000e+20    -2.429000e+00   3.090000e+03    /

C3H8(+M)=CH3+C2H5(+M)                                   1.2900e+37   -5.840     97380.00
 LOW/   5.64e+74    -15.740      98714.0/
TROE/           0.3100   50.00   3000.   9000./
H2/ 2.00/  H2O/ 6.00/  AR/ 0.70/  CO/ 1.50/  CO2/ 2.00/  CH4/ 2.00/  C2H6/ 3.00/  HE/ 0.70/  

H+NC3H7=C3H8                                            1.0000e+14    0.000         0.00

H+IC3H7=C3H8                                            1.0000e+14    0.000         0.00

C3H8+IC3H7=C3H8+NC3H7                                   3.0000e+10    0.000     12900.00

O2+C3H8=HO2+IC3H7                                       2.0000e+13    0.000     49640.00

H+C3H8=H2+IC3H7                                         6.5000e+05    2.400      4471.00

H+C3H8=H2+NC3H7                                         1.7500e+05    2.690      6450.00

O+C3H8=OH+IC3H7                                         5.4900e+05    2.500      3140.00

OH+C3H8=H2O+IC3H7                                       4.6700e+07    1.610       -35.00

HO2+C3H8=H2O2+IC3H7                                     6.3200e+01    3.370     13720.00

CH3+C3H8=CH4+IC3H7                                      6.4000e+04    2.170      7520.00

C2H3+C3H8=C2H4+IC3H7                                    1.0000e+11    0.000     10400.00

C2H5+C3H8=C2H6+IC3H7                                    1.0000e+11    0.000     10400.00

C3H8+C3H5-A=IC3H7+C3H6                                  7.9400e+11    0.000     16200.00

CH3O+C3H8=CH3OH+IC3H7                                   3.0000e+11    0.000      7000.00

CH3O2+C3H8=CH3O2H+IC3H7                                 1.0190e+01    3.580     14810.00

C2H5O2+C3H8=C2H5O2H+IC3H7                               1.0190e+01    3.580     14810.00

O2+C3H8=HO2+NC3H7                                       6.0000e+13    0.000     52290.00

O+C3H8=OH+NC3H7                                         3.7100e+06    2.400      5505.00

OH+C3H8=H2O+NC3H7                                       1.0540e+10    0.970      1586.00

HO2+C3H8=H2O2+NC3H7                                     4.0800e+01    3.590     17160.00

CH3+C3H8=CH4+NC3H7                                      9.0400e-01    3.650      7154.00

C2H3+C3H8=C2H4+NC3H7                                    1.0000e+11    0.000     10400.00

C2H5+C3H8=C2H6+NC3H7                                    1.0000e+11    0.000     10400.00

C3H8+C3H5-A=NC3H7+C3H6                                  7.9400e+11    0.000     20500.00

CH3O+C3H8=CH3OH+NC3H7                                   3.0000e+11    0.000      7000.00

CH3O2+C3H8=CH3O2H+NC3H7                                 1.3860e+00    3.970     18280.00

C2H5O2+C3H8=C2H5O2H+NC3H7                               1.3860e+00    3.970     18280.00

H+IC3H7=CH3+C2H5                                        2.0000e+13    0.000         0.00

OH+IC3H7=H2O+C3H6                                       2.4100e+13    0.000         0.00

O+IC3H7=H+CH3COCH3                                      4.8180e+13    0.000         0.00

O+IC3H7=CH3+CH3CHO                                      4.8180e+13    0.000         0.00

HO2+NC3H7=>OH+CH2O+C2H5                                 7.0000e+12    0.000     -1000.00

CH3O2+NC3H7=>CH3O+CH2O+C2H5                             7.0000e+12    0.000     -1000.00

HO2+IC3H7=>OH+CH3+CH3CHO                                7.0000e+12    0.000     -1000.00

CH3O2+IC3H7=>CH3+CH3O+CH3CHO                            7.0000e+12    0.000     -1000.00

CH3+C2H3(+M)=C3H6(+M)                                   2.5000e+13    0.000         0.00
 LOW/   4.27e+58    -11.940       9769.8/
TROE/           0.1750   1341.   6.000e+04   1.014e+04/

CH2(S)+C2H4=C3H6                                        4.8200e+57  -14.300     17100.00
 DUPLICATE
 PLOG /  1.000000e-02    4.820000e+57    -1.430000e+01   1.710000e+04    /
 PLOG /  1.000000e-01    3.840000e+59    -1.440000e+01   1.840000e+04    /
 PLOG /  1.000000e+00    2.130000e+58    -1.350000e+01   2.040000e+04    /
 PLOG /  1.000000e+01    8.480000e+52    -1.160000e+01   2.070000e+04    /
 PLOG /  1.000000e+02    6.070000e+47    -9.850000e+00   2.210000e+04    /

CH2(S)+C2H4=C3H6                                        1.1500e+45  -11.100      6145.20
 DUPLICATE
 PLOG /  1.000000e-02    1.150000e+45    -1.110000e+01   6.145200e+03    /
 PLOG /  1.000000e-01    1.830000e+45    -1.070000e+01   6.638500e+03    /
 PLOG /  1.000000e+00    1.300000e+40    -8.770000e+00   5.863800e+03    /
 PLOG /  1.000000e+01    2.270000e+32    -6.140000e+00   4.317900e+03    /
 PLOG /  1.000000e+02    1.280000e+24    -3.490000e+00   2.529900e+03    /

CH2(S)+C2H4=H+C3H5-A                                    8.2000e+19   -2.060      1150.00
 DUPLICATE
 PLOG /  1.000000e-02    8.200000e+19    -2.060000e+00   1.150000e+03    /
 PLOG /  1.000000e-01    2.270000e+21    -2.440000e+00   2.650000e+03    /
 PLOG /  1.000000e+00    4.440000e+35    -6.550000e+00   1.390000e+04    /
 PLOG /  1.000000e+01    1.180000e+28    -4.090000e+00   1.400000e+04    /
 PLOG /  1.000000e+02    6.510000e+26    -3.580000e+00   1.890000e+04    /

CH2(S)+C2H4=H+C3H5-A                                    1.0800e+07    1.620     -3174.60
 DUPLICATE
 PLOG /  1.000000e-02    1.080000e+07    1.620000e+00    -3.174600e+03   /
 PLOG /  1.000000e-01    1.370000e+05    2.150000e+00    -3.799200e+03   /
 PLOG /  1.000000e+00    3.890000e+14    -4.200000e-01   1.237600e+03    /
 PLOG /  1.000000e+01    2.450000e+10    6.700000e-01    7.509300e+02    /
 PLOG /  1.000000e+02    1.810000e+02    2.970000e+00    -7.460300e+02   /

CH2(S)+C2H4=CH3+C2H3                                    1.7700e+19   -1.940      6790.00
 DUPLICATE
 PLOG /  1.000000e-02    1.770000e+19    -1.940000e+00   6.790000e+03    /
 PLOG /  1.000000e-01    1.680000e+19    -1.800000e+00   4.310000e+03    /
 PLOG /  1.000000e+00    4.160000e+24    -3.190000e+00   9.760000e+03    /
 PLOG /  1.000000e+01    7.890000e+24    -3.070000e+00   1.390000e+04    /
 PLOG /  1.000000e+02    7.360000e+29    -4.280000e+00   2.380000e+04    /

CH2(S)+C2H4=CH3+C2H3                                    4.3000e+12    0.190      -110.41
 DUPLICATE
 PLOG /  1.000000e-02    4.300000e+12    1.900000e-01    -1.104100e+02   /
 PLOG /  1.000000e-01    2.260000e+11    5.400000e-01    4.781000e+01    /
 PLOG /  1.000000e+00    4.920000e+09    1.020000e+00    5.997700e+02    /
 PLOG /  1.000000e+01    1.470000e+08    1.330000e+00    1.228400e+03    /
 PLOG /  1.000000e+02    8.110000e+10    5.500000e-01    5.506500e+03    /

CH3+C2H3=H+C3H5-A                                       4.1200e+29   -4.950      8000.00
 DUPLICATE
 PLOG /  1.000000e-02    4.120000e+29    -4.950000e+00   8.000000e+03    /
 PLOG /  1.000000e-01    4.860000e+30    -5.030000e+00   1.130000e+04    /
 PLOG /  1.000000e+00    5.300000e+29    -4.570000e+00   1.440000e+04    /
 PLOG /  1.000000e+01    1.320000e+30    -4.540000e+00   1.930000e+04    /
 PLOG /  1.000000e+02    5.160000e+28    -4.030000e+00   2.380000e+04    /

CH3+C2H3=H+C3H5-A                                       5.7300e+15   -0.770      1195.90
 DUPLICATE
 PLOG /  1.000000e-02    5.730000e+15    -7.700000e-01   1.195900e+03    /
 PLOG /  1.000000e-01    2.060000e+13    -7.400000e-02   1.428700e+03    /
 PLOG /  1.000000e+00    4.480000e+10    6.000000e-01    1.421600e+03    /
 PLOG /  1.000000e+01    4.100000e+06    1.710000e+00    1.056900e+03    /
 PLOG /  1.000000e+02    1.370000e-01    3.910000e+00    -3.535500e+02   /

C3H6=CH3+C2H3                                           1.8800e+78  -18.700    130000.00
 DUPLICATE
 PLOG /  1.000000e-02    1.880000e+78    -1.870000e+01   1.300000e+05    /
 PLOG /  1.000000e-01    8.730000e+76    -1.790000e+01   1.320000e+05    /
 PLOG /  1.000000e+00    5.800000e+75    -1.720000e+01   1.340000e+05    /
 PLOG /  1.000000e+01    8.120000e+71    -1.580000e+01   1.360000e+05    /
 PLOG /  1.000000e+02    2.150000e+64    -1.340000e+01   1.350000e+05    /

C3H6=CH3+C2H3                                           1.6900e+59  -13.600    113290.00
 DUPLICATE
 PLOG /  1.000000e-02    1.690000e+59    -1.360000e+01   1.132900e+05    /
 PLOG /  1.000000e-01    2.000000e+60    -1.370000e+01   1.148900e+05    /
 PLOG /  1.000000e+00    6.700000e+54    -1.180000e+01   1.138400e+05    /
 PLOG /  1.000000e+01    1.060000e+47    -9.270000e+00   1.115100e+05    /
 PLOG /  1.000000e+02    7.290000e+38    -6.700000e+00   1.087400e+05    /

C3H6=H+C3H5-A                                           9.1600e+74  -17.600    120000.00
 DUPLICATE
 PLOG /  1.000000e-02    9.160000e+74    -1.760000e+01   1.200000e+05    /
 PLOG /  1.000000e-01    1.730000e+70    -1.600000e+01   1.200000e+05    /
 PLOG /  1.000000e+00    1.080000e+71    -1.590000e+01   1.248600e+05    /
 PLOG /  1.000000e+01    6.400000e+65    -1.420000e+01   1.250000e+05    /
 PLOG /  1.000000e+02    8.050000e+56    -1.150000e+01   1.220000e+05    /

C3H6=H+C3H5-A                                           2.9800e+54  -12.300    101200.00
 DUPLICATE
 PLOG /  1.000000e-02    2.980000e+54    -1.230000e+01   1.012000e+05    /
 PLOG /  1.000000e-01    1.370000e+43    -8.870000e+00   9.636500e+04    /
 PLOG /  1.000000e+00    6.280000e+42    -8.510000e+00   9.800400e+04    /
 PLOG /  1.000000e+01    4.730000e+35    -6.260000e+00   9.564400e+04    /
 PLOG /  1.000000e+02    4.340000e+28    -4.060000e+00   9.311400e+04    /

H+C3H5-T=C3H6                                           4.9600e+60  -15.200     18000.00
 DUPLICATE
 PLOG /  1.000000e-02    4.960000e+60    -1.520000e+01   1.800000e+04    /
 PLOG /  1.000000e-01    3.200000e+62    -1.510000e+01   2.010000e+04    /
 PLOG /  1.000000e+00    2.310000e+60    -1.400000e+01   2.190000e+04    /
 PLOG /  1.000000e+01    3.690000e+54    -1.200000e+01   2.210000e+04    /
 PLOG /  1.000000e+02    1.150000e+50    -1.040000e+01   2.330000e+04    /

H+C3H5-T=C3H6                                           1.4900e+48  -12.000      7203.30
 DUPLICATE
 PLOG /  1.000000e-02    1.490000e+48    -1.200000e+01   7.203300e+03    /
 PLOG /  1.000000e-01    6.760000e+46    -1.110000e+01   7.629900e+03    /
 PLOG /  1.000000e+00    1.090000e+40    -8.660000e+00   6.447800e+03    /
 PLOG /  1.000000e+01    2.380000e+31    -5.730000e+00   4.506000e+03    /
 PLOG /  1.000000e+02    5.690000e+25    -3.830000e+00   3.250400e+03    /

H+C3H5-T=H+C3H5-A                                       2.1100e+17   -1.080      1290.00
 DUPLICATE
 PLOG /  1.000000e-02    2.110000e+17    -1.080000e+00   1.290000e+03    /
 PLOG /  1.000000e-01    9.050000e+29    -4.910000e+00   8.540000e+03    /
 PLOG /  1.000000e+00    2.980000e+30    -4.790000e+00   1.200000e+04    /
 PLOG /  1.000000e+01    8.220000e+28    -4.140000e+00   1.540000e+04    /
 PLOG /  1.000000e+02    2.280000e+29    -4.120000e+00   2.090000e+04    /

H+C3H5-T=H+C3H5-A                                       6.4100e+03    2.610     -3778.40
 DUPLICATE
 PLOG /  1.000000e-02    6.410000e+03    2.610000e+00    -3.778400e+03   /
 PLOG /  1.000000e-01    5.190000e+14    -3.000000e-01   1.090400e+03    /
 PLOG /  1.000000e+00    8.170000e+11    4.900000e-01    1.184600e+03    /
 PLOG /  1.000000e+01    2.790000e+09    1.090000e+00    1.187500e+03    /
 PLOG /  1.000000e+02    6.750000e+03    2.700000e+00    3.738000e+02    /

H+C3H5-T=CH3+C2H3                                       3.3100e+16   -0.690      5200.00
 DUPLICATE
 PLOG /  1.000000e-02    3.310000e+16    -6.900000e-01   5.200000e+03    /
 PLOG /  1.000000e-01    9.040000e+16    -8.100000e-01   4.800000e+03    /
 PLOG /  1.000000e+00    2.010000e+24    -2.860000e+00   1.090000e+04    /
 PLOG /  1.000000e+01    2.750000e+26    -3.310000e+00   1.580000e+04    /
 PLOG /  1.000000e+02    3.150000e+32    -4.830000e+00   2.600000e+04    /

H+C3H5-T=CH3+C2H3                                       8.0400e+13   -0.140      1150.00
 DUPLICATE
 PLOG /  1.000000e-02    8.040000e+13    -1.400000e-01   1.150000e+03    /
 PLOG /  1.000000e-01    7.170000e+10    6.700000e-01    6.738000e+02    /
 PLOG /  1.000000e+00    9.970000e+08    1.360000e+00    1.596400e+03    /
 PLOG /  1.000000e+01    7.410000e+07    1.570000e+00    2.108800e+03    /
 PLOG /  1.000000e+02    2.700000e+12    3.200000e-01    6.791800e+03    /

C3H6=H+C3H5-S                                           7.7100e+69  -16.090    140000.00

H+C3H6=H2+C3H5-A                                        3.6440e+05    2.455      4361.20

O2+C3H6=HO2+C3H5-A                                      1.2000e+20   -1.670     46192.10

O+C3H6=OH+C3H5-A                                        5.2400e+11    0.700      5884.00

OH+C3H6=H2O+C3H5-A                                      4.4600e+06    2.072      1050.80

HO2+C3H6=H2O2+C3H5-A                                    3.0700e-02    4.403     13547.20

CH3+C3H6=CH4+C3H5-A                                     2.2100e+00    3.500      5675.00

CH3O+C3H6=CH3OH+C3H5-A                                  8.4000e+10    0.000      2600.00

CH3O2+C3H6=CH3O2H+C3H5-A                                7.6800e-02    4.403     13547.20

C2H5+C3H6=C2H6+C3H5-A                                   1.0000e+11    0.000      9800.00

C2H5O2+C3H6=C2H5O2H+C3H5-A                              7.6800e-02    4.403     13547.20

H+C3H6=H2+C3H5-T                                        1.4980e+02    3.381      8909.50

O+C3H6=OH+C3H5-T                                        6.0300e+10    0.700      7632.00

OH+C3H6=H2O+C3H5-T                                      1.8000e+06    1.979      2235.20

HO2+C3H6=H2O2+C3H5-T                                    1.5600e+04    2.820     24427.90

O2+C3H6=HO2+C3H5-T                                      1.0000e+13    0.000     58770.00

CH3+C3H6=CH4+C3H5-T                                     8.4000e-01    3.500     11660.00

H+C3H6=H2+C3H5-S                                        5.1010e+02    3.234     12357.00
 DUPLICATE

H+C3H6=H2+C3H5-S                                        3.9690e+02    3.252     12007.00
 DUPLICATE

O2+C3H6=HO2+C3H5-S                                      2.0000e+13    0.000     62270.00

O+C3H6=OH+C3H5-S                                        1.2000e+11    0.700      8959.10

OH+C3H6=H2O+C3H5-S                                      1.8600e+05    2.369      2502.00

HO2+C3H6=H2O2+C3H5-S                                    9.5700e+02    3.059     20798.60

CH3+C3H6=CH4+C3H5-S                                     1.3480e+00    3.500     12850.00

O+C3H6=HCO+C2H5                                         7.4500e+06    1.880       183.00

O+C3H6=>H+CH3+CH2CO                                     3.0500e+06    1.880       183.00

O+C3H6=>2H+CH3CHCO                                      3.0500e+06    1.880       183.00

H+C3H6=NC3H7                                            1.0000e+00    1.000         0.00
 DUPLICATE
 PLOG /  1.300000e-03    7.990000e+81    -2.316100e+01   2.223900e+04    /
 PLOG /  4.000000e-02    4.240000e+68    -1.842700e+01   1.966500e+04    /
 PLOG /  1.000000e+00    1.040000e+49    -1.150000e+01   1.535900e+04    /
 PLOG /  1.000000e+01    6.200000e+41    -8.892000e+00   1.463700e+04    /
 PLOG /  1.000000e+02    1.000000e-10    0.000000e+00    0.000000e+00    /

H+C3H6=NC3H7                                            1.0000e+00    1.000         0.00
 DUPLICATE
 PLOG /  1.300000e-03    1.850000e+26    -5.830000e+00   3.865800e+03    /
 PLOG /  4.000000e-02    2.820000e+30    -6.490000e+00   5.470800e+03    /
 PLOG /  1.000000e+00    3.780000e+28    -5.570000e+00   5.625100e+03    /
 PLOG /  1.000000e+01    1.460000e+25    -4.280000e+00   5.247800e+03    /
 PLOG /  1.000000e+02    4.220000e+27    -4.390000e+00   9.345800e+03    /

H+C3H6=CH3+C2H4                                         1.0000e+00    1.000         1.00
 DUPLICATE
 PLOG /  1.300000e-03    1.540000e+09    1.350000e+00    2.542000e+03    /
 PLOG /  4.000000e-02    7.880000e+10    8.700000e-01    3.599600e+03    /
 PLOG /  1.000000e+00    2.670000e+12    4.700000e-01    5.431100e+03    /
 PLOG /  1.000000e+01    9.250000e+22    -2.600000e+00   1.289800e+04    /
 PLOG /  1.000000e+02    1.320000e+23    -2.420000e+00   1.650000e+04    /

H+C3H6=CH3+C2H4                                         1.0000e+00    1.000         1.00
 DUPLICATE
 PLOG /  1.300000e-03    1.000000e-10    0.000000e+00    0.000000e+00    /
 PLOG /  4.000000e-02    1.000000e-10    0.000000e+00    0.000000e+00    /
 PLOG /  1.000000e+00    1.000000e-10    0.000000e+00    0.000000e+00    /
 PLOG /  1.000000e+01    1.240000e+05    2.520000e+00    3.679100e+03    /
 PLOG /  1.000000e+02    2.510000e+03    2.910000e+00    3.980900e+03    /

H+C3H6=IC3H7                                            1.0000e+00    1.000         1.00
 DUPLICATE
 PLOG /  1.300000e-03    1.350000e+44    -1.068000e+01   8.196400e+03    /
 PLOG /  4.000000e-02    2.110000e+57    -1.423000e+01   1.514700e+04    /
 PLOG /  1.000000e+00    3.260000e+61    -1.494000e+01   2.016100e+04    /
 PLOG /  1.000000e+01    5.300000e+56    -1.312000e+01   2.066700e+04    /
 PLOG /  1.000000e+02    1.110000e+50    -1.080000e+01   2.020200e+04    /

H+C3H6=IC3H7                                            1.0000e+00    1.000         1.00
 DUPLICATE
 PLOG /  1.300000e-03    2.170000e+130   -3.258000e+01   1.361400e+05    /
 PLOG /  4.000000e-02    2.250000e+29    -5.840000e+00   4.241900e+03    /
 PLOG /  1.000000e+00    1.060000e+30    -5.630000e+00   5.613400e+03    /
 PLOG /  1.000000e+01    6.110000e+26    -4.440000e+00   5.182300e+03    /
 PLOG /  1.000000e+02    2.730000e+23    -3.260000e+00   4.597000e+03    /

CH3+C2H4=NC3H7                                          1.0000e+00    1.000         1.00
 DUPLICATE
 PLOG /  1.300000e-03    8.670000e+48    -1.254000e+01   1.820600e+04    /
 PLOG /  4.000000e-02    1.060000e+49    -1.204000e+01   2.000100e+04    /
 PLOG /  1.000000e+00    7.670000e+47    -1.117000e+01   2.236600e+04    /
 PLOG /  1.000000e+01    1.810000e+45    -1.003000e+01   2.376900e+04    /
 PLOG /  1.000000e+02    2.040000e+40    -8.250000e+00   2.421400e+04    /

CH3+C2H4=NC3H7                                          1.0000e+00    1.000         1.00
 DUPLICATE
 PLOG /  1.300000e-03    1.120000e+43    -1.130000e+01   1.308000e+04    /
 PLOG /  4.000000e-02    7.280000e+39    -9.880000e+00   1.316400e+04    /
 PLOG /  1.000000e+00    2.600000e+33    -7.460000e+00   1.241600e+04    /
 PLOG /  1.000000e+01    3.850000e+27    -5.380000e+00   1.145500e+04    /
 PLOG /  1.000000e+02    1.660000e+21    -3.170000e+00   1.024100e+04    /

HO2+C3H6=O2+IC3H7                                       8.8700e+22   -3.090     26586.00
 PLOG /  1.300000e-02    1.020000e+07    1.160000e+00    1.027300e+04    /
 PLOG /  9.869000e-01    1.310000e+20    -2.580000e+00   1.907800e+04    /
 PLOG /  9.870000e+00    4.140000e+28    -4.920000e+00   2.621200e+04    /
 PLOG /  9.869000e+01    8.870000e+22    -3.090000e+00   2.658600e+04    /

H+C3H5-A=H2+C3H4-A                                      1.2320e+03    3.035      2582.00

OH+C3H5-A=H2O+C3H4-A                                    6.0000e+12    0.000         0.00

CH3+C3H5-A=CH4+C3H4-A                                   3.0000e+12   -0.320      -131.00

C2H5+C3H5-A=C2H6+C3H4-A                                 4.0000e+11    0.000         0.00

C2H3+C3H5-A=C2H4+C3H4-A                                 1.0000e+12    0.000         0.00

2C3H4-A=C3H5-A+C3H3                                     5.0000e+14    0.000     64746.70

H+C3H5-S=H2+C3H4-A                                      3.3330e+12    0.000         0.00

CH3+C3H5-S=CH4+C3H4-A                                   1.0000e+11    0.000         0.00

H+C3H5-S=H2+C3H4-P                                      3.3400e+12    0.000         0.00

CH3+C3H5-S=CH4+C3H4-P                                   1.0000e+11    0.000         0.00

H+C3H5-T=H2+C3H4-P                                      3.3400e+12    0.000         0.00

CH3+C3H5-T=CH4+C3H4-P                                   1.0000e+11    0.000         0.00

2C3H5-A=C3H6+C3H4-A                                     9.5500e+40   -9.300     12470.00
 PLOG /  1.000000e+00    4.770000e+40    -9.300000e+00   1.247000e+04    /
 PLOG /  4.000000e+00    3.970000e+32    -6.800000e+00   9.180000e+03    /
 PLOG /  1.000000e+01    1.460000e+28    -5.500000e+00   7.410000e+03    /

C2H5+C3H5-A=C2H4+C3H6                                   4.0000e+11    0.000         0.00

HCO+C3H5-A=CO+C3H6                                      6.0000e+13    0.000         0.00

HCO+C3H5-S=CO+C3H6                                      9.0000e+13    0.000         0.00

HCO+C3H5-T=CO+C3H6                                      9.0000e+13    0.000         0.00

O+C3H5-S=HCO+C2H4                                       6.0000e+13    0.000         0.00

OH+C3H5-S=>H+HCO+C2H4                                   5.0000e+12    0.000         0.00

HO2+C3H5-S=>OH+HCO+C2H4                                 2.0000e+13    0.000         0.00

O+C3H5-T=CH3+CH2CO                                      6.0000e+13    0.000         0.00

OH+C3H5-T=>H+CH3+CH2CO                                  5.0000e+12    0.000         0.00

HO2+C3H5-T=>OH+CH3+CH2CO                                2.0000e+13    0.000         0.00

OH+C3H5-A=>2H+C2H3CHO                                   5.3000e+37   -6.710     29306.00
 PLOG /  1.000000e-01    5.300000e+37    -6.710000e+00   2.930600e+04    /
 PLOG /  1.000000e+00    4.200000e+32    -5.160000e+00   3.012600e+04    /
 PLOG /  1.000000e+01    1.600000e+20    -1.560000e+00   2.633000e+04    /

O2+C3H5-A=HO2+C3H4-A                                    4.9900e+15   -1.400     22428.00
 PLOG /  1.000000e+00    4.990000e+15    -1.400000e+00   2.242800e+04    /
 PLOG /  1.000000e+01    2.180000e+21    -2.850000e+00   3.075500e+04    /

O2+C3H5-A=CH2O+CH3CO                                    1.1900e+15   -1.010     20128.00
 PLOG /  1.000000e+00    1.190000e+15    -1.010000e+00   2.012800e+04    /
 PLOG /  1.000000e+01    7.140000e+15    -1.210000e+00   2.104600e+04    /

O2+C3H5-A=OH+C2H3CHO                                    1.8200e+13   -0.410     22859.00
 PLOG /  1.000000e+00    1.820000e+13    -4.100000e-01   2.285900e+04    /
 PLOG /  1.000000e+01    2.470000e+13    -4.500000e-01   2.301700e+04    /

O2+C3H5-S=HCO+CH3CHO                                    3.1000e+31   -5.944      5748.40

O2+C3H5-S=O+CH3CHCHO                                    5.3800e+18   -2.140      5142.90

O2+C3H5-S=OH+C2H3CHO                                    2.7000e+19   -2.140      5142.90

O2+C3H5-T=O+CH3COCH2                                    9.8600e+25   -3.751     11255.40

O2+C3H5-T=CH2O+CH3CO                                    2.5500e+20   -2.608      1565.70

O2+C3H5-T=HO2+C3H4-A                                    3.5900e+10   -0.270      -413.60

HO2+C3H5-A=OH+C3H5O                                     1.0000e+11    0.000         0.00
 PLOG /  1.000000e-02    1.020000e+13    -1.580000e-01   -1.417000e+03   /
 PLOG /  1.000000e-01    4.980000e+14    -6.420000e-01   -3.491000e+02   /
 PLOG /  1.000000e+00    7.770000e+17    -1.520000e+00   2.379200e+03    /
 PLOG /  1.000000e+01    2.930000e+15    -6.840000e-01   3.615300e+03    /
 PLOG /  1.000000e+02    1.640000e+04    2.740000e+00    1.144400e+03    /

HO2+C3H5-A=AC3H5OOH                                     1.0000e+11    0.000         0.00
 PLOG /  1.000000e-02    1.910000e+31    -7.230000e+00   1.336200e+03    /
 PLOG /  1.000000e-01    6.310000e+42    -1.030000e+01   5.568900e+03    /
 PLOG /  1.000000e+00    1.030000e+45    -1.060000e+01   7.851500e+03    /
 PLOG /  1.000000e+01    2.790000e+37    -7.920000e+00   6.497900e+03    /
 PLOG /  1.000000e+02    1.440000e+32    -6.010000e+00   6.053600e+03    /

HO2+C3H5-A=H2O+C2H3CHO                                  1.0000e+11    0.000         0.00
 PLOG /  1.000000e-02    1.090000e+00    3.010000e+00    -3.421100e+03   /
 PLOG /  1.000000e-01    6.350000e+01    2.500000e+00    -2.341400e+03   /
 PLOG /  1.000000e+00    6.050000e+05    1.390000e+00    5.951000e+02    /
 PLOG /  1.000000e+01    3.100000e+05    1.590000e+00    2.677600e+03    /
 PLOG /  1.000000e+02    5.070000e-05    4.590000e+00    9.275000e+02    /

AC3H5OOH=H2O+C2H3CHO                                    1.0000e+11    0.000         0.00
 PLOG /  1.000000e-02    1.990000e+50    -1.270000e+01   5.353190e+04    /
 PLOG /  1.000000e-01    4.720000e+47    -1.150000e+01   5.436090e+04    /
 PLOG /  1.000000e+00    1.500000e+40    -8.840000e+00   5.317920e+04    /
 PLOG /  1.000000e+01    2.540000e+28    -5.000000e+00   4.991940e+04    /
 PLOG /  1.000000e+02    1.480000e+16    -1.120000e+00   4.594930e+04    /

AC3H5OOH=OH+C3H5O                                       1.0000e+11    0.000         0.00
 PLOG /  1.000000e-02    1.490000e+58    -1.390000e+01   5.426690e+04    /
 PLOG /  1.000000e-01    1.800000e+54    -1.240000e+01   5.419380e+04    /
 PLOG /  1.000000e+00    3.360000e+46    -9.810000e+00   5.246850e+04    /
 PLOG /  1.000000e+01    2.390000e+36    -6.540000e+00   4.942900e+04    /
 PLOG /  1.000000e+02    1.280000e+27    -3.610000e+00   4.633310e+04    /

C3H5O=CH2O+C2H3                                         1.0000e+11    0.000         0.00
 PLOG /  1.000000e-03    7.260000e+06    1.820000e-01    1.781550e+04    /
 PLOG /  1.000000e-02    6.970000e+16    -2.500000e+00   2.087870e+04    /
 PLOG /  1.000000e-01    6.640000e+23    -4.230000e+00   2.356500e+04    /
 PLOG /  1.000000e+00    1.070000e+26    -4.560000e+00   2.462290e+04    /
 PLOG /  1.000000e+01    6.500000e+29    -5.370000e+00   2.664500e+04    /
 PLOG /  1.000000e+02    4.630000e+31    -5.590000e+00   2.891530e+04    /
 PLOG /  1.000000e+03    8.520000e+25    -3.610000e+00   2.786340e+04    /

C3H5O=CH2CH2CHO                                         1.0000e+11    0.000         0.00
 PLOG /  1.000000e-03    5.250000e-49    1.550000e+01    -1.563990e+04   /
 PLOG /  1.000000e-01    4.440000e-22    8.380000e+00    -3.819000e+03   /
 PLOG /  1.000000e+00    6.230000e+12    -1.440000e+00   1.082920e+04    /
 PLOG /  1.000000e+01    3.480000e+42    -9.910000e+00   2.529790e+04    /
 PLOG /  1.000000e+02    1.880000e+38    -8.160000e+00   2.597450e+04    /
 PLOG /  1.000000e+03    1.670000e+21    -2.740000e+00   2.033770e+04    /

C3H5O=H+C2H3CHO                                         1.0000e+11    0.000         0.00
 PLOG /  1.000000e-03    3.000000e+15    -2.310000e+00   1.466790e+04    /
 PLOG /  1.000000e-02    1.500000e+22    -3.960000e+00   1.828300e+04    /
 PLOG /  1.000000e-01    1.950000e+23    -3.990000e+00   1.914330e+04    /
 PLOG /  1.000000e+00    1.150000e+25    -4.240000e+00   2.031120e+04    /
 PLOG /  1.000000e+01    1.760000e+28    -4.890000e+00   2.276520e+04    /
 PLOG /  1.000000e+02    1.410000e+27    -4.280000e+00   2.377060e+04    /
 PLOG /  1.000000e+03    2.570000e+20    -2.060000e+00   2.204010e+04    /

C3H5O=HCO+C2H4                                          1.0000e+11    0.000         0.00
 PLOG /  1.000000e-03    6.620000e+16    -2.840000e+00   1.319700e+04    /
 PLOG /  1.000000e-02    1.260000e+20    -3.530000e+00   1.546920e+04    /
 PLOG /  1.000000e-01    2.130000e+21    -3.640000e+00   1.658450e+04    /
 PLOG /  1.000000e+00    1.070000e+24    -4.160000e+00   1.898500e+04    /
 PLOG /  1.000000e+01    8.420000e+25    -4.400000e+00   2.238260e+04    /
 PLOG /  1.000000e+02    1.860000e+21    -2.730000e+00   2.365880e+04    /
 PLOG /  1.000000e+03    4.750000e+08    1.140000e+00    2.092250e+04    /

CH2CH2CHO=CH2O+C2H3                                     1.0000e+11    0.000         0.00
 PLOG /  1.000000e-03    6.890000e-69    2.150000e+01    2.638000e+03    /
 PLOG /  1.000000e-02    5.340000e-33    1.110000e+01    1.674910e+04    /
 PLOG /  1.000000e-01    6.110000e+26    -6.010000e+00   4.411670e+04    /
 PLOG /  1.000000e+00    8.040000e+35    -8.310000e+00   4.691970e+04    /
 PLOG /  1.000000e+01    5.520000e+40    -9.190000e+00   5.050870e+04    /
 PLOG /  1.000000e+02    5.850000e+35    -7.180000e+00   5.203840e+04    /
 PLOG /  1.000000e+03    1.930000e+19    -1.940000e+00   4.844000e+04    /

CH2CH2CHO=H+C2H3CHO                                     1.0000e+11    0.000         0.00
 PLOG /  1.000000e-03    1.610000e+10    -1.240000e+00   3.237130e+04    /
 PLOG /  1.000000e-02    5.840000e+15    -2.610000e+00   3.287840e+04    /
 PLOG /  1.000000e-01    3.640000e+23    -4.600000e+00   3.427530e+04    /
 PLOG /  1.000000e+00    7.580000e+31    -6.630000e+00   3.789540e+04    /
 PLOG /  1.000000e+01    2.860000e+32    -6.300000e+00   3.999070e+04    /
 PLOG /  1.000000e+02    1.570000e+23    -3.140000e+00   3.801170e+04    /
 PLOG /  1.000000e+03    4.520000e+12    2.140000e-01    3.457050e+04    /

CH2CH2CHO=HCO+C2H4                                      1.0000e+11    0.000         0.00
 PLOG /  1.000000e-03    2.900000e+32    -7.240000e+00   2.568750e+04    /
 PLOG /  1.000000e-02    5.300000e+33    -7.280000e+00   2.710060e+04    /
 PLOG /  1.000000e-01    2.000000e+35    -7.410000e+00   2.902730e+04    /
 PLOG /  1.000000e+00    1.010000e+34    -6.700000e+00   3.001810e+04    /
 PLOG /  1.000000e+01    9.760000e+27    -4.630000e+00   2.892390e+04    /
 PLOG /  1.000000e+02    2.110000e+19    -1.850000e+00   2.623980e+04    /
 PLOG /  1.000000e+03    1.590000e+13    6.300000e-02    2.408630e+04    /

CH2O+C2H3=H+C2H3CHO                                     1.0000e+11    0.000         0.00
 PLOG /  1.000000e-03    2.600000e+04    2.260000e+00    1.510300e+03    /
 PLOG /  1.000000e-02    5.130000e+04    2.170000e+00    1.675500e+03    /
 PLOG /  1.000000e-01    3.990000e+05    1.910000e+00    2.218300e+03    /
 PLOG /  1.000000e+00    1.750000e+07    1.450000e+00    3.428000e+03    /
 PLOG /  1.000000e+01    1.350000e+09    9.330000e-01    5.173000e+03    /
 PLOG /  1.000000e+02    2.240000e+11    3.570000e-01    8.001300e+03    /
 PLOG /  1.000000e+03    6.010000e+05    2.090000e+00    7.895600e+03    /

CH2O+C2H3=HCO+C2H4                                      1.0000e+11    0.000         0.00
 PLOG /  1.000000e-03    1.110000e+07    1.090000e+00    1.807200e+03    /
 PLOG /  1.000000e-02    2.470000e+07    9.930000e-01    1.994900e+03    /
 PLOG /  1.000000e-01    2.470000e+08    7.040000e-01    2.596200e+03    /
 PLOG /  1.000000e+00    1.420000e+10    2.090000e-01    3.934200e+03    /
 PLOG /  1.000000e+01    3.450000e+13    -7.260000e-01   6.944300e+03    /
 PLOG /  1.000000e+02    3.310000e+14    -8.660000e-01   1.096570e+04    /
 PLOG /  1.000000e+03    1.650000e+01    3.170000e+00    9.399800e+03    /

CH3O2+C3H5-A=CH3O+C3H5O                                 1.0000e+11    0.000         0.00
 PLOG /  1.000000e-02    3.330000e+12    -1.580000e-01   -1.417000e+03   /
 PLOG /  1.000000e-01    1.660000e+14    -6.420000e-01   -3.491000e+02   /
 PLOG /  1.000000e+00    2.595000e+17    -1.520000e+00   2.379200e+03    /
 PLOG /  1.000000e+01    9.780000e+14    -6.840000e-01   3.615300e+03    /
 PLOG /  1.000000e+02    5.470000e+03    2.740000e+00    1.144400e+03    /

CH3O2+C3H5-A=AC4H7OOH                                   1.0000e+11    0.000         0.00
 PLOG /  1.000000e-02    1.910000e+31    -7.230000e+00   1.336200e+03    /
 PLOG /  1.000000e-01    6.310000e+42    -1.030000e+01   5.568900e+03    /
 PLOG /  1.000000e+00    1.030000e+45    -1.060000e+01   7.851500e+03    /
 PLOG /  1.000000e+01    2.790000e+37    -7.920000e+00   6.497900e+03    /
 PLOG /  1.000000e+02    3.400000e+29    -5.280000e+00   4.539800e+03    /

AC4H7OOH=CH3O+C3H5O                                     1.0000e+11    0.000         0.00
 PLOG /  1.000000e-02    1.490000e+58    -1.390000e+01   5.426690e+04    /
 PLOG /  1.000000e-01    1.800000e+54    -1.240000e+01   5.419380e+04    /
 PLOG /  1.000000e+00    3.360000e+46    -9.810000e+00   5.246850e+04    /
 PLOG /  1.000000e+01    2.390000e+36    -6.540000e+00   4.942900e+04    /
 PLOG /  1.000000e+02    2.560000e+27    -3.610000e+00   4.633310e+04    /

OH+C3H6=H+C3H5OH                                        2.2900e+13    0.070     10580.00
 PLOG /  1.300000e-03    2.670000e+13    5.000000e-02    1.061100e+04    /
 PLOG /  1.000000e-02    2.750000e+13    5.000000e-02    1.062300e+04    /
 PLOG /  1.300000e-02    2.870000e+13    4.000000e-02    1.063400e+04    /
 PLOG /  2.500000e-02    1.590000e+14    -1.600000e-01   1.112500e+04    /
 PLOG /  1.000000e-01    3.100000e+14    -2.200000e-01   1.140700e+04    /
 PLOG /  1.315000e-01    3.780000e+14    -2.400000e-01   1.145800e+04    /
 PLOG /  1.000000e+00    9.150000e+07    1.420000e+00    1.008700e+04    /
 PLOG /  1.000000e+01    3.660000e+05    2.140000e+00    1.041000e+04    /
 PLOG /  1.000000e+02    8.190000e+02    2.840000e+00    1.048100e+04    /

OH+C3H6=H+CH3COCH3                                      2.8700e+00    2.920       625.00
 PLOG /  1.300000e-03    2.870000e+00    2.920000e+00    6.250000e+02    /
 PLOG /  1.000000e-02    4.840000e-01    2.980000e+00    7.040000e+02    /
 PLOG /  1.300000e-02    3.130000e-01    3.040000e+00    7.210000e+02    /
 PLOG /  2.500000e-02    9.330000e-03    3.620000e+00    6.770000e+02    /
 PLOG /  1.000000e-01    4.640000e-05    4.480000e+00    6.870000e+02    /
 PLOG /  1.315000e-01    2.710000e-05    4.560000e+00    7.070000e+02    /
 PLOG /  1.000000e+00    7.650000e-07    5.050000e+00    8.740000e+02    /
 PLOG /  1.000000e+01    2.640000e+15    -8.000000e-01   1.272800e+04    /
 PLOG /  1.000000e+02    4.870000e-04    4.320000e+00    4.020000e+03    /

OH+C3H6=H+SC3H5OH                                       2.8700e+00    2.920       625.00
 PLOG /  1.300000e-03    3.470000e+06    1.530000e+00    4.288000e+03    /
 PLOG /  1.000000e-02    1.080000e+07    1.340000e+00    4.576000e+03    /
 PLOG /  1.300000e-02    9.760000e+06    1.330000e+00    4.589000e+03    /
 PLOG /  2.500000e-02    5.140000e+06    1.360000e+00    4.594000e+03    /
 PLOG /  1.000000e-01    3.130000e+05    1.690000e+00    4.603000e+03    /
 PLOG /  1.315000e-01    1.390000e+05    1.800000e+00    4.603000e+03    /
 PLOG /  1.000000e+00    1.030000e+02    2.830000e+00    4.530000e+03    /
 PLOG /  1.000000e+01    3.400000e-02    3.890000e+00    4.390000e+03    /
 PLOG /  1.000000e+02    4.460000e-06    5.030000e+00    4.132000e+03    /

OH+C3H6=CH3+CH3CHO                                      6.9300e+05    1.490      -536.00
 PLOG /  1.300000e-03    6.930000e+05    1.490000e+00    -5.360000e+02   /
 PLOG /  1.000000e-02    5.940000e+03    2.010000e+00    -5.600000e+02   /
 PLOG /  1.300000e-02    1.100000e+03    2.220000e+00    -6.800000e+02   /
 PLOG /  2.500000e-02    1.070000e+02    2.500000e+00    -7.590000e+02   /
 PLOG /  1.000000e-01    7.830000e-01    3.100000e+00    -9.190000e+02   /
 PLOG /  1.315000e-01    3.070000e-01    3.220000e+00    -9.460000e+02   /
 PLOG /  1.000000e+00    3.160000e-04    4.050000e+00    -1.144000e+03   /
 PLOG /  1.000000e+01    7.590000e-06    4.490000e+00    -6.800000e+02   /
 PLOG /  1.000000e+02    5.450000e-05    4.220000e+00    1.141000e+03    /

OH+C3H6=C3H6OH1-2                                       5.1000e+54  -20.700     32402.00
 DUPLICATE
 PLOG /  1.300000e-03    2.300000e+78    -2.070000e+01   3.240200e+04    /
 PLOG /  1.000000e-02    2.740000e+77    -2.000000e+01   3.387400e+04    /
 PLOG /  1.300000e-02    1.070000e+76    -1.958000e+01   3.287400e+04    /
 PLOG /  2.500000e-02    3.680000e+73    -1.879000e+01   3.136100e+04    /
 PLOG /  1.000000e-01    1.040000e+68    -1.701000e+01   2.790900e+04    /
 PLOG /  1.315000e-01    7.230000e+66    -1.664000e+01   2.716200e+04    /
 PLOG /  1.000000e+00    1.950000e+59    -1.417000e+01   2.307900e+04    /
 PLOG /  1.000000e+01    7.580000e+53    -1.223000e+01   2.297600e+04    /
 PLOG /  1.000000e+02    1.430000e+48    -1.023000e+01   2.377200e+04    /

OH+C3H6=C3H6OH1-2                                       1.4200e+36  -15.840     11594.00
 DUPLICATE
 PLOG /  1.300000e-03    6.410000e+59    -1.584000e+01   1.159400e+04    /
 PLOG /  1.000000e-02    7.280000e+59    -1.551000e+01   1.289800e+04    /
 PLOG /  1.300000e-02    2.790000e+59    -1.534000e+01   1.291300e+04    /
 PLOG /  2.500000e-02    2.650000e+58    -1.493000e+01   1.293600e+04    /
 PLOG /  1.000000e-01    1.350000e+56    -1.404000e+01   1.294500e+04    /
 PLOG /  1.315000e-01    3.980000e+55    -1.385000e+01   1.288700e+04    /
 PLOG /  1.000000e+00    1.550000e+50    -1.204000e+01   1.149300e+04    /
 PLOG /  1.000000e+01    6.410000e+41    -9.350000e+00   8.921000e+03    /
 PLOG /  1.000000e+02    2.300000e+32    -6.310000e+00   6.088000e+03    /

OH+C3H6=C3H6OH2-1                                       5.1000e+54  -20.700     32402.00
 DUPLICATE
 PLOG /  1.300000e-03    2.140000e+59    -1.584000e+01   1.159400e+04    /
 PLOG /  1.000000e-02    2.430000e+59    -1.551000e+01   1.289800e+04    /
 PLOG /  1.300000e-02    9.300000e+58    -1.534000e+01   1.291300e+04    /
 PLOG /  2.500000e-02    8.830000e+57    -1.493000e+01   1.293600e+04    /
 PLOG /  1.000000e-01    4.500000e+55    -1.404000e+01   1.294500e+04    /
 PLOG /  1.315000e-01    1.330000e+55    -1.385000e+01   1.288700e+04    /
 PLOG /  1.000000e+00    5.180000e+49    -1.204000e+01   1.149300e+04    /
 PLOG /  1.000000e+01    2.140000e+41    -9.350000e+00   8.921000e+03    /
 PLOG /  1.000000e+02    7.650000e+31    -6.310000e+00   6.088000e+03    /

OH+C3H6=C3H6OH2-1                                       1.4200e+36  -15.840     11594.00
 DUPLICATE
 PLOG /  1.300000e-03    7.680000e+77    -2.070000e+01   3.240200e+04    /
 PLOG /  1.000000e-02    9.130000e+76    -2.000000e+01   3.387400e+04    /
 PLOG /  1.300000e-02    3.550000e+75    -1.958000e+01   3.287400e+04    /
 PLOG /  2.500000e-02    1.230000e+73    -1.879000e+01   3.136100e+04    /
 PLOG /  1.000000e-01    3.450000e+67    -1.701000e+01   2.790900e+04    /
 PLOG /  1.315000e-01    2.410000e+66    -1.664000e+01   2.716200e+04    /
 PLOG /  1.000000e+00    6.500000e+58    -1.417000e+01   2.307900e+04    /
 PLOG /  1.000000e+01    2.530000e+53    -1.223000e+01   2.297600e+04    /
 PLOG /  1.000000e+02    4.780000e+47    -1.023000e+01   2.377200e+04    /

H+CH3COCH3=C3H6OH2-1                                    8.0000e+12    0.000      9500.00

H+C2H5CHO=C3H6OH1-2                                     8.0000e+12    0.000      9500.00

OH+C3H5-T=CH3COCH3                                      5.0000e+13    0.000         0.00

O2+C3H6OH1-2=HO2+C2H5CHO                                7.5000e+11    0.000      5000.00

O2+C3H6OH1-2=HOC3H6O2                                   1.2000e+11    0.000     -1100.00

O2+C3H6OH2-1=HOC3H6O2                                   1.2000e+11    0.000     -1100.00

HOC3H6O2=>OH+CH2O+CH3CHO                                1.2500e+10    0.000     18900.00

SC3H5OH=C2H5CHO                                         8.5900e+11    0.318     55900.00

O2+SC3H5OH=>H+HO2+C2H3CHO                               3.0000e+13    0.000     39100.00

OH+SC3H5OH=>H+H2O+C2H3CHO                               3.1000e+06    2.000      -298.00

H+SC3H5OH=>H2+H+C2H3CHO                                 1.7300e+05    2.500      2492.00

O+SC3H5OH=>H+OH+C2H3CHO                                 1.7500e+12    0.700      5884.00

HO2+SC3H5OH=>H+H2O2+C2H3CHO                             9.6000e+03    2.600     13900.00

CH3+SC3H5OH=>H+CH4+C2H3CHO                              2.2100e+00    3.500      5675.00

CH3O2+SC3H5OH=>H+CH3O2H+C2H3CHO                         9.6000e+03    2.600     13900.00

CH3O+SC3H5OH=>H+CH3OH+C2H3CHO                           8.3000e+10    0.000      2600.00

HO2+SC3H5OH=HO2+C2H5CHO                                 1.4900e+05    1.670      6810.00

HOCHO+SC3H5OH=HOCHO+C2H5CHO                             2.8100e-02    3.286     -4509.00

C3H4-P+C3H3=C3H4-A+C3H3                                 6.1400e+06    1.740     10450.00

O2+C3H4-P=HO2+C3H3                                      3.0000e+13    0.000     42630.00

O+C3H4-P=OH+C3H3                                        7.6500e+08    1.500      8600.00

H+C3H4-P=H2+C3H3                                        3.5720e+04    2.825      4821.00

OH+C3H4-P=H2O+C3H3                                      2.0000e+07    2.000      5000.00

OH+C3H4-P=>0.15CO+0.15C2H5+0.85CH3COCH2                 1.6000e+12    0.000      1000.00

HO2+C3H4-P=H2O2+C3H3                                    9.5500e-02    4.170      9632.80

CH3+C3H4-P=CH4+C3H3                                     1.8000e+12    0.000      7700.00

CH3O2+C3H4-P=CH3O2H+C3H3                                9.5500e-02    4.170      9632.80

C2H+C3H4-P=C2H2+C3H3                                    1.0000e+13    0.000         0.00

C2H3+C3H4-P=C2H4+C3H3                                   1.0000e+12    0.000      7700.00

C3H5-A+C3H4-P=C3H6+C3H3                                 3.0000e+12    0.000      7700.00

H+C3H4-A=H2+C3H3                                        6.6250e+03    3.095      5522.00

O2+C3H4-A=HO2+C3H3                                      4.0000e+13    0.000     41320.00

OH+C3H4-A=H2O+C3H3                                      2.0000e+07    2.000      5000.00

CH3+C3H4-A=CH4+C3H3                                     1.3000e+12    0.000      7700.00

HO2+C3H4-A=H2O2+C3H3                                    3.5800e-02    4.170      9632.80

CH3O2+C3H4-A=CH3O2H+C3H3                                7.1610e-02    4.170      9632.80

C3H5-A+C3H4-A=C3H6+C3H3                                 2.0000e+11    0.000      7700.00

H+C3H4-A=H+C3H4-P                                       2.4400e+10    1.040      2159.00
 DUPLICATE
 PLOG /  1.000000e-03    8.490000e+10    8.900000e-01    2.503000e+03    /
 PLOG /  3.900000e-02    1.480000e+13    2.600000e-01    4.103000e+03    /
 PLOG /  1.000000e+00    2.480000e+15    -3.300000e-01   6.436000e+03    /
 PLOG /  1.000000e+01    2.350000e+25    -3.230000e+00   1.316500e+04    /
 PLOG /  1.000000e+02    1.020000e+24    -2.670000e+00   1.555200e+04    /

H+C3H4-A=H+C3H4-P                                       2.4400e+10    1.040      2159.00
 DUPLICATE
 PLOG /  1.000000e-03    1.000000e-10    0.000000e+00    0.000000e+00    /
 PLOG /  3.900000e-02    1.000000e-10    0.000000e+00    0.000000e+00    /
 PLOG /  1.000000e+00    1.000000e-10    0.000000e+00    0.000000e+00    /
 PLOG /  1.000000e+01    1.790000e+07    1.980000e+00    4.521000e+03    /
 PLOG /  1.000000e+02    4.630000e+04    2.620000e+00    4.466000e+03    /

H+C3H4-A=C3H5-A                                         4.2300e+43   -8.610     22522.00
 DUPLICATE
 PLOG /  1.000000e-03    2.210000e+61    -1.525000e+01   2.007600e+04    /
 PLOG /  3.900000e-02    1.240000e+52    -1.202000e+01   1.783900e+04    /
 PLOG /  1.000000e+00    4.670000e+51    -1.145000e+01   2.134000e+04    /
 PLOG /  1.000000e+01    3.750000e+48    -1.027000e+01   2.251100e+04    /
 PLOG /  1.000000e+02    4.230000e+43    -8.610000e+00   2.252200e+04    /

H+C3H4-A=C3H5-A                                         2.2100e+61  -15.250     20076.00
 DUPLICATE
 PLOG /  1.000000e-03    2.800000e+38    -8.670000e+00   8.035000e+03    /
 PLOG /  3.900000e-02    9.330000e+36    -8.190000e+00   7.462000e+03    /
 PLOG /  1.000000e+00    3.320000e+30    -5.780000e+00   6.913000e+03    /
 PLOG /  1.000000e+01    2.290000e+26    -4.320000e+00   6.163000e+03    /
 PLOG /  1.000000e+02    4.380000e+21    -2.710000e+00   5.187000e+03    /

H+C3H4-A=C3H5-S                                         1.7600e+10    1.090      3949.00
 DUPLICATE
 PLOG /  4.000000e-02    3.380000e+49    -1.275000e+01   1.407200e+04    /
 PLOG /  1.000000e+00    1.370000e+51    -1.255000e+01   1.542800e+04    /
 PLOG /  1.000000e+01    3.880000e+50    -1.190000e+01   1.691500e+04    /
 PLOG /  1.000000e+02    2.170000e+49    -1.110000e+01   1.874600e+04    /

H+C3H4-A=C3H5-S                                         1.7600e+10    1.090      3949.00
 DUPLICATE
 PLOG /  4.000000e-02    2.980000e+43    -1.143000e+01   8.046000e+03    /
 PLOG /  1.000000e+00    5.750000e+39    -9.510000e+00   7.458000e+03    /
 PLOG /  1.000000e+01    4.330000e+40    -9.600000e+00   6.722000e+03    /
 PLOG /  1.000000e+02    3.440000e+34    -7.360000e+00   6.150000e+03    /

H+C3H4-A=C3H5-T                                         6.4400e+102  -27.510     51768.00
 DUPLICATE
 PLOG /  1.000000e-03    6.440000e+102   -2.751000e+01   5.176800e+04    /
 PLOG /  3.900000e-02    1.550000e+53    -1.310000e+01   1.447200e+04    /
 PLOG /  1.000000e+00    1.900000e+53    -1.259000e+01   1.672600e+04    /
 PLOG /  1.000000e+01    7.950000e+51    -1.182000e+01   1.828600e+04    /
 PLOG /  1.000000e+02    4.210000e+52    -1.164000e+01   2.226200e+04    /

H+C3H4-A=C3H5-T                                         6.4400e+102  -27.510     51768.00
 DUPLICATE
 PLOG /  1.000000e-03    1.100000e+54    -1.429000e+01   1.080900e+04    /
 PLOG /  3.900000e-02    9.880000e+44    -1.121000e+01   8.212000e+03    /
 PLOG /  1.000000e+00    2.810000e+40    -9.420000e+00   7.850000e+03    /
 PLOG /  1.000000e+01    2.600000e+35    -7.570000e+00   7.147000e+03    /
 PLOG /  1.000000e+02    9.880000e+29    -5.530000e+00   6.581000e+03    /

H+C3H4-A=CH3+C2H2                                       3.7400e+01    3.350        57.80
 DUPLICATE
 PLOG /  1.000000e-03    1.230000e+08    1.530000e+00    4.737000e+03    /
 PLOG /  3.900000e-02    2.720000e+09    1.200000e+00    6.834000e+03    /
 PLOG /  1.000000e+00    1.260000e+20    -1.830000e+00   1.500300e+04    /
 PLOG /  1.000000e+01    1.680000e+16    -6.000000e-01   1.475400e+04    /
 PLOG /  1.000000e+02    1.370000e+17    -7.900000e-01   1.760300e+04    /

H+C3H4-A=CH3+C2H2                                       3.7400e+01    3.350        57.80
 DUPLICATE
 PLOG /  1.000000e-03    1.000000e-10    0.000000e+00    0.000000e+00    /
 PLOG /  3.900000e-02    1.000000e-10    0.000000e+00    0.000000e+00    /
 PLOG /  1.000000e+00    1.230000e+04    2.680000e+00    6.335000e+03    /
 PLOG /  1.000000e+01    3.310000e+08    1.140000e+00    8.886000e+03    /
 PLOG /  1.000000e+02    1.280000e+06    1.710000e+00    9.774000e+03    /

H+C3H4-P=C3H5-T                                         8.8500e+51  -13.040     12325.00
 DUPLICATE
 PLOG /  1.000000e-03    8.850000e+51    -1.304000e+01   1.232500e+04    /
 PLOG /  3.900000e-02    3.170000e+52    -1.269000e+01   1.422600e+04    /
 PLOG /  1.000000e+00    2.870000e+53    -1.251000e+01   1.685300e+04    /
 PLOG /  1.000000e+01    9.510000e+51    -1.174000e+01   1.833100e+04    /
 PLOG /  1.000000e+02    4.510000e+52    -1.158000e+01   2.220700e+04    /

H+C3H4-P=C3H5-T                                         8.8500e+51  -13.040     12325.00
 DUPLICATE
 PLOG /  1.000000e-03    1.970000e+46    -1.191000e+01   7.456000e+03    /
 PLOG /  3.900000e-02    2.590000e+45    -1.123000e+01   8.046000e+03    /
 PLOG /  1.000000e+00    6.930000e+39    -9.110000e+00   7.458000e+03    /
 PLOG /  1.000000e+01    6.800000e+34    -7.290000e+00   6.722000e+03    /
 PLOG /  1.000000e+02    5.650000e+29    -5.390000e+00   6.150000e+03    /

H+C3H4-P=C3H5-S                                         3.3800e+49  -12.750     14072.00
 DUPLICATE
 PLOG /  1.000000e-03    1.000000e-10    0.000000e+00    0.000000e+00    /
 PLOG /  3.900000e-02    3.380000e+49    -1.275000e+01   1.407200e+04    /
 PLOG /  1.000000e+00    1.370000e+51    -1.255000e+01   1.542800e+04    /
 PLOG /  1.000000e+01    3.880000e+50    -1.190000e+01   1.691500e+04    /
 PLOG /  1.000000e+02    2.170000e+49    -1.110000e+01   1.874600e+04    /

H+C3H4-P=C3H5-S                                         3.3800e+49  -12.750     14072.00
 DUPLICATE
 PLOG /  1.000000e-03    1.490000e+38    -1.011000e+01   7.458000e+03    /
 PLOG /  3.900000e-02    2.980000e+43    -1.143000e+01   8.736000e+03    /
 PLOG /  1.000000e+00    5.750000e+39    -9.510000e+00   8.772000e+03    /
 PLOG /  1.000000e+01    4.330000e+40    -9.600000e+00   9.401000e+03    /
 PLOG /  1.000000e+02    3.440000e+34    -7.360000e+00   8.558000e+03    /

H+C3H4-P=CH3+C2H2                                       2.1200e+10    1.060      3945.00
 PLOG /  1.000000e-03    2.440000e+10    1.040000e+00    3.980000e+03    /
 PLOG /  3.900000e-02    3.890000e+10    9.890000e-01    4.114000e+03    /
 PLOG /  1.000000e+00    3.460000e+12    4.420000e-01    5.463000e+03    /
 PLOG /  1.000000e+01    1.720000e+14    -1.000000e-02   7.134000e+03    /
 PLOG /  1.000000e+02    1.900000e+15    -2.900000e-01   8.306000e+03    /

H+C3H4-P=C3H5-A                                         1.1000e+60  -14.560     28100.00
 PLOG /  1.000000e-01    1.100000e+60    -1.456000e+01   2.810000e+04    /
 PLOG /  1.000000e+00    4.910000e+60    -1.437000e+01   3.164400e+04    /
 PLOG /  2.000000e+00    3.040000e+60    -1.419000e+01   3.264200e+04    /
 PLOG /  5.000000e+00    9.020000e+59    -1.389000e+01   3.395300e+04    /
 PLOG /  1.000000e+01    2.200000e+59    -1.361000e+01   3.490000e+04    /
 PLOG /  1.000000e+02    1.600000e+55    -1.207000e+01   3.750000e+04    /

C3H5-A=C3H5-T                                           3.9000e+59  -15.420     75400.00
 PLOG /  1.000000e-01    3.900000e+59    -1.542000e+01   7.540000e+04    /
 PLOG /  1.000000e+00    7.060000e+56    -1.408000e+01   7.586800e+04    /
 PLOG /  2.000000e+00    4.800000e+55    -1.359000e+01   7.594900e+04    /
 PLOG /  5.000000e+00    4.860000e+53    -1.281000e+01   7.588300e+04    /
 PLOG /  1.000000e+01    6.400000e+51    -1.212000e+01   7.570000e+04    /
 PLOG /  1.000000e+02    2.800000e+43    -9.270000e+00   7.400000e+04    /

C3H5-A=C3H5-S                                           1.3000e+55  -14.530     73800.00
 PLOG /  1.000000e-01    1.300000e+55    -1.453000e+01   7.380000e+04    /
 PLOG /  1.000000e+00    5.000000e+51    -1.302000e+01   7.330000e+04    /
 PLOG /  1.000000e+01    9.700000e+48    -1.173000e+01   7.370000e+04    /
 PLOG /  1.000000e+02    4.860000e+44    -9.840000e+00   7.340000e+04    /

CH3+C2H2=C3H5-T                                         6.8000e+20   -4.160     18000.00
 PLOG /  1.000000e-01    6.800000e+20    -4.160000e+00   1.800000e+04    /
 PLOG /  1.000000e+00    4.990000e+22    -4.390000e+00   1.885000e+04    /
 PLOG /  2.000000e+00    6.000000e+23    -4.600000e+00   1.957100e+04    /
 PLOG /  5.000000e+00    7.310000e+25    -5.060000e+00   2.115000e+04    /
 PLOG /  1.000000e+01    9.300000e+27    -5.550000e+00   2.290000e+04    /
 PLOG /  1.000000e+02    3.800000e+36    -7.580000e+00   3.130000e+04    /

C3H5-T=C3H5-S                                           1.6000e+44  -12.160     52200.00
 PLOG /  1.000000e-01    1.600000e+44    -1.216000e+01   5.220000e+04    /
 PLOG /  1.000000e+00    1.500000e+48    -1.271000e+01   5.390000e+04    /
 PLOG /  1.000000e+01    5.100000e+52    -1.337000e+01   5.720000e+04    /
 PLOG /  1.000000e+02    5.800000e+51    -1.243000e+01   5.920000e+04    /

CH3+C2H2=C3H5-A                                         8.2000e+53  -13.320     33200.00
 PLOG /  1.000000e-01    8.200000e+53    -1.332000e+01   3.320000e+04    /
 PLOG /  1.000000e+00    2.680000e+53    -1.282000e+01   3.573000e+04    /
 PLOG /  2.000000e+00    3.640000e+52    -1.246000e+01   3.612700e+04    /
 PLOG /  5.000000e+00    1.040000e+51    -1.189000e+01   3.647600e+04    /
 PLOG /  1.000000e+01    4.400000e+49    -1.140000e+01   3.670000e+04    /
 PLOG /  1.000000e+02    3.800000e+44    -9.630000e+00   3.760000e+04    /

CH3+C2H2=C3H5-S                                         1.7800e+42  -10.400     13647.00
 DUPLICATE
 PLOG /  1.000000e-03    1.780000e+42    -1.040000e+01   1.364700e+04    /
 PLOG /  3.900000e-02    1.520000e+44    -1.073000e+01   1.525600e+04    /
 PLOG /  1.000000e+00    1.190000e+44    -1.019000e+01   1.872800e+04    /
 PLOG /  1.000000e+01    6.020000e+43    -9.740000e+00   2.056100e+04    /
 PLOG /  1.000000e+02    1.420000e+42    -8.910000e+00   2.223500e+04    /

CH3+C2H2=C3H5-S                                         1.7800e+42  -10.400     13647.00
 DUPLICATE
 PLOG /  1.000000e-03    1.000000e-10    0.000000e+00    0.000000e+00    /
 PLOG /  3.900000e-02    1.000000e-10    0.000000e+00    0.000000e+00    /
 PLOG /  1.000000e+00    8.490000e+35    -8.430000e+00   1.235600e+04    /
 PLOG /  1.000000e+01    3.040000e+32    -7.010000e+00   1.235700e+04    /
 PLOG /  1.000000e+02    1.690000e+27    -5.070000e+00   1.169000e+04    /

O+C3H4-P=CH3+HCCO                                       7.3000e+12    0.000      2250.00

O+C3H4-P=CO+C2H4                                        1.0000e+13    0.000      2250.00

O+C3H4-P=HCO+C2H3                                       3.2000e+12    0.000      2010.00

O+C3H4-A=CO+C2H4                                        2.0000e+07    1.800      1000.00

O+C3H4-A=CH2O+C2H2                                      3.0000e-03    4.610     -4243.00

HO2+C3H4-P=>OH+CO+C2H4                                  3.0000e+12    0.000     19000.00

HO2+C3H4-A=>OH+CO+C2H4                                  1.0000e+11    0.000     14000.00

HO2+C3H4-A=>OH+CH2+CH2CO                                4.0000e+12    0.000     19000.00

C2H+C3H4-A=C2H2+C3H3                                    1.0000e+13    0.000         0.00

OH+C3H4-A=CH2CCH2OH                                     1.1100e+12    0.000      -304.00

CH2CCH2OH=CH2OH+C2H2                                    2.1630e+40   -8.310     45110.00

CH2CCH2OH=CH2O+C2H3                                     9.2400e+10    0.870     30460.00

CH2CCH2OH=H+C2H3CHO                                     1.1100e+11    0.480     36770.00

CH2CCH2OH=HCO+C2H4                                      9.2400e+10    0.870     30460.00

CH3CHCHO=H+C2H3CHO                                      1.0000e+00    1.000         1.00
 PLOG /  1.000000e-02    1.740000e+50    -1.173000e+01   5.287000e+04    /
 PLOG /  1.000000e-01    1.130000e+47    -1.057000e+01   5.047900e+04    /
 PLOG /  1.000000e+00    2.940000e+43    -9.290000e+00   4.881000e+04    /
 PLOG /  2.500000e+00    1.160000e+42    -8.780000e+00   4.838200e+04    /
 PLOG /  5.000000e+00    9.480000e+40    -8.400000e+00   4.809500e+04    /
 PLOG /  1.000000e+01    7.190000e+39    -8.010000e+00   4.781800e+04    /
 PLOG /  2.500000e+01    2.130000e+38    -7.490000e+00   4.743800e+04    /
 PLOG /  5.000000e+01    1.420000e+37    -7.090000e+00   4.712800e+04    /

CH3CHCHO=H+CH3CHCO                                      8.3280e+12   -0.020     32410.00

O+C3H3=CH2O+C2H                                         2.0000e+13    0.000         0.00

HO2+C3H3=>OH+CO+C2H3                                    8.0000e+11    0.000         0.00

HCO+C3H3=CO+C3H4-A                                      2.5000e+13    0.000         0.00

HCO+C3H3=CO+C3H4-P                                      2.5000e+13    0.000         0.00

C2H5+C2H=CH3+C3H3                                       1.8100e+13    0.000         0.00

O2+C3H3=HCO+CH2CO                                       1.7000e+05    1.700      1500.00

H+C3H3=H2+C3H2                                          2.1400e+05    2.520      7453.00

OH+C3H3=H2O+C3H2                                        2.0000e+13    0.000      8000.00

OH+C3H3=CH2O+C2H2                                       2.0000e+12    0.000         0.00

OH+C3H3=HCO+C2H3                                        1.0000e+13    0.000         0.00

OH+C3H3=CO+C2H4                                         1.0000e+13    0.000         0.00

2C3H3=H+C6H5                                            1.0467e+54  -11.880     28757.00
 PLOG /  3.947000e-02    1.046700e+54    -1.188000e+01   2.875700e+04    /
 PLOG /  1.000000e+00    1.697500e+48    -9.977000e+00   3.675500e+04    /
 PLOG /  1.000000e+01    3.671200e+26    -3.879000e+00   2.896300e+04    /

2C3H3=C6H6                                              1.8189e+74  -18.140     31896.00
 PLOG /  3.947000e-02    1.640000e+66    -1.590200e+01   2.752900e+04    /
 PLOG /  1.000000e+00    3.160900e+55    -1.255000e+01   2.226400e+04    /
 PLOG /  1.000000e+01    3.888800e+50    -1.101000e+01   2.032000e+04    /

2C3H3=FULVENE                                           6.3069e+76  -19.070     31542.00
 PLOG /  3.947000e-02    7.250000e+65    -1.601500e+01   2.503500e+04    /
 PLOG /  1.000000e+00    1.379800e+66    -1.566000e+01   2.826000e+04    /
 PLOG /  1.000000e+01    1.258400e+56    -1.261000e+01   2.351500e+04    /

C3H5-A+C3H3=>2H+FULVENE                                 3.2600e+29   -5.397      3390.00

C3H4-A+C3H3=H+C6H6                                      1.4000e+12    0.000      9990.40

OH+CH3CHCO=CO2+C2H5                                     1.7300e+12    0.000     -1010.00

OH+CH3CHCO=CO+SC2H4OH                                   2.0000e+12    0.000     -1010.00

H+CH3CHCO=CO+C2H5                                       4.4000e+12    0.000      1459.00

O+CH3CHCO=CO+CH3CHO                                     3.2000e+12    0.000      -437.00

CH3COCH3=CH3+CH3CO                                      2.0500e+58  -12.796    100030.10
 PLOG /  1.000000e-02    2.050000e+58    -1.279600e+01   1.000301e+05    /
 PLOG /  1.000000e-01    3.300000e+51    -1.057400e+01   9.822120e+04    /
 PLOG /  1.000000e+00    1.310000e+42    -7.657000e+00   9.466060e+04    /
 PLOG /  1.000000e+01    2.160000e+33    -4.989000e+00   9.091650e+04    /
 PLOG /  1.000000e+02    9.400000e+28    -3.669000e+00   8.902280e+04    /

H+CH3COCH2=CH3COCH3                                     1.0000e+13    0.000         0.00

OH+CH3COCH3=H2O+CH3COCH2                                1.2500e+05    2.483       445.00

H+CH3COCH3=H2+CH3COCH2                                  9.8000e+05    2.430      5160.00

O+CH3COCH3=OH+CH3COCH2                                  5.1300e+11    0.211      4890.00

CH3+CH3COCH3=CH4+CH3COCH2                               3.9600e+11    0.000      9784.00

CH3O+CH3COCH3=CH3OH+CH3COCH2                            4.3400e+11    0.000      6460.00

O2+CH3COCH3=HO2+CH3COCH2                                6.0300e+13    0.000     48500.00

HO2+CH3COCH3=H2O2+CH3COCH2                              1.7000e+13    0.000     20460.00

CH3O2+CH3COCH3=CH3O2H+CH3COCH2                          1.7000e+13    0.000     20460.00

HCO+C2H3=C2H3CHO                                        1.8100e+13    0.000         0.00

NC4H10(+M)=2C2H5(+M)                                    1.3550e+37   -6.036     92929.00
 LOW/   4.72e+18      0.000      49578.0/
TROE/           0.07998   1.000e-20   3.243e+04   4858./

NC4H10(+M)=CH3+NC3H7(+M)                                6.6000e+52  -10.626    100330.00
 LOW/   5.34e+17      0.000      42959.0/
TROE/           0.09502   1.000e-20   5348.   4326./

NC4H10=H+PC4H9                                          4.8000e+40   -7.060    115302.00
 PLOG /  1.000000e-02    4.450000e+90    -2.191000e+01   1.405640e+05    /
 PLOG /  1.000000e-01    4.630000e+76    -1.764000e+01   1.346690e+05    /
 PLOG /  1.000000e+00    4.940000e+58    -1.232000e+01   1.254350e+05    /
 PLOG /  1.000000e+01    4.800000e+40    -7.060000e+00   1.153020e+05    /
 PLOG /  1.000000e+02    1.490000e+27    -3.150000e+00   1.073230e+05    /

NC4H10=H+SC4H9                                          8.5200e+38   -6.580    110556.00
 PLOG /  1.000000e-02    3.100000e+88    -2.124000e+01   1.363550e+05    /
 PLOG /  1.000000e-01    4.340000e+73    -1.676000e+01   1.295900e+05    /
 PLOG /  1.000000e+00    7.390000e+55    -1.152000e+01   1.201990e+05    /
 PLOG /  1.000000e+01    8.520000e+38    -6.580000e+00   1.105560e+05    /
 PLOG /  1.000000e+02    5.400000e+26    -3.050000e+00   1.033130e+05    /

H+NC4H10=H2+PC4H9                                       1.7500e+05    2.690      6450.00

H+NC4H10=H2+SC4H9                                       1.3000e+06    2.400      4471.00

OH+NC4H10=H2O+PC4H9                                     1.0540e+10    0.970      1586.00

OH+NC4H10=H2O+SC4H9                                     9.3400e+07    1.610       -35.00

O2+NC3H7=HO2+C3H6                                       5.0000e+11    0.000      3000.00

O2+PC4H9=HO2+C4H8-1                                     5.0000e+11    0.000      3000.00

O2+SC4H9=HO2+C4H8-1                                     5.0000e+11    0.000      3000.00

O2+SC4H9=HO2+C4H8-2                                     5.0000e+11    0.000      3000.00

IC4H10(+M)=CH3+IC3H7(+M)                                2.5200e+31   -4.102     91495.00
 LOW/   2.41e+19      0.000      52576.0/
TROE/           0.3662   815.3   60.79   1.000e+20/

IC4H10=H+TC4H9                                          2.5100e+98  -23.810    145300.00

IC4H10=H+IC4H9                                          9.8500e+95  -23.110    147600.00

CH3+IC4H10=CH4+IC4H9                                    1.3600e+00    3.650      7154.00

H+IC4H10=H2+IC4H9                                       1.8100e+06    2.540      6756.00

OH+IC4H10=H2O+IC4H9                                     6.6540e+04    2.665      -168.90

C2H5+IC4H10=C2H6+IC4H9                                  1.5100e+12    0.000     10400.00

HO2+IC4H10=H2O2+IC4H9                                   6.1200e+01    3.590     17160.00

O+IC4H10=OH+IC4H9                                       4.0460e+07    2.034      5136.00

CH3O+IC4H10=CH3OH+IC4H9                                 4.8000e+11    0.000      7000.00

O2+IC4H10=HO2+IC4H9                                     9.0000e+13    0.000     52290.00

CH3O2+IC4H10=CH3O2H+IC4H9                               2.0790e+00    3.970     18280.00

C2H5O2+IC4H10=C2H5O2H+IC4H9                             2.5500e+13    0.000     20460.00

H+IC4H10=H2+TC4H9                                       6.0200e+05    2.400      2583.00

CH3+IC4H10=CH4+TC4H9                                    9.0400e-01    3.460      4598.00

OH+IC4H10=H2O+TC4H9                                     2.9250e+04    2.531     -1659.00

C2H5+IC4H10=C2H6+TC4H9                                  1.0000e+11    0.000      7900.00

HO2+IC4H10=H2O2+TC4H9                                   4.3320e+02    3.010     12090.00

O+IC4H10=OH+TC4H9                                       1.9680e+05    2.402      1150.00

CH3O+IC4H10=CH3OH+TC4H9                                 1.9000e+10    0.000      2800.00

O2+IC4H10=HO2+TC4H9                                     1.0000e+13    0.000     48200.00

CH3O2+IC4H10=CH3O2H+TC4H9                               1.3660e+02    3.120     13190.00

C2H5O2+IC4H10=C2H5O2H+TC4H9                             2.8000e+12    0.000     16000.00

IC4H10+IC4H9=IC4H10+TC4H9                               2.5000e+10    0.000      7900.00

IC4H9=TC4H9                                             3.5600e+10    0.880     34600.00

IC4H9=CH3+C3H6                                          1.0000e+00    1.000         1.00
 PLOG /  1.000000e-01    3.150000e+41    -9.500000e+00   3.348600e+04    /
 PLOG /  1.000000e+00    6.750000e+44    -1.007000e+01   3.720900e+04    /
 PLOG /  1.000000e+01    7.790000e+44    -9.700000e+00   3.975100e+04    /
 PLOG /  1.000000e+02    3.610000e+39    -7.780000e+00   3.958300e+04    /

IC4H8=CH3+C3H5-T                                        1.4200e+93  -22.790    133825.00
 PLOG /  1.000000e-01    1.260000e+94    -2.299000e+01   1.340240e+05    /
 PLOG /  1.000000e+00    6.760000e+93    -2.251000e+01   1.379330e+05    /
 PLOG /  3.500000e+00    3.140000e+90    -2.137000e+01   1.378660e+05    /
 PLOG /  1.000000e+01    9.200000e+85    -1.994000e+01   1.364980e+05    /
 PLOG /  3.500000e+01    6.050000e+78    -1.776000e+01   1.334370e+05    /
 PLOG /  1.000000e+02    4.870000e+71    -1.565000e+01   1.299190e+05    /

IC4H8=H+IC4H7                                           4.6600e+92  -22.450    129059.00
 PLOG /  1.000000e-01    7.510000e+95    -2.338000e+01   1.292140e+05    /
 PLOG /  1.000000e+00    3.590000e+88    -2.099000e+01   1.278130e+05    /
 PLOG /  3.500000e+00    2.960000e+82    -1.912000e+01   1.254560e+05    /
 PLOG /  1.000000e+01    2.130000e+76    -1.727000e+01   1.226290e+05    /
 PLOG /  3.500000e+01    1.130000e+68    -1.482000e+01   1.184160e+05    /
 PLOG /  1.000000e+02    4.730000e+60    -1.266000e+01   1.144040e+05    /

OH+IC4H8=H2O+IC4H7                                      4.3950e+04    2.678      -827.10

O2+IC4H8=HO2+IC4H7                                      3.1200e+13    0.000     37450.00

O+IC4H8=OH+IC4H7                                        1.0500e+12    0.700      5884.00

HO2+IC4H8=H2O2+IC4H7                                    2.9200e-01    4.120     12802.00

CH3O+IC4H8=CH3OH+IC4H7                                  1.6800e+11    0.000      2600.00

C3H5-A+IC4H8=C3H6+IC4H7                                 7.9400e+11    0.000     20500.00

C3H5-S+IC4H8=C3H6+IC4H7                                 7.9400e+11    0.000     20500.00

C3H5-T+IC4H8=C3H6+IC4H7                                 7.9400e+11    0.000     20500.00

CH3O2+IC4H8=CH3O2H+IC4H7                                1.5400e-01    4.403     13547.20

CH3+C3H4-A=IC4H7                                        4.0210e+04    2.500      8847.50

HO2+IC4H7=OH+IC4H7O                                     1.0000e+11    0.000         0.00
 PLOG /  1.000000e-02    1.020000e+13    -1.580000e-01   -1.417000e+03   /
 PLOG /  1.000000e-01    4.980000e+14    -6.420000e-01   -3.491000e+02   /
 PLOG /  1.000000e+00    7.770000e+17    -1.520000e+00   2.379200e+03    /
 PLOG /  1.000000e+01    2.930000e+15    -6.840000e-01   3.615300e+03    /
 PLOG /  1.000000e+02    1.640000e+04    2.740000e+00    1.144400e+03    /

IC4H7O=CH2O+C3H5-T                                      1.0000e+11    0.000         0.00
 PLOG /  1.000000e-03    7.260000e+06    1.820000e-01    1.781550e+04    /
 PLOG /  1.000000e-02    6.970000e+16    -2.500000e+00   2.087870e+04    /
 PLOG /  1.000000e-01    6.640000e+23    -4.230000e+00   2.356500e+04    /
 PLOG /  1.000000e+00    1.070000e+26    -4.560000e+00   2.462290e+04    /
 PLOG /  1.000000e+01    6.500000e+29    -5.370000e+00   2.664500e+04    /
 PLOG /  1.000000e+02    4.630000e+31    -5.590000e+00   2.891530e+04    /
 PLOG /  1.000000e+03    8.520000e+25    -3.610000e+00   2.786340e+04    /

IC4H7O=HCO+C3H6                                         1.0000e+11    0.000         0.00
 PLOG /  1.000000e-03    6.620000e+16    -2.840000e+00   1.319700e+04    /
 PLOG /  1.000000e-02    1.260000e+20    -3.530000e+00   1.546920e+04    /
 PLOG /  1.000000e-01    2.130000e+21    -3.640000e+00   1.658450e+04    /
 PLOG /  1.000000e+00    1.070000e+24    -4.160000e+00   1.898500e+04    /
 PLOG /  1.000000e+01    8.420000e+25    -4.400000e+00   2.238260e+04    /
 PLOG /  1.000000e+02    1.860000e+21    -2.730000e+00   2.365880e+04    /
 PLOG /  1.000000e+03    4.750000e+08    1.140000e+00    2.092250e+04    /

CH2O+C3H5-T=HCO+C3H6                                    1.0000e+11    0.000         0.00
 PLOG /  1.000000e-03    1.110000e+07    1.090000e+00    1.807200e+03    /
 PLOG /  1.000000e-02    2.470000e+07    9.930000e-01    1.994900e+03    /
 PLOG /  1.000000e-01    2.470000e+08    7.040000e-01    2.596200e+03    /
 PLOG /  1.000000e+00    1.420000e+10    2.090000e-01    3.934200e+03    /
 PLOG /  1.000000e+01    3.450000e+13    -7.260000e-01   6.944300e+03    /
 PLOG /  1.000000e+02    3.310000e+14    -8.660000e-01   1.096570e+04    /
 PLOG /  1.000000e+03    1.650000e+01    3.170000e+00    9.399800e+03    /

CH3O2+IC4H7=CH3O+IC4H7O                                 1.0000e+11    0.000         0.00
 PLOG /  1.000000e-02    3.330000e+12    -1.580000e-01   -1.417000e+03   /
 PLOG /  1.000000e-01    1.660000e+14    -6.420000e-01   -3.491000e+02   /
 PLOG /  1.000000e+00    2.595000e+17    -1.520000e+00   2.379200e+03    /
 PLOG /  1.000000e+01    9.780000e+14    -6.840000e-01   3.615300e+03    /
 PLOG /  1.000000e+02    5.470000e+03    2.740000e+00    1.144400e+03    /

H+IC4H8=IC4H9                                           1.0000e+00    1.000         0.00
 DUPLICATE
 PLOG /  1.300000e-03    7.990000e+81    -2.316100e+01   2.223900e+04    /
 PLOG /  4.000000e-02    4.240000e+68    -1.842700e+01   1.966500e+04    /
 PLOG /  1.000000e+00    1.040000e+49    -1.150000e+01   1.535900e+04    /
 PLOG /  1.000000e+01    6.200000e+41    -8.892000e+00   1.463700e+04    /

H+IC4H8=IC4H9                                           1.0000e+00    1.000         0.00
 DUPLICATE
 PLOG /  1.300000e-03    1.850000e+26    -5.830000e+00   3.865800e+03    /
 PLOG /  4.000000e-02    2.820000e+30    -6.490000e+00   5.470800e+03    /
 PLOG /  1.000000e+00    3.780000e+28    -5.570000e+00   5.625100e+03    /
 PLOG /  1.000000e+01    1.460000e+25    -4.280000e+00   5.247800e+03    /
 PLOG /  1.000000e+02    4.220000e+27    -4.390000e+00   9.345800e+03    /

H+IC4H8=TC4H9                                           1.0000e+00    1.000         1.00
 DUPLICATE
 PLOG /  1.300000e-03    1.350000e+44    -1.068000e+01   8.196400e+03    /
 PLOG /  4.000000e-02    2.110000e+57    -1.423000e+01   1.514700e+04    /
 PLOG /  1.000000e+00    3.260000e+61    -1.494000e+01   2.016100e+04    /
 PLOG /  1.000000e+01    5.300000e+56    -1.312000e+01   2.066700e+04    /
 PLOG /  1.000000e+02    1.110000e+50    -1.080000e+01   2.020200e+04    /

H+IC4H8=TC4H9                                           1.0000e+00    1.000         1.00
 DUPLICATE
 PLOG /  1.300000e-03    2.170000e+130   -3.258000e+01   1.361400e+05    /
 PLOG /  4.000000e-02    2.250000e+29    -5.840000e+00   4.241900e+03    /
 PLOG /  1.000000e+00    1.060000e+30    -5.630000e+00   5.613400e+03    /
 PLOG /  1.000000e+01    6.110000e+26    -4.440000e+00   5.182300e+03    /
 PLOG /  1.000000e+02    2.730000e+23    -3.260000e+00   4.597000e+03    /

H+IC4H8=CH3+C3H6                                        1.0000e+00    1.000         1.00
 DUPLICATE
 PLOG /  1.300000e-03    5.130000e+08    1.350000e+00    2.542000e+03    /
 PLOG /  4.000000e-02    2.630000e+10    8.700000e-01    3.599600e+03    /
 PLOG /  1.000000e+00    8.900000e+11    4.700000e-01    5.431100e+03    /
 PLOG /  1.000000e+01    3.080000e+22    -2.600000e+00   1.289800e+04    /
 PLOG /  1.000000e+02    4.400000e+22    -2.420000e+00   1.650000e+04    /

H+IC4H8=CH3+C3H6                                        1.0000e+00    1.000         1.00
 DUPLICATE
 PLOG /  1.300000e-03    7.700000e+02    1.350000e+00    2.542000e+03    /
 PLOG /  4.000000e-02    3.940000e+04    8.700000e-01    3.599600e+03    /
 PLOG /  1.000000e+00    1.340000e+06    4.700000e-01    5.431100e+03    /
 PLOG /  1.000000e+01    4.130000e+04    2.520000e+00    3.679100e+03    /
 PLOG /  1.000000e+02    8.370000e+02    2.910000e+00    3.980900e+03    /

OH+IC4H8=CH3+CH3COCH3                                   6.9300e+05    1.490      -536.00
 PLOG /  1.300000e-03    6.930000e+05    1.490000e+00    -5.360000e+02   /
 PLOG /  1.000000e-02    5.940000e+03    2.010000e+00    -5.600000e+02   /
 PLOG /  1.300000e-02    1.100000e+03    2.220000e+00    -6.800000e+02   /
 PLOG /  2.500000e-02    1.070000e+02    2.500000e+00    -7.590000e+02   /
 PLOG /  1.000000e-01    7.830000e-01    3.100000e+00    -9.190000e+02   /
 PLOG /  1.315000e-01    3.070000e-01    3.220000e+00    -9.460000e+02   /
 PLOG /  1.000000e+00    3.160000e-04    4.050000e+00    -1.144000e+03   /
 PLOG /  1.000000e+01    7.590000e-06    4.490000e+00    -6.800000e+02   /
 PLOG /  1.000000e+02    5.450000e-05    4.220000e+00    1.141000e+03    /

CH3+C3H5-A(+M)=C4H8-1(+M)                               6.0000e+14   -0.320      -262.30
 LOW/   3.91e+60    -12.810       6250.0/
TROE/           0.1040   1606.   6.000e+04   6118./
H2/ 2.00/  H2O/ 6.00/  CH4/ 2.00/  CO/ 1.50/  CO2/ 2.00/  C2H6/ 3.00/  AR/ 0.70/  

C2H5+C2H3(+M)=C4H8-1(+M)                                1.5000e+13    0.000         0.00
 LOW/   1.55e+56    -11.790       8984.5/
TROE/           0.1980   2278.   6.000e+04   5723./
H2/ 2.00/  H2O/ 6.00/  CH4/ 2.00/  CO/ 1.50/  CO2/ 2.00/  C2H6/ 3.00/  AR/ 0.70/  

H+C4H71-4(+M)=C4H8-1(+M)                                3.6000e+13    0.000         0.00
 LOW/   3.01e+48     -9.320       5833.6/
TROE/           0.4980   1314.   1314.   5.000e+04/
H2/ 2.00/  H2O/ 6.00/  CH4/ 2.00/  CO/ 1.50/  CO2/ 2.00/  C2H6/ 3.00/  AR/ 0.70/  

H+C4H71-3=C4H8-1                                        5.0000e+13    0.000      5000.00

H+C4H71-3(+M)=C4H8-2(+M)                                5.0000e+13    0.000         0.00
 LOW/   1.33e+60    -12.000       5967.8/
TROE/           0.02000   1097.   1.097e+04   6860./
H2/ 2.00/  H2O/ 6.00/  CH4/ 2.00/  CO/ 1.50/  CO2/ 2.00/  C2H6/ 3.00/  AR/ 0.70/  

CH3+C3H5-S(+M)=C4H8-2(+M)                               5.0000e+13    0.000         0.00
 LOW/   8.54e+58    -11.940       9769.8/
TROE/           0.1750   1341.   6.000e+04   1.014e+04/
H2/ 2.00/  H2O/ 6.00/  CH4/ 2.00/  CO/ 1.50/  CO2/ 2.00/  C2H6/ 3.00/  AR/ 0.70/  C2H2/ 3.00/  C2H4/ 3.00/  

C4H8-2=CH3+C3H5-A                                       7.5000e+65  -15.600     97300.00

C4H8-2=H+C4H71-3                                        4.6000e+84  -20.030    132787.00

OH+C4H8-1=H2O+C4H71-3                                   7.7690e+05    2.200      -437.18

OH+C4H8-1=H2O+C4H71-4                                   8.6000e+06    2.030      2623.10

OH+C4H8-2=H2O+C4H71-3                                   4.4600e+06    2.072      1050.80

HO2+C4H8-1=H2O2+C4H71-3                                 7.8200e-01    3.970     11702.00

HO2+C4H8-2=H2O2+C4H71-3                                 6.9000e-01    4.000     12103.00

HO2+C4H8-1=H2O2+C4H71-4                                 4.0800e+01    3.590     17160.00

H+C4H8-2=H2+C4H71-3                                     5.6200e+02    3.500      1627.00

O+C4H8-1=OH+C4H71-3                                     1.7500e+11    0.700      5884.00

O+C4H8-2=OH+C4H71-3                                     2.1900e+11    0.810      7550.00

O+C4H8-1=OH+C4H71-4                                     1.1300e+14    0.000      7850.00

O2+C4H8-1=HO2+C4H71-3                                   1.0000e+14    0.000     37190.00

O2+C4H8-2=HO2+C4H71-3                                   2.0000e+14    0.000     39390.00

O2+C4H8-1=HO2+C4H71-4                                   6.0000e+13    0.000     52340.00

CH3+C4H8-2=CH4+C4H71-3                                  7.1400e+00    3.570      7642.00

CH3O2+C4H8-1=CH3O2H+C4H71-3                             2.7000e+04    0.700      5884.00

CH3O2+C4H8-1=CH3O2H+C4H71-4                             2.3800e+03    2.550     16490.00

CH3O+C4H8-1=CH3OH+C4H71-3                               4.0000e+01    2.900      8609.00

CH3O+C4H8-1=CH3OH+C4H71-4                               2.1700e+11    0.000      6458.00

CH3O+C4H8-2=CH3OH+C4H71-3                               1.8000e+01    2.950     11990.00

C2H5O2+C4H8-1=C2H5O2H+C4H71-3                           1.4000e+12    0.000     14900.00

C2H5+C4H71-3=C2H4+C4H8-1                                2.5900e+12    0.000      -131.00

CH3O+C4H71-3=CH2O+C4H8-1                                2.4100e+13    0.000         0.00

C4H71-3=H+C4H6                                          8.5300e+07    1.950     47490.11

C4H71-4=C2H4+C2H3                                       2.8400e+10    0.990     38998.80

C4H71-4=H+C4H6                                          1.3200e+05    2.280     33245.86

C4H71-3=C4H71-4                                         5.6200e-12    7.190     36200.82

HO2+C4H71-3=OH+C4H71-O                                  1.0000e+00    1.000         1.00
 PLOG /  1.000000e-02    6.900000e+20    -2.680000e+00   2.290000e+02    /
 PLOG /  1.000000e-01    4.500000e+22    -3.180000e+00   1.760000e+03    /
 PLOG /  1.000000e+00    8.610000e+27    -4.630000e+00   6.415000e+03    /
 PLOG /  2.000000e+00    1.920000e+30    -5.280000e+00   8.578000e+03    /
 PLOG /  5.000000e+00    5.460000e+33    -6.220000e+00   1.187900e+04    /
 PLOG /  1.000000e+01    2.980000e+36    -6.970000e+00   1.460000e+04    /
 PLOG /  3.000000e+01    5.580000e+40    -8.140000e+00   1.904000e+04    /
 PLOG /  5.000000e+01    4.440000e+42    -8.670000e+00   2.107100e+04    /

CH2O+C3H5-S=HCO+C3H6                                    1.6500e+01    3.170      9399.80

CH3O2+C4H71-3=CH3O+C4H71-O                              1.0000e+00    1.000         1.00
 PLOG /  1.000000e-02    3.450000e+20    -2.680000e+00   2.290000e+02    /
 PLOG /  1.000000e-01    2.250000e+22    -3.180000e+00   1.760000e+03    /
 PLOG /  1.000000e+00    4.310000e+27    -4.630000e+00   6.415000e+03    /
 PLOG /  2.000000e+00    9.600000e+29    -5.280000e+00   8.578000e+03    /
 PLOG /  5.000000e+00    2.730000e+33    -6.220000e+00   1.187900e+04    /
 PLOG /  1.000000e+01    1.490000e+36    -6.970000e+00   1.460000e+04    /
 PLOG /  3.000000e+01    2.790000e+40    -8.140000e+00   1.904000e+04    /
 PLOG /  5.000000e+01    2.220000e+42    -8.670000e+00   2.107100e+04    /

C2H5O2+C4H71-3=C2H5O+C4H71-O                            3.8000e+12    0.000     -1200.00

C4H71-O=CH3+C2H3CHO                                     7.9400e+14    0.000     19000.00

O+C4H71-3=CH3+C2H3CHO                                   6.0300e+13    0.000         0.00

H+C4H8-1=C2H5+C2H4                                      1.0000e+00    1.000         1.00
 DUPLICATE
 PLOG /  1.000000e-03    2.550000e+06    1.930000e+00    5.564000e+03    /
 PLOG /  1.000000e-02    5.560000e+06    1.830000e+00    5.802000e+03    /
 PLOG /  1.000000e-01    1.210000e+09    1.180000e+00    7.472000e+03    /
 PLOG /  1.000000e+00    9.470000e+16    -1.030000e+00   1.341300e+04    /
 PLOG /  1.000000e+01    4.500000e+28    -4.240000e+00   2.361800e+04    /
 PLOG /  1.000000e+02    7.020000e+32    -5.220000e+00   3.175400e+04    /

H+C4H8-1=C2H5+C2H4                                      1.0000e+00    1.000         1.00
 DUPLICATE
 PLOG /  1.000000e-03    3.450000e+07    1.810000e+00    2.263000e+03    /
 PLOG /  1.000000e-02    8.060000e+07    1.710000e+00    2.522000e+03    /
 PLOG /  1.000000e-01    1.180000e+10    1.100000e+00    4.077000e+03    /
 PLOG /  1.000000e+00    6.020000e+15    -4.900000e-01   8.452000e+03    /
 PLOG /  1.000000e+01    7.580000e+21    -2.140000e+00   1.424500e+04    /
 PLOG /  1.000000e+02    2.290000e+21    -1.870000e+00   1.724300e+04    /

H+C4H8-1=CH3+C3H6                                       1.0000e+00    1.000         1.00
 DUPLICATE
 PLOG /  1.000000e-03    7.830000e+09    1.170000e+00    1.442000e+03    /
 PLOG /  1.000000e-02    3.390000e+10    1.000000e+00    1.895000e+03    /
 PLOG /  1.000000e-01    3.700000e+13    1.400000e-01    4.127000e+03    /
 PLOG /  1.000000e+00    4.570000e+19    -1.540000e+00   9.061000e+03    /
 PLOG /  1.000000e+01    8.570000e+23    -2.660000e+00   1.414000e+04    /
 PLOG /  1.000000e+02    1.320000e+20    -1.460000e+00   1.538300e+04    /

H+C4H8-1=CH3+C3H6                                       1.0000e+00    1.000         1.00
 DUPLICATE
 PLOG /  1.000000e-03    1.800000e+06    1.760000e+00    5.900000e+03    /
 PLOG /  1.000000e-02    3.460000e+06    1.680000e+00    6.100000e+03    /
 PLOG /  1.000000e-01    4.020000e+08    1.100000e+00    7.574000e+03    /
 PLOG /  1.000000e+00    1.210000e+16    -9.900000e-01   1.317500e+04    /
 PLOG /  1.000000e+01    7.140000e+27    -4.230000e+00   2.331900e+04    /
 PLOG /  1.000000e+02    1.000000e+33    -5.490000e+00   3.192200e+04    /

H+C4H8-1=PC4H9                                          1.0000e+00    1.000         1.00
 DUPLICATE
 PLOG /  1.000000e-03    1.350000e+15    -2.810000e+00   1.570000e+03    /
 PLOG /  1.000000e-02    5.200000e+16    -2.970000e+00   1.992000e+03    /
 PLOG /  1.000000e-01    1.910000e+21    -3.970000e+00   4.636000e+03    /
 PLOG /  1.000000e+00    1.900000e+31    -6.460000e+00   1.196800e+04    /
 PLOG /  1.000000e+01    2.100000e+40    -8.600000e+00   2.105800e+04    /
 PLOG /  1.000000e+02    1.440000e+37    -7.210000e+00   2.489600e+04    /

H+C4H8-1=PC4H9                                          1.0000e+00    1.000         1.00
 DUPLICATE
 PLOG /  1.000000e-03    4.330000e+20    -4.160000e+00   -2.630000e+02   /
 PLOG /  1.000000e-02    1.780000e+22    -4.330000e+00   1.860000e+02    /
 PLOG /  1.000000e-01    1.980000e+26    -5.180000e+00   2.518000e+03    /
 PLOG /  1.000000e+00    3.780000e+32    -6.630000e+00   7.265000e+03    /
 PLOG /  1.000000e+01    8.790000e+34    -6.910000e+00   1.095200e+04    /
 PLOG /  1.000000e+02    7.800000e+28    -4.790000e+00   1.035500e+04    /

H+C4H8-1=SC4H9                                          1.0000e+00    1.000         1.00
 DUPLICATE
 PLOG /  1.000000e-03    4.070000e+22    -4.510000e+00   -7.710000e+02   /
 PLOG /  1.000000e-02    3.900000e+24    -4.780000e+00   -3.400000e+01   /
 PLOG /  1.000000e-01    2.030000e+29    -5.810000e+00   2.970000e+03    /
 PLOG /  1.000000e+00    3.530000e+34    -6.950000e+00   7.525000e+03    /
 PLOG /  1.000000e+01    1.190000e+34    -6.420000e+00   9.810000e+03    /
 PLOG /  1.000000e+02    1.370000e+26    -3.790000e+00   8.012000e+03    /

H+C4H8-1=SC4H9                                          1.0000e+00    1.000         1.00
 DUPLICATE
 PLOG /  1.000000e-03    3.520000e+12    -2.150000e+00   1.466000e+03    /
 PLOG /  1.000000e-02    1.020000e+14    -2.280000e+00   1.799000e+03    /
 PLOG /  1.000000e-01    1.160000e+18    -3.130000e+00   4.049000e+03    /
 PLOG /  1.000000e+00    5.220000e+27    -5.530000e+00   1.096300e+04    /
 PLOG /  1.000000e+01    4.330000e+37    -7.920000e+00   2.035400e+04    /
 PLOG /  1.000000e+02    2.220000e+36    -7.060000e+00   2.520300e+04    /

H+C4H8-2=C2H5+C2H4                                      1.0000e+00    1.000         1.00
 PLOG /  1.000000e-03    8.960000e+06    1.860000e+00    6.209000e+03    /
 PLOG /  1.000000e-02    1.920000e+07    1.770000e+00    6.443000e+03    /
 PLOG /  1.000000e-01    3.970000e+09    1.110000e+00    8.097000e+03    /
 PLOG /  1.000000e+00    3.010000e+17    -1.090000e+00   1.402300e+04    /
 PLOG /  1.000000e+01    1.880000e+29    -4.330000e+00   2.429700e+04    /
 PLOG /  1.000000e+02    5.150000e+33    -5.390000e+00   3.260100e+04    /

H+C4H8-2=CH3+C3H6                                       1.0000e+00    1.000         1.00
 PLOG /  1.000000e-03    6.390000e+09    1.290000e+00    1.834000e+03    /
 PLOG /  1.000000e-02    2.600000e+10    1.120000e+00    2.267000e+03    /
 PLOG /  1.000000e-01    2.480000e+13    2.900000e-01    4.456000e+03    /
 PLOG /  1.000000e+00    2.910000e+19    -1.390000e+00   9.365000e+03    /
 PLOG /  1.000000e+01    6.130000e+23    -2.530000e+00   1.446300e+04    /
 PLOG /  1.000000e+02    1.230000e+20    -1.350000e+00   1.576200e+04    /

H+C4H8-2=PC4H9                                          1.0000e+00    1.000         1.00
 PLOG /  1.000000e-03    3.900000e+14    -2.550000e+00   1.729000e+03    /
 PLOG /  1.000000e-02    1.410000e+16    -2.710000e+00   2.133000e+03    /
 PLOG /  1.000000e-01    4.310000e+20    -3.690000e+00   4.719000e+03    /
 PLOG /  1.000000e+00    4.030000e+30    -6.170000e+00   1.202000e+04    /
 PLOG /  1.000000e+01    5.190000e+39    -8.330000e+00   2.113700e+04    /
 PLOG /  1.000000e+02    5.170000e+36    -6.980000e+00   2.506300e+04    /

H+C4H8-2=SC4H9                                          1.0000e+00    1.000         1.00
 PLOG /  1.000000e-03    8.340000e+21    -4.210000e+00   -6.020000e+02   /
 PLOG /  1.000000e-02    6.790000e+23    -4.460000e+00   8.200000e+01    /
 PLOG /  1.000000e-01    2.850000e+28    -5.470000e+00   3.003000e+03    /
 PLOG /  1.000000e+00    5.450000e+33    -6.610000e+00   7.559000e+03    /
 PLOG /  1.000000e+01    2.330000e+33    -6.110000e+00   9.893000e+03    /
 PLOG /  1.000000e+02    3.270000e+25    -3.510000e+00   8.145000e+03    /

H+C4H8-1=H+C4H8-2                                       1.0000e+00    1.000         1.00
 DUPLICATE
 PLOG /  1.000000e-03    2.980000e+07    1.860000e+00    3.575000e+03    /
 PLOG /  1.000000e-02    6.110000e+07    1.770000e+00    3.794000e+03    /
 PLOG /  1.000000e-01    4.780000e+09    1.240000e+00    5.152000e+03    /
 PLOG /  1.000000e+00    1.020000e+15    -2.500000e-01   9.233000e+03    /
 PLOG /  1.000000e+01    6.510000e+20    -1.820000e+00   1.480600e+04    /
 PLOG /  1.000000e+02    4.440000e+19    -1.370000e+00   1.740900e+04    /

H+C4H8-1=H+C4H8-2                                       1.0000e+00    1.000         1.00
 DUPLICATE
 PLOG /  1.000000e-03    1.550000e+04    2.320000e+00    7.049000e+03    /
 PLOG /  1.000000e-02    2.360000e+04    2.270000e+00    7.177000e+03    /
 PLOG /  1.000000e-01    6.600000e+05    1.860000e+00    8.201000e+03    /
 PLOG /  1.000000e+00    1.150000e+12    1.100000e-01    1.278900e+04    /
 PLOG /  1.000000e+01    8.800000e+23    -3.170000e+00   2.254600e+04    /
 PLOG /  1.000000e+02    3.720000e+31    -5.160000e+00   3.223400e+04    /

SC4H9=PC4H9                                             1.0000e+00    1.000         1.00
 PLOG /  1.000000e-03    9.600000e+37    -1.104000e+01   3.884000e+04    /
 PLOG /  1.000000e-02    6.050000e+40    -1.126000e+01   3.946100e+04    /
 PLOG /  1.000000e-01    1.640000e+47    -1.249000e+01   4.311200e+04    /
 PLOG /  1.000000e+00    6.530000e+55    -1.427000e+01   5.035100e+04    /
 PLOG /  1.000000e+01    2.130000e+56    -1.371000e+01   5.486600e+04    /
 PLOG /  1.000000e+02    6.020000e+45    -1.007000e+01   5.339900e+04    /

PC4H9=C2H5+C2H4                                         1.0000e+00    1.000         1.00
 PLOG /  1.000000e-03    3.440000e+34    -8.100000e+00   2.839700e+04    /
 PLOG /  1.000000e-02    1.110000e+39    -9.050000e+00   3.189100e+04    /
 PLOG /  1.000000e-01    7.740000e+42    -9.780000e+00   3.577100e+04    /
 PLOG /  1.000000e+00    7.470000e+43    -9.670000e+00   3.872200e+04    /
 PLOG /  1.000000e+01    2.060000e+39    -7.970000e+00   3.895500e+04    /
 PLOG /  1.000000e+02    1.480000e+29    -4.710000e+00   3.595000e+04    /

PC4H9=CH3+C3H6                                          1.0000e+00    1.000         1.00
 PLOG /  1.000000e-03    3.710000e+25    -5.810000e+00   3.496500e+04    /
 PLOG /  1.000000e-02    1.850000e+27    -6.010000e+00   3.548100e+04    /
 PLOG /  1.000000e-01    2.460000e+32    -7.160000e+00   3.863700e+04    /
 PLOG /  1.000000e+00    2.050000e+42    -9.610000e+00   4.641500e+04    /
 PLOG /  1.000000e+01    4.980000e+48    -1.097000e+01   5.445600e+04    /
 PLOG /  1.000000e+02    2.230000e+42    -8.680000e+00   5.660100e+04    /

SC4H9=C2H5+C2H4                                         1.0000e+00    1.000         1.00
 PLOG /  1.000000e-03    8.300000e+25    -5.750000e+00   3.934300e+04    /
 PLOG /  1.000000e-02    4.120000e+27    -5.940000e+00   3.985900e+04    /
 PLOG /  1.000000e-01    5.570000e+32    -7.100000e+00   4.302900e+04    /
 PLOG /  1.000000e+00    4.540000e+42    -9.540000e+00   5.083900e+04    /
 PLOG /  1.000000e+01    1.060000e+49    -1.090000e+01   5.889900e+04    /
 PLOG /  1.000000e+02    9.940000e+42    -8.700000e+00   6.120300e+04    /

SC4H9=CH3+C3H6                                          1.0000e+00    1.000         1.00
 PLOG /  1.000000e-03    2.890000e+40    -9.760000e+00   3.360100e+04    /
 PLOG /  1.000000e-02    1.800000e+44    -1.050000e+01   3.700700e+04    /
 PLOG /  1.000000e-01    2.510000e+46    -1.073000e+01   4.023700e+04    /
 PLOG /  1.000000e+00    4.740000e+44    -9.850000e+00   4.184100e+04    /
 PLOG /  1.000000e+01    3.790000e+37    -7.440000e+00   4.060400e+04    /
 PLOG /  1.000000e+02    4.790000e+26    -4.010000e+00   3.689800e+04    /

O+C4H8-1=HCO+NC3H7                                      7.4500e+06    1.880       183.00

O+C4H8-1=>H+C2H5+CH2CO                                  3.0500e+06    1.880       183.00

O+C4H8-2=>CO+CH3+C2H5                                   7.4500e+06    1.880       183.00

O+C4H8-2=>H+C2H5+CH2CO                                  3.0500e+06    1.880       183.00

C4H8-1=C4H8-2                                           1.0000e+12    0.000     61000.00

C4H8-1=H2+C4H6                                          3.0000e+13    0.000     70000.00

C4H8-2=H2+C4H6                                          2.0000e+12    0.000     71000.00

C4H6=H2+C4H4                                            2.5000e+15    0.000     94700.00

H+C4H6=C2H4+C2H3                                        6.4800e+32   -4.910     26478.00
 PLOG /  1.000000e-01    8.640000e+33    -5.380000e+00   2.326400e+04    /
 PLOG /  1.000000e+00    6.480000e+32    -4.910000e+00   2.647800e+04    /
 PLOG /  1.000000e+01    1.170000e+20    -1.140000e+00   2.302700e+04    /
 PLOG /  1.000000e+02    5.670000e+03    3.510000e+00    1.641500e+04    /

H+C4H6=CH3+C3H4-P                                       2.0000e+12    0.000      7000.00

H+C4H6=CH3+C3H4-A                                       2.0000e+12    0.000      7000.00

O+C4H6=C2H2+C2H4O1-2                                    1.0000e+08    1.450      -860.00

OH+C4H6=CH3+C2H3CHO                                     1.3700e+12    0.000     -1040.00

OH+C4H6=CH2O+C3H5-A                                     1.3700e+12    0.000     -1040.00

C2H3+C2H2=H+C4H4                                        7.2000e+13   -0.480      6100.00
 PLOG /  1.320000e-02    7.200000e+13    -4.800000e-01   6.100000e+03    /
 PLOG /  2.630000e-02    5.000000e+14    -7.100000e-01   6.700000e+03    /
 PLOG /  1.200000e-01    4.600000e+16    -1.250000e+00   8.400000e+03    /
 PLOG /  1.000000e+00    2.000000e+18    -1.680000e+00   1.060000e+04    /
 PLOG /  1.000000e+01    4.900000e+16    -1.130000e+00   1.180000e+04    /

2C2H3=C4H6                                              7.0000e+57  -13.820     17629.00
 PLOG /  2.630000e-02    7.000000e+57    -1.382000e+01   1.762900e+04    /
 PLOG /  1.200000e-01    1.500000e+52    -1.197000e+01   1.605600e+04    /
 PLOG /  1.000000e+00    1.500000e+42    -8.840000e+00   1.248300e+04    /

CH2+C3H3=H+C4H4                                         5.0000e+13    0.000         0.00

O+C4H4=HCO+C3H3                                         1.2000e+09    1.450      -860.00

OH+C4H4=CH2O+C3H3                                       5.0000e+12    0.000         0.00

HCCO+C3H3=CO+C4H4                                       2.5000e+13    0.000         0.00

C2H2+C2H=H+C4H2                                         9.6000e+13    0.000         0.00

OH+C4H2=CO+C3H3                                         2.5800e+19   -2.440      3034.00

H+C6H5(+M)=C6H6(+M)                                     9.7900e+13    0.150         0.00
 LOW/   6.60e+75    -16.300       7000.0/
TROE/           1.000   0.1000   584.9   6113./
H2/ 2.00/  H2O/ 6.00/  CH4/ 2.00/  CO/ 1.50/  CO2/ 2.00/  

FULVENE=C6H6                                            2.9500e+31   -4.970     88470.00

FULVENE=H+C6H5                                          8.5110e+24   -2.505    113330.00

H+C6H6=H+FULVENE                                        8.4300e+32   -4.950     51244.00

H+C6H6=>H2+C6H5                                         4.5700e+08    1.880     14839.00

H2+C6H5=>H+C6H6                                         1.6900e+04    2.630      4559.00

OH+C6H6=H2O+C6H5                                        2.0200e+03    2.858      1289.41

O2+C6H6=HO2+C6H5                                        9.0000e+07    1.989     53168.67

O+C6H6=OH+C6H5                                          7.8000e+06    2.153      9205.60

HO2+C6H6=H2O2+C6H5                                      4.2000e+01    3.650     22217.30

HCO+C6H6=CH2O+C6H5                                      1.4930e+13    0.000     25426.59

H+FULVENE=>H2+C6H5                                      1.4200e+08    1.770      6570.00

OH+FULVENE=>H2O+C6H5                                    2.0200e+03    2.858      1289.41

O+FULVENE=>OH+C6H5                                      7.8000e+06    2.153      9205.60

O2+FULVENE=>HO2+C6H5                                    9.0000e+07    1.989     53168.67

HO2+FULVENE=>H2O2+C6H5                                  4.2000e+01    3.650     22217.30

HCO+FULVENE=>CH2O+C6H5                                  1.4930e+13    0.000     25426.59

CH3+FULVENE=>CH4+C6H5                                   4.6140e+12    0.000     14628.78

HCO+C6H5=CO+C6H6                                        8.5500e+04    2.190        38.00

C6H5=>H+C2H2+C4H2                                       4.3000e+12    0.620     77294.00

C4H6=>H+C4H5                                            5.7000e+36   -6.270    112353.00
 DUPLICATE

C4H6=H+C4H5                                             5.3000e+44   -8.620    123608.00
 DUPLICATE

HO2+C4H5=O2+C4H6                                        6.0000e+11    0.000         0.00

O+C4H6=OH+C4H5                                          7.5000e+06    1.900      3740.00

OH+C4H6=H2O+C4H5                                        6.2000e+06    2.000      3430.00

H2O2+C4H5=HO2+C4H6                                      1.2100e+10    0.000      -596.00

C2H3+C4H6=C2H4+C4H5                                     5.0000e+13    0.000     22800.00

C3H3+C4H6=C3H4-A+C4H5                                   1.0000e+13    0.000     22500.00

C3H5-A+C4H6=C3H6+C4H5                                   1.0000e+13    0.000     22500.00

C2H3+C2H2=C4H5                                          1.1000e+31   -7.140      5600.00
 PLOG /  1.320000e-02    1.100000e+31    -7.140000e+00   5.600000e+03    /
 PLOG /  2.630000e-02    1.100000e+32    -7.330000e+00   6.200000e+03    /
 PLOG /  1.200000e-01    2.400000e+31    -6.950000e+00   5.600000e+03    /
 PLOG /  1.000000e+00    9.300000e+38    -8.760000e+00   1.200000e+04    /
 PLOG /  1.000000e+01    8.100000e+37    -8.090000e+00   1.340000e+04    /

2C2H3=H+C4H5                                            1.1000e+24   -3.280     12395.00
 PLOG /  2.630000e-02    1.100000e+24    -3.280000e+00   1.239500e+04    /
 PLOG /  1.200000e-01    4.600000e+24    -3.380000e+00   1.465000e+04    /
 PLOG /  1.000000e+00    2.400000e+20    -2.040000e+00   1.536100e+04    /

H+C4H4=C4H5                                             1.2000e+51  -12.570     12300.00
 DUPLICATE
 PLOG /  1.320000e-02    1.200000e+51    -1.257000e+01   1.230000e+04    /
 PLOG /  2.630000e-02    4.200000e+50    -1.234000e+01   1.250000e+04    /
 PLOG /  1.200000e-01    1.100000e+50    -1.194000e+01   1.340000e+04    /
 PLOG /  1.000000e+00    1.300000e+51    -1.192000e+01   1.650000e+04    /
 PLOG /  1.000000e+01    6.200000e+45    -1.008000e+01   1.580000e+04    /

H+C4H4=C4H5                                             6.1000e+53  -13.190     14200.00
 DUPLICATE
 PLOG /  1.320000e-02    6.100000e+53    -1.319000e+01   1.420000e+04    /
 PLOG /  2.630000e-02    9.600000e+52    -1.285000e+01   1.430000e+04    /
 PLOG /  1.200000e-01    2.100000e+52    -1.244000e+01   1.550000e+04    /
 PLOG /  1.000000e+00    4.900000e+51    -1.192000e+01   1.770000e+04    /
 PLOG /  1.000000e+01    1.500000e+48    -1.058000e+01   1.880000e+04    /

H+C4H5=H2+C4H4                                          1.5000e+13    0.000         0.00

OH+C4H5=H2O+C4H4                                        2.0000e+12    0.000         0.00

HCO+C4H5=CO+C4H6                                        5.0000e+12    0.000         0.00

HO2+C4H5=>OH+C2H3+CH2CO                                 6.6000e+12    0.000         0.00

O2+C4H5=HCO+C2H3CHO                                     9.2000e+16   -1.390      1010.00

O2+C4H5=>H+CO+C2H3CHO                                   5.1900e+15   -1.260      3312.62

C2H2+C4H5=H+FULVENE                                     1.7400e+19   -1.860     12384.00

C2H2+C4H5=H+C6H6                                        1.3700e+16   -1.000      8896.00
 PLOG /  1.000000e-02    1.370000e+16    -1.000000e+00   8.896000e+03    /
 PLOG /  2.500000e-02    2.940000e+16    -1.090000e+00   9.259000e+03    /
 PLOG /  1.000000e-01    1.370000e+16    -1.000000e+00   8.898000e+03    /
 PLOG /  1.000000e+00    1.385000e+16    -1.000000e+00   8.900000e+03    /
 PLOG /  1.000000e+01    1.690000e+16    -1.030000e+00   8.967000e+03    /
 PLOG /  1.000000e+02    1.650000e+16    -1.010000e+00   9.480000e+03    /

C2H2+C4H4=C6H6                                          4.4700e+11    0.000     30010.00

O+C4H6=CH2O+C3H4-A                                      2.2400e+11    0.679      2150.00
 PLOG /  1.000000e-01    7.780000e+10    8.090000e-01    1.860000e+03    /
 PLOG /  1.000000e+00    7.260000e+10    8.190000e-01    1.830000e+03    /
 PLOG /  1.000000e+01    2.240000e+11    6.790000e-01    2.150000e+03    /

O+C4H6=C2H3+CH2CHO                                      2.4600e+11    0.562      1220.00
 PLOG /  1.000000e-01    2.290000e+11    5.700000e-01    1.190000e+03    /
 PLOG /  1.000000e+00    1.620000e+09    1.250000e+00    5.390000e+02    /
 PLOG /  1.000000e+01    2.460000e+11    5.620000e-01    1.220000e+03    /

C2H3+C4H5=H2+C6H6                                       1.8400e-13    7.070     -3611.00

C2H+C4H5=2C3H3                                          4.0000e+12    0.000         0.00

H+C4H3=C4H4                                             3.4000e+43   -9.010     12120.00

H+C4H4=H2+C4H3                                          6.6500e+05    2.530     12240.00

OH+C4H4=H2O+C4H3                                        3.1000e+07    2.000      3430.00

CH3+C4H4=CH4+C4H3                                       5.0000e+13    0.000     19800.00

C2H2+C2H(+M)=C4H3(+M)                                   8.3000e+10    0.899      -363.00
 LOW/   1.24e+31     -4.718       1871.0/
TROE/           1.000   100.0   5613.   1.339e+04/
H2/ 2.00/  H2O/ 6.00/  CH4/ 2.00/  CO/ 1.50/  CO2/ 2.00/  C2H6/ 3.00/  C2H2/ 2.50/  C2H4/ 2.50/  

H+C4H2=C4H3                                             1.1000e+42   -8.720     15300.00

H+C4H3=H2+C4H2                                          3.0000e+13    0.000         0.00

OH+C4H3=H2O+C4H2                                        2.0000e+12    0.000         0.00

C2H3+C4H3=2C3H3                                         4.0000e+12    0.000         0.00

CH+C3H3=H+C4H3                                          5.0000e+13    0.000         0.00

O2+C4H3=CH2CO+HCCO                                      7.8600e+16   -1.800         0.00

CH2+C4H3=C2H+C3H4-A                                     2.0000e+13    0.000         0.00

CH3CHO=H2+CH2CO                                         4.0000e+13    0.000     80500.00

O2+C3H4-A=>CH2O+CH2CO                                   1.0000e+15    0.000     41000.00

O+C2H2=>CH2CO                                           1.0000e+13    0.000     15000.00

O+CH2CO=>2HCO                                           2.0000e+13    0.000      2300.00

O+CH2CO=>CO+CH2O                                        1.0000e+12    0.000      5000.00

OH+CH2CO=>CO2+CH3                                       1.0000e+13    0.000         0.00

O2+CH2CO=>CO2+CH2O                                      1.0000e+14    0.000     37000.00

O2+CH2CO=>OH+CO+HCO                                     3.0000e+14    0.000     40000.00

O+C4H3=C2H+CH2CO                                        2.0000e+13    0.000         0.00

O2+C4H5=>OH+C2H2+CH2CO                                  1.5000e+13    0.000     15000.00

OH+C4H5=>C2H4+CH2CO                                     3.0000e+12    0.000         0.00

OH+CH3CO=>H2O+CH2CO                                     3.0000e+12    0.000         0.00

OH+CH2CHO=>H2O+CH2CO                                    5.0000e+12    0.000         0.00

HO2+CH2CO=>OH+CO+CH2O                                   1.0000e+10    0.000      5000.00

O2+CH2CHO=>HO2+CH2CO                                    5.0000e+11    0.000      3000.00

2CH2CO=CH3CO+HCCO                                       1.5000e+13    0.000     60500.00

2CH2CO=CO2+C3H4-A                                       7.5000e+09    0.000     27700.00

2CH2CO=>2CO+C2H4                                        7.5000e+10    0.000     40000.00

CH2CO=>H+HCCO                                           1.5000e+14    0.000    102400.00

CH2+CH2CO=CO+C2H4                                       5.0000e+03    2.800      6210.00

CH2+CH2CO=CH3+HCCO                                      3.6000e+13    0.000     11000.00

CH3+CH2CO=OH+C3H4-A                                     1.5000e+11    0.000     32300.00

CH3+CH2CO=OH+C3H4-P                                     3.0000e+10    0.000     39000.00

OH+HCCO=H+CO+HCO                                        1.0000e+13    0.000         0.00

O2+HCCO=CO2+HCO                                         2.4000e+11    0.000      -854.00

CH2+HCCO=CO+C2H3                                        3.0000e+13    0.000         0.00

2HCCO=>2CO+C2H2                                         1.0000e+13    0.000         0.00

C2H3+HCCO=CO+C3H4-P                                     4.0000e+13    0.000         0.00

HCCO+C3H5-A=CO+C4H6                                     1.0000e+12    0.000         0.00

O2+C2H2=OH+HCCO                                         2.0000e+07    1.500     30000.00

OH+C4H2=C2H2+HCCO                                       5.0000e+12    0.000         0.00

O2+C2H=O+HCCO                                           2.3000e+13    0.000         0.00

O2+C3H2=HCO+HCCO                                        4.0000e+13    0.000         0.00

OH+C3H3=C2H3CHO                                         3.0000e+13    0.000         0.00

OH+C3H4-P=>H+C2H3CHO                                    6.0000e+11    0.000      1000.00

OH+C2H3CHO=>HCO+CH3CHO                                  4.0000e+12    0.000         0.00

OH+C2H3CHO=>H+CO2+C2H4                                  5.0000e+12    0.000         0.00

HO2+C2H3CHO=>OH+CH2O+CH2CO                              5.0000e+12    0.000     15000.00

HCO+C2H4=>0.2H+0.8CO+0.8C2H5+0.2C2H3CHO                 7.0000e+11    0.000      6000.00

HCO+C3H6=>CH3+C2H3CHO                                   5.0000e+11    0.000      6000.00

O2+C4H6=>CH2O+C2H3CHO                                   1.0000e+14    0.000     39000.00

O2+C5H6=>CH2CO+C2H3CHO                                  1.0000e+13    0.000     39000.00

H+C2H3CHO=>HCO+C2H4                                     1.0000e+13    0.000      5000.00

C3H6O=>CH3+CH2CHO                                       5.0000e+16    0.000     73000.00

C3H6O=>CH2O+C2H4                                        1.0000e+16    0.000     64000.00

O+C3H6=>C3H6O                                           7.0000e+12    0.000      5000.00

OH+C3H5-A=>0.5CH2O+0.5C2H4+0.5C3H6O                     3.0000e+12    0.000         0.00

OH+C3H5-S=>0.5CH2O+0.5C2H4+0.5C3H6O                     2.0000e+12    0.000         0.00

HO2+IC4H7=>CH2O+0.2C3H6O+0.8CH3COCH3                    8.0000e+11    0.000         0.00

O+OH+M=HO2+M                                            1.0000e+16    0.000         0.00

O2+C2H=CO2+CH                                           4.5000e+15    0.000     25000.00

OH+CH=H2O+C                                             4.0000e+07    2.000      3000.00

O2+C2H5=>CH3O+CH2O                                      1.0000e+14    0.000     24000.00

O2+C2H5=>O+CH3+CH2O                                     1.0000e+13    0.000     27000.00

O+C2H5=>0.35H+0.3OH+0.35CH3+0.35CH2O+0.3C2H4+0.35CH3CHO 5.0000e+13    0.000         0.00

HO2+C2H5=>OH+CH3+CH2O                                   5.0000e+12    0.000         0.00

O+C2H4=>CH3CHO                                          1.0000e+09    0.000      5000.00

C2H5OH=H+SC2H4OH                                        5.0000e+15    0.000    100000.00

O2+PC2H4OH=>OH+2CH2O                                    1.0000e+12    0.000      2000.00

H+CH3COCH3=CH3+CH3CHO                                   2.0000e+13    0.000      5000.00

CH3COCH2=CH3+CH2CO                                      1.0000e+14    0.000     31000.00

O2+CH3COCH2=>OH+CH2O+CH2CO                              8.0000e+11    0.000         0.00

HO2+CH3COCH2=>OH+CH2O+CH3CO                             1.0000e+11    0.000         0.00

CH2OHCHO=CH2OH+HCO                                      1.0000e+16    0.000     82000.00

CH2OHCHO=2CH2O                                          5.0000e+12    0.000     60000.00

CH2OHCHO=H2O+CH2CO                                      1.0000e+14    0.000     70000.00

OH+C2H3CHO=>CH3+CHOCHO                                  1.0000e+12    0.000         0.00

CHOCHO=2HCO                                             3.0000e+16    0.000     71000.00

CH3OCHO=CO+CH3OH                                        2.0000e+13    0.000     60000.00

CH3OCHO=CO2+CH4                                         1.5000e+12    0.000     59800.00

CH3OCHO=2CH2O                                           1.0000e+12    0.000     61000.00

CH3OCHO=>H+CO2+CH3                                      2.1700e+24   -2.400     97600.00

H+CH3OCO=CH3OCHO                                        1.0000e+14    0.000         0.00

CH3O+HCO=CH3OCHO                                        3.0000e+13    0.000         0.00

H+CH3OCHO=>H2+CH2O+HCO                                  1.6000e+14    0.000     10500.00

H+CH3OCHO=>H2+CH3OCO                                    5.3000e+13    0.000     10500.00

CH3OCO=CO2+CH3                                          1.5500e+12    0.514     15200.00

CH3OCO=CO+CH3O                                          7.3700e+12    0.479     23800.00

H+CH3O2=CH3O2H                                          5.0000e+13    0.000         0.00

CH3O2=OH+CH2O                                           1.5000e+13    0.000     47000.00

OH+CH3O2=>HO2+CH3O                                      3.0000e+12    0.000         0.00

HO2+CH3O2=>O2+H2O+CH2O                                  5.0000e+10    0.000         0.00

CH3O2+CH3O=>CH3O2H+CH2O                                 6.0000e+11    0.000         0.00

CH3O2+C3H5-A=>O2+C4H8-1                                 1.5000e+11    0.000         0.00

CH3O2+C3H5-A=>CH3O+CH2O+C2H3                            7.5000e+10    0.000         0.00

CH3O2H+CH3O=>OH+CH3OH+CH2O                              1.5000e+11    0.000      6500.00

CH3O2+CH2O=>H2+OH+CO+CH2O                               2.0000e+11    0.000     11000.00

CO+CH3O2=>CO2+CH3O                                      1.0000e+14    0.000     24000.00

HO2+C2H5=C2H5O2H                                        3.0000e+12    0.000         0.00

O2+C2H4O2H=O2C2H4O2H                                    1.0000e+12    0.000         0.00

O2C2H4O2H=>OH+HO2CH2CHO                                 1.0000e+12    0.000     28500.00

HO2CH2CHO=>OH+CH2O+HCO                                  2.0000e+15    0.000     42500.00

CH3+C2H5O2=>CH3+CH3O+CH2O                               2.0000e+12    0.000     -1200.00

CH3O2+C2H5O2=>O2+CH3+CH3O+CH2O                          2.0000e+11    0.000         0.00

2C2H5O2=>O2+2CH3+2CH2O                                  2.0000e+11    0.000         0.00

CO+C2H5O2=>CO2+CH3+CH2O                                 1.0000e+14    0.000     24000.00

CH3+CH2O=H+CH3CHO                                       2.0000e+11    0.000      7600.00

CH2+HCO=CO+CH3                                          2.0000e+13    0.000         0.00

O+CH2=H2+CO                                             5.0000e+13    0.000         0.00

OH+CH2=H+CH2O                                           3.0000e+13    0.000         0.00

CO2+CH2=CO+CH2O                                         1.1000e+11    0.000      1000.00

O+CH2(S)=2H+CO                                          3.0000e+13    0.000         0.00

OH+C3H2=HCO+C2H2                                        5.0000e+13    0.000         0.00

CH3+CH=H+C2H3                                           3.0000e+13    0.000         0.00

CH3+C=H+C2H2                                            5.0000e+13    0.000         0.00

CH4+CH2(S)=2CH3                                         4.3000e+13    0.000         0.00

2C2H2=C2H3+C2H                                          1.7000e+14    0.000     92000.00

C2H6+C2H2=C2H5+C2H3                                     2.0000e+14    0.000     60000.00

2CH3=>H2+C2H4                                           5.0000e+14    0.000     32000.00

2CH2=>2H+C2H2                                           1.2000e+14    0.000         0.00

CH2+CH=H+C2H2                                           4.0000e+13    0.000         0.00

CH2+C=H+C2H                                             5.0000e+13    0.000         0.00

CH+C2H2=H+C3H2                                          8.4000e+13    0.000         0.00

C2H3+C3H6=>CH3+C4H6                                     1.8000e+11    0.000      6000.00

C2H5+IC3H7=>C2H4+C3H8                                   5.0000e+11    0.000         0.00

CH3+IC3H7=>CH4+C3H6                                     6.0000e+10    0.000         0.00

C2H5+C4H71-3=>C2H6+C4H6                                 1.0000e+12    0.000         0.00

C2H2+C3H4-A=C2H+C3H5-A                                  5.0000e+14    0.000     73000.00

C2H2+C3H6=C2H3+C3H5-A                                   4.0000e+13    0.000     46800.00

C2H3+IC4H7=>C2H2+IC4H8                                  2.0000e+12    0.000         0.00

2C3H3=>C2H2+C4H4                                        1.0000e+11    0.000         0.00

2C4H71-3=C4H8-2+C4H6                                    7.0000e+11    0.000         0.00

IC4H7+C4H71-3=IC4H8+C4H6                                7.0000e+11    0.000         0.00

C2H3+C4H71-3=C2H4+C4H6                                  2.0000e+12    0.000         0.00

C4H5=C2H4+C2H                                           2.0000e+12    0.000     60000.00

CH3+C3H3=C4H6                                           4.0000e+12    0.000         0.00

C3H3=H+C3H2                                             1.0000e+13    0.000     97000.00

IC3H7=NC3H7                                             2.0000e+12    0.000     42000.00

CH3+C4H6=>C2H4+C3H5-A                                   1.0000e+11    0.000      7600.00

C2H5+C2H2=>C4H71-4                                      3.0000e+11    0.000      7600.00

C2H5+C3H6=C2H4+NC3H7                                    1.0000e+11    0.000      7600.00

C2H5+C3H6=CH3+C4H8-1                                    9.0000e+10    0.000      7600.00

C2H5+C4H6=>C2H4+C4H71-3                                 1.0000e+10    0.000      5000.00

C2H4+IC3H7=C2H5+C3H6                                    1.0000e+11    0.000      7600.00

IC3H7+C3H6=NC3H7+C3H6                                   5.0000e+10    0.000      7600.00

C2H4+C3H5-S=>CH3+C4H6                                   2.0000e+11    0.000      6000.00

C2H4+C4H71-3=>0.15C2H5+0.85C3H6+0.85C3H5-A+0.15C4H6     2.0000e+11    0.000     13000.00

C2H4+C4H71-4=>0.8C2H5+0.2C3H6+0.1C3H5-A+0.1C3H5-S+0.8C4H6 3.0000e+11    0.000      7600.00

C3H6+C4H71-4=>NC3H7+C4H6                                3.0000e+11    0.000      7600.00

2C4H6=C4H71-3+C4H5                                      5.0000e+14    0.000     64000.00

2C3H6=NC3H7+C3H5-A                                      1.0000e+15    0.000     68000.00

2C3H6=IC3H7+C3H5-A                                      1.0000e+15    0.000     68000.00

C2H6=H2+C2H4                                            3.0000e+13    0.000     78500.00

C3H6=H2+C3H4-A                                          1.8000e+13    0.000     78000.00

C3H6=H2+C3H4-P                                          1.8000e+13    0.000     78000.00

C3H8=H2+C3H6                                            5.0000e+13    0.000     70000.00

C4H4=H2+C4H2                                            5.0000e+11    0.000     66000.00

C2H4+C2H2=C4H6                                          5.0000e+10    0.000     27000.00

2C2H4=C4H8-1                                            1.0000e+10    0.000     40000.00

2C2H2=C4H4                                              5.0000e+11    0.000     37000.00

2C2H2=H2+C4H2                                           1.0000e+16    0.000     68200.00

2C3H6=C2H4+C4H8-2                                       5.0000e+11    0.000     46000.00

2C3H2=C2H2+C4H2                                         2.0000e+13    0.000     85000.00

C2H4+C4H2=>C6H6                                         3.0000e+11    0.000     30000.00

H+C3H3=C3H4-A                                           2.0500e+13    0.206      -173.00
 PLOG /  4.000000e-02    3.390000e+36    -7.410000e+00   6.337000e+03    /
 PLOG /  1.000000e+00    3.160000e+29    -5.000000e+00   4.711000e+03    /
 PLOG /  1.000000e+01    8.710000e+23    -3.200000e+00   3.255000e+03    /
 PLOG /  1.000000e+02    2.050000e+13    2.060000e-01    -1.730000e+02   /

H+C3H3=C3H4-P                                           6.4000e+13    0.102       -31.20
 PLOG /  4.000000e-02    3.630000e+36    -7.360000e+00   6.039000e+03    /
 PLOG /  1.000000e+00    7.940000e+29    -5.060000e+00   4.861000e+03    /
 PLOG /  1.000000e+01    1.070000e+24    -3.150000e+00   3.261000e+03    /
 PLOG /  1.000000e+02    6.400000e+13    1.020000e-01    -3.120000e+01   /

H+C4H5=C2H4+C2H2                                        1.0000e+13    0.000         0.00

C2H3+C2H=C4H4                                           1.0000e+14    0.000         0.00

C2H2+C4H4=C2H+C4H5                                      1.0000e+14    0.000     95000.00

C2H2+C4H4=C2H3+C4H3                                     3.0000e+14    0.000     73000.00

2C4H4=C4H5+C4H3                                         5.0000e+16    0.000     81500.00

CH2(S)+C3H3=H+C4H4                                      5.0000e+13    0.000         0.00

CH3+C3H2=H+C4H4                                         2.5000e+12    0.000         0.00

C3H3+C4H71-3=>C3H6+C4H4                                 4.0000e+12    0.000         0.00

C3H3+IC4H7=>C3H6+C4H4                                   4.0000e+12    0.000         0.00

2C2H2=H+C4H3                                            2.0000e+16    0.000     81500.00

CH+C3H2=H+C4H2                                          5.0000e+13    0.000         0.00

CH+C3H3=2H+C4H2                                         5.0000e+13    0.000         0.00

C2H2+C4H2=C2H+C4H3                                      3.0000e+14    0.000     97000.00

C2H+C3H4-P=>CH3+C4H2                                    3.0000e+11    0.000      8000.00

2C3H4-A=>C2H4+C4H4                                      5.0000e+11    0.000     29000.00

2C3H4-P=>C2H4+C4H4                                      5.0000e+11    0.000     29000.00

2C4H4=>C2H2+C6H6                                        2.5000e+14    0.000     44000.00

CH2+C4H3=C2H+C3H4-P                                     2.0000e+13    0.000         0.00

O+C4H2=CO+C3H2                                          2.7000e+13    0.000      1660.00

OH+C4H2=>HCO+C3H2                                       3.0000e+12    0.000      5000.00

O+C4H4=>CO+0.5C3H4-P+0.5C3H4-A                          2.0000e+12    0.000      5000.00

OH+C4H4=>CO+C3H5-A                                      3.0000e+13    0.000         0.00

O2+C4H5=>0.6OH+CO+0.4CH2O+0.4C2H3+0.3C3H4-P+0.3C3H4-A   7.0000e+13    0.000     15000.00

OH+C4H3=>CO+0.5C3H4-P+0.5C3H4-A                         3.0000e+12    0.000         0.00

H+CH3CO=CH3CHO                                          1.3000e+13    0.000         0.00

O2+C3H4-P=>HCO+CH3CO                                    7.0000e+13    0.000     41000.00

O2+CH3CHO=HO2+CH2CHO                                    4.0000e+13    0.000     49000.00

H+CH3CHO=H2+CH3CO                                       5.0000e+07    2.000      3600.00

C2H5CHO(+M)=HCO+C2H5(+M)                                1.3000e+26   -3.000     86405.90
 LOW/   2.87e+84    -18.600     101060.0/
TROE/           0.002491   376.8   6.089   4632./

C2H5CHO(+M)=CH3+CH2CHO(+M)                              1.1600e+25   -2.800     85718.20
 LOW/   1.26e+87    -19.400     101280.0/
TROE/           0.002491   372.5   6.089   5252./

C2H5CHO=>H+CO+C2H5                                      9.4000e+16   -0.430     89167.00

C2H5CHO=CO+C2H6                                         1.0000e+14    0.000     75000.00

OH+C2H5CHO=>H2O+RALD3                                   1.3000e+13    0.000      1700.00

HO2+C2H5CHO=>H2O2+RALD3                                 6.0000e+12    0.000     15860.00

RALD3=>0.75H+0.25HCO+0.25C2H4+0.75C2H3CHO               1.3000e+14    0.000     40000.00

O2+RALD3=>HO2+C2H3CHO                                   3.0000e+11    0.000      3000.00

C2H5O+C2H5CHO=>CO+C2H5+C2H5OH                           6.0260e+11    0.000      3300.00

H+C2H5CHO=>H2+CO+C2H5                                   1.6000e+14    0.000      6360.00

OH+C2H5CHO=>H2O+CO+C2H5                                 2.0000e+13    0.000       630.00

HO2+C2H5CHO=>H2O2+CO+C2H5                               5.0000e+12    0.000     12460.00

CH3+C2H5CHO=>CO+CH4+C2H5                                1.4000e+12    0.000      7234.20

H+CH3OH=>H2O+CH3                                        6.5000e+11    0.000      5300.00

O+C3H6=>2H+C2H3CHO                                      1.0000e+13    0.000      3000.00

O+C4H6=>CO+C3H6                                         1.5000e+12    0.000         0.00

O+CH2O=>2H+CO2                                          2.0000e+13    0.000      5000.00

O+CH3CHO=>H+CO2+CH3                                     2.0000e+13    0.000      3000.00

OH+CH2O=>H2+H+CO2                                       1.0000e+11    0.000         0.00

OH+CH3CHO=>H2+CO2+CH3                                   1.0000e+11    0.000         0.00

OH+C4H8-1=>0.5CH2O+0.5C2H5+0.5CH3CHO+0.5NC3H7           1.5000e+12    0.000         0.00

OH+C4H8-2=>0.5CH3+0.5C2H5+0.5CH3CHO+0.5C2H5CHO          1.5000e+12    0.000         0.00

HO2+C2H2=>CH2O+HCO                                      5.0000e+12    0.000     15000.00

HCO+C4H6=>CO+C4H71-3                                    5.0000e+11    0.000      6000.00

CH2O+HCO=CO2+CH3                                        5.0000e+11    0.000      8000.00

HCO+CH3CHO=>CO2+C2H5                                    2.0000e+11    0.000      8000.00

CH2O+C2H3=>0.5CH3O+0.5CH2OH+C2H2                        5.0000e+11    0.000      6000.00

CO+CH3O=CO2+CH3                                         5.0000e+11    0.000      6500.00

O2+C2H2=>CO+CH2O                                        3.0000e+11    0.000     26000.00

O2+C2H4=>2CH2O                                          1.0000e+14    0.000     48000.00

O2+C2H2=>2HCO                                           3.0000e+11    0.000     27000.00

O2+C2H4=>CH3O+HCO                                       1.0000e+14    0.000     43000.00

O2+C4H6=>O2+C2H4+C2H2                                   4.0000e+14    0.000     40000.00

O2+C3H5-S=HO2+C3H4-P                                    2.0000e+12    0.000      2000.00

O2+C3H5-S=O+RALD3                                       5.3800e+18   -2.140      5142.00

O2+C4H71-3=>HO2+C4H6                                    3.0000e+10    0.000      8000.00

O2+C4H71-4=>HO2+C4H6                                    2.0000e+12    0.000      3500.00

O2+CH2CHO=>OH+CO+CH2O                                   6.0000e+10    0.000         0.00

O2+IC4H7=>O2+CH3+C3H4-A                                 8.0000e+12    0.000     22000.00

O+CH3+M=>CH3O+M                                         5.0000e+16    0.000         0.00

O+C2H3=>CH2CHO                                          2.5000e+13    0.000         0.00

O+NC3H7=>CH2O+C2H5                                      2.0000e+13    0.000         0.00

O+C3H5-A=>CH2O+C2H3                                     3.2500e+13    0.000         0.00

O+C4H71-3=>0.5OH+0.5CH2O+0.5C3H5-S+0.5C4H6              5.0000e+13    0.000         0.00

O+IC4H7=>CH2O+C3H5-T                                    5.0000e+13    0.000         0.00

O+CH2CHO=>CH2O+HCO                                      5.0000e+13    0.000         0.00

OH+C2H=>0.7O+0.7C2H2+0.3CH2CO                           1.0000e+12    0.000     13000.00

OH+C2H3=>CH3CHO                                         5.0000e+12    0.000         0.00

OH+IC4H7=>CH2O+C3H6                                     2.0000e+12    0.000         0.00

OH+C4H71-3=>C2H4+CH3CHO                                 2.0000e+12    0.000         0.00

OH+C4H71-3=>0.75H2+CO+0.25C2H6+0.5C2H4+0.5C3H6          5.0000e+12    0.000         0.00

HO2+C2H3=>OH+CH2CHO                                     3.0000e+12    0.000         0.00

HO2+IC4H7=>OH+CH2O+C3H5-T                               3.0000e+11    0.000         0.00

HO2+HCO=H2O2+CO                                         4.0000e+11    0.000         0.00

OH+CH3O=>H2O+CH2O                                       1.5000e+13    0.000         0.00

CH3O+HCO=2CH2O                                          1.0000e+13    0.000         0.00

CH3O+HCO=>CO+CH3OH                                      1.0000e+13    0.000         0.00

CH3+CH2OH=>CH4+CH2O                                     1.5000e+13    0.000         0.00

H+CH2CHO=>CH3CHO                                        6.0000e+13    0.000         0.00

OH+CH2CHO=>CH2OH+HCO                                    1.0000e+13    0.000         0.00

CH2CHO=CH3CO                                            2.0000e+11    0.000     32000.00

OH+C2H2=>CH2CHO                                         5.0000e+11    0.000         0.00

O+C3H6=>C2H5CHO                                         1.0000e+12    0.000      5000.00

O2+C4H8-1=CH2O+C2H5CHO                                  1.0000e+14    0.000     39000.00

O2+C4H8-2=2CH3CHO                                       1.0000e+14    0.000     39000.00

O2+C4H6=>CO+HCO+C2H5                                    5.0000e+13    0.000     41000.00

H+C2H5CHO=>CH2O+C2H5                                    8.0000e+12    0.000      6400.00

OH+C4H6=>0.55CH2O+0.05C2H4+0.4C2H3+0.4CH3CHO+0.05CH2CHO+0.55C3H5-S 6.0000e+12    0.000     -1000.00

OH+C2H3CHO=>H2O+CO+C2H3                                 9.9996e+06    2.000     -3343.83

O2+C4H4=HO2+C4H3                                        2.3850e+07    2.000     56172.82

H+C5H5=C5H6                                             3.1600e+13    0.281      -179.23

CH3+C4H3=>C5H6                                          1.0000e+13    0.000         0.00

C2H2+C3H4-A=C5H6                                        2.0000e+11    0.000     22000.00

C2H2+C3H4-P=C5H6                                        2.5000e+10    0.000     22000.00

C2H4+C3H3=H+C5H6                                        5.0000e+10    0.000     20400.00

H+C5H6=>C2H2+C3H5-A                                     2.0000e+12    0.000      8000.00

OH+C5H6=>HCO+C4H6                                       8.0000e+12    0.000         0.00

OH+C5H6=>HCO+C2H4+C2H2                                  2.0000e+12    0.000         0.00

OH+C5H6=>CH3+C2H2+CH2CO                                 2.0000e+13    0.000         0.00

O2+C5H6=>2CO+C3H6                                       1.0000e+13    0.000     39000.00

O2+C5H6=>CO+HCO+C3H5-A                                  4.0000e+13    0.000     39000.00

O+C5H6=>CO+C4H6                                         2.0000e+13    0.000         0.00

O+C5H6=>CH2CO+C3H4-A                                    3.0000e+12    0.000         0.00

O+C5H6=>CH2CO+C3H4-P                                    3.0000e+12    0.000         0.00

HO2+C5H5=>OH+CO+C4H5                                    5.0000e+11    0.000         0.00

HO2+C5H5=>OH+CO+C2H4+C2H                                1.5000e+13    0.000         0.00

HO2+C5H5=>OH+HCO+C4H4                                   3.0000e+12    0.000         0.00

OH+C5H5=>CO+C2H4+C2H2                                   1.0000e+14    0.250      4350.00

OH+C5H5=>H+CH2CO+C3H3                                   3.5000e+13    0.250      4350.00

OH+C5H5=>CO+C4H6                                        1.2500e+13    0.250      4350.00

O+C5H5=>CO+C4H5                                         1.0000e+14    0.000         0.00

O+C5H5=>HCCO+C3H4-A                                     5.0000e+12    0.000         0.00

O+C5H5=>HCCO+C3H4-P                                     5.0000e+12    0.000         0.00

H+C5H6=>H2+C5H5                                         9.0200e+05    2.350      2388.54

H2+C5H5=>H+C5H6                                         1.7000e+04    2.670     22609.40

CH3+C5H6=>CH4+C5H5                                      4.4453e+02    2.910      4727.71

CH4+C5H5=>CH3+C5H6                                      7.7282e+02    3.120     25857.11

OH+C5H6=>H2O+C5H5                                       1.0000e+14    0.000      1714.00

C5H5=>C2H2+C3H3                                         2.0000e+12    0.000     68000.00

CH3+C4H2=>C5H5                                          1.0000e+11    0.000      7600.00

C5H6+C5H5=>C4H5+C6H6                                    1.2000e+13    0.000     25500.00

CH3+C5H5=>C2H3+C4H5                                     1.0000e+12    0.000      8000.00

CH3+C5H5=>C2H2+C4H6                                     1.5000e+11    0.000      8000.00

CH3+C5H5=>C2H4+C4H4                                     1.5000e+11    0.000      8000.00

C2H3+C3H4-A=>H+C5H6                                     5.0000e+11    0.000      3000.00

C2H3+C3H4-P=>H+C5H6                                     5.0000e+11    0.000      3000.00

C2H4+C4H71-3=>H2+CH3+C5H6                               1.5000e+11    0.000     13000.00

C2H4+IC4H7=>H+CH4+C5H6                                  1.0500e+11    0.000     18000.00

C2H4+IC4H7=>0.33NC3H7+0.67C3H6+0.67C3H5-A+0.33C3H4-A    4.5000e+10    0.000     18000.00

C4H5+C5H5=>C3H4-A+C6H6                                  2.0000e+12    0.000      3000.00

C4H5+C5H6=>C3H5-A+C6H6                                  1.0000e+12    0.000      6000.00

C2H3+C5H6=C2H4+C5H5                                     1.4000e+06    2.000      4871.29

C2H+C4H5=>C6H6                                          1.0000e+13    0.000         0.00

C2H3+C4H3=>C6H6                                         1.0000e+13    0.000         0.00

C2H3+C4H3=H+C6H5                                        6.0000e+12    0.000         0.00

2C4H5=C2H4+C6H6                                         2.0000e+12    0.000         0.00

C2H4+C5H6=>H+CH3+C6H6                                   7.5000e+10    0.000     30000.00

C3H6+C5H6=>2CH3+C6H6                                    7.5000e+10    0.000     30000.00

C4H8-1+C5H6=>CH3+C2H5+C6H6                              7.5000e+10    0.000     30000.00

C4H8-2+C5H6=>CH3+C2H5+C6H6                              7.5000e+10    0.000     30000.00

C4H6+C5H6=>CH3+C2H3+C6H6                                1.5000e+11    0.000     30000.00

C2H3+C4H4=>H+C6H6                                       1.0000e+12    0.000      6000.00

C2H3+C4H6=>H2+H+C6H6                                    5.6200e+11    0.000      3240.00

C2H3+C4H6=>CH3+C5H6                                     1.0000e+12    0.000      2000.00

C2H+C4H6=>H+C6H6                                        3.0000e+11    0.000      8000.00

C3H4-P+C3H3=H+C6H6                                      1.4000e+12    0.000     10000.00

C2H4+C4H3=>H+C6H6                                       5.0000e+11    0.000      5000.00

C3H4-A+C4H5=>CH3+C6H6                                   2.5000e+11    0.000      5000.00

C3H4-P+C4H5=>CH3+C6H6                                   2.5000e+11    0.000      5000.00

C4H5+C4H2=>C2H+C6H6                                     5.0000e+11    0.000      5000.00

C4H5+C4H4=>C2H3+C6H6                                    5.0000e+11    0.000      5000.00

O+C6H5=>CO+C5H5                                         1.0000e+14    0.000         0.00

CH3COCH2+C6H6=CH3COCH3+C6H5                             3.6770e+05    2.000     14929.22

2C5H6=>2H2+C10H8                                        2.0000e+11    0.000     35000.00

C5H6+C5H5=>H2+H+C10H8                                   3.0000e+12    0.000     23000.00

C6H6+C5H5=>CH3+C10H8                                    3.0000e+12    0.000     23000.00

2C5H5=>2H+C10H8                                         1.0000e+12    0.000      6000.00

C4H3+C6H6=>H+C10H8                                      5.0000e+11    0.000      5000.00

C4H71-4+C6H6=>2H2+H+C10H8                               4.5000e+11    0.000      6000.00

C4H6+C6H6=>H2+2H+C10H8                                  1.0000e+11    0.000     30000.00

C6H6+C5H6=>H+CH3+C10H8                                  2.0000e+11    0.000     30000.00

C4H4+C6H5=>H+C10H8                                      1.2600e+04    2.610      1430.00

H+C10H8=>C4H4+C6H5                                      5.0000e+12    0.000      5000.00

CH3+C5H5=MCPTD                                          9.1000e+109  -29.190     41906.00
 PLOG /  1.000000e-02    9.100000e+109   -2.919000e+01   4.190600e+04    /
 PLOG /  1.000000e+00    3.060000e+105   -2.705000e+01   4.795200e+04    /
 PLOG /  1.000000e+01    2.380000e+94    -2.352000e+01   4.518400e+04    /
 PLOG /  1.000000e+02    1.090000e+70    -1.633000e+01   3.229600e+04    /

CH3+C5H5=>H2+FULVENE                                    9.2500e+01    2.190      8815.00
 PLOG /  1.000000e-02    9.250000e+01    2.190000e+00    8.815000e+03    /
 PLOG /  1.000000e+00    1.140000e+15    -1.400000e+00   2.026600e+04    /
 PLOG /  1.000000e+01    3.620000e+31    -5.900000e+00   3.563100e+04    /
 PLOG /  1.000000e+02    3.380000e+43    -9.050000e+00   4.974200e+04    /

MCPTD=>H2+FULVENE                                       3.3800e+77  -21.530     96791.00
 PLOG /  1.000000e-02    3.380000e+77    -2.153000e+01   9.679100e+04    /
 PLOG /  1.000000e+00    2.040000e+94    -2.505000e+01   1.186020e+05    /
 PLOG /  1.000000e+01    1.050000e+97    -2.523000e+01   1.268380e+05    /
 PLOG /  1.000000e+02    3.850000e+84    -2.121000e+01   1.243460e+05    /

H+MCPTD=>CH3+C5H6                                       1.5000e+13    0.000      2000.00

C3H4-P+C3H4-A=MCPTD                                     8.0000e+10    0.000     21000.00

C2H2+IC4H7=>H+MCPTD                                     2.0000e+12    0.000     18000.00

C2H2+C4H71-3=>H+MCPTD                                   2.0000e+12    0.000     18000.00

H+C3H5-A(+M)=C3H6(+M)                                   1.0000e+14    0.000         0.00
 LOW/   1.33e+60    -12.000       5967.8/
TROE/           0.02000   1097.   1.097e+04   6860./
H2/ 2.00/  H2O/ 6.00/  CH4/ 2.00/  CO/ 1.50/  CO2/ 2.00/  C2H6/ 3.00/  AR/ 0.70/  

C3H6+C3H5-A=C2H4+C4H71-4                                4.2000e+10    0.000     15000.00

C3H6+C3H5-A=>H2+CH3+C5H6                                1.0000e+11    0.000     15000.00

C3H6+C3H5-A=>H2+H+MCPTD                                 4.0000e+10    0.000     15000.00

C3H6+C3H5-A=C2H3+C4H8-1                                 2.4000e+10    0.000     15000.00

C3H5-A+C4H8-1=>H2+CH3+MCPTD                             7.2000e+10    0.000     15000.00

C3H5-A+C4H8-2=>H2+CH3+MCPTD                             9.5000e+10    0.000     15000.00

C3H5-A+C4H6=C2H5+C5H6                                   8.0000e+11    0.000     15000.00

C2H4+PC4H9=NC3H7+C3H6                                   1.5000e+11    0.000      7600.00

C3H5-A+C3H3=C2H2+C4H6                                   2.5000e+11    0.000         0.00

C3H5-A+C4H71-3=C3H6+C4H6                                5.0000e+11    0.000      3000.00

C3H5-A+IC4H7=C3H4-A+IC4H8                               2.0000e+11    0.000         0.00

C3H4-P=C3H4-A                                           1.4000e+52  -10.860     95400.00
 PLOG /  1.000000e-01    6.400000e+61    -1.459000e+01   8.820000e+04    /
 PLOG /  1.000000e+00    5.200000e+60    -1.393000e+01   9.110000e+04    /
 PLOG /  1.000000e+01    1.900000e+57    -1.262000e+01   9.330000e+04    /
 PLOG /  1.000000e+02    1.400000e+52    -1.086000e+01   9.540000e+04    /

C2H3+C4H2=>C6H5                                         5.0000e+11    0.000      6000.00

C4H8-1+C4H71-4=PC4H9+C4H6                               3.0000e+11    0.000      7600.00

C4H8-2+C4H71-4=SC4H9+C4H6                               3.0000e+11    0.000      7600.00

NC4H10=>H2+0.5C4H8-1+0.5C4H8-2                          5.0000e+13    0.000     71000.00

IC4H10=H2+IC4H8                                         5.0000e+13    0.000     69000.00

HCO+C4H8-2=>CO+SC4H9                                    3.0000e+11    0.000      6000.00

HCO+C4H8-1=>CO+PC4H9                                    3.0000e+11    0.000      6000.00

HCO+IC4H8=>CO+0.7IC4H9+0.3TC4H9                         3.0000e+11    0.000      6000.00

O2+IC4H8=>CH2O+CH3COCH3                                 1.0000e+13    0.000     44000.00

O2+IC4H9=HO2+IC4H8                                      2.0000e+11    0.000      3000.00

O2+TC4H9=HO2+IC4H8                                      1.8000e+12    0.000      3000.00

O+PC4H9=>CH2O+NC3H7                                     2.0000e+13    0.000         0.00

O+SC4H9=>CH3+C2H5CHO                                    2.0000e+13    0.000         0.00

O+IC4H9=>CH2O+IC3H7                                     2.0000e+13    0.000         0.00

O+TC4H9=>CH3+CH3COCH3                                   2.0000e+13    0.000         0.00

H2+C4H5=>H+C4H6                                         3.7800e+05    2.000      6910.63

H2+C4H71-4=>H+C4H8-1                                    1.8900e+05    2.000     10425.49

H2+IC4H7=>H+IC4H8                                       3.7800e+05    2.000     18239.88

H2+HCCO=>H+CH2CO                                        5.9920e+05    2.000      7705.88

H2+NC3H7O2=>H+C3H7OOH                                   1.0640e+06    2.000     17269.01

H2+IC3H7O2=>H+C3H7OOH                                   1.0640e+06    2.000     17269.01

H2+HCO3=>H+HCO3H                                        4.7600e+05    2.000     10313.39

H2+CH3CO3=>H+CH3CO3H                                    4.7600e+05    2.000     10313.39

H2+C5H7=>H+LC5H8                                        3.7800e+05    2.000     19648.56

H2+RCRESOLO=>H+CRESOL                                   3.7800e+05    2.000     17261.48

H2+C10H7=>H+C10H8                                       5.1800e+08    1.000      3621.04

H2+C6H5C2H4=>H+C6H5C2H5                                 3.5000e+05    2.000     16934.73

H2+C6H5CHCH3=>H+C6H5C2H5                                2.5200e+05    2.000     20728.82

H2+INDENYL=>H+INDENE                                    1.8200e+05    2.000     20728.82

H2+C10H6CH3=>H+C10H7CH3                                 5.1800e+08    1.000      4763.78

H2+C6H4O=>H+C6H5O                                       3.7800e+05    2.000     16934.73

H2+RCATEC=>H+CATECHOL                                   2.8000e+05    2.000     15569.45

H2+RC7H5O3=>H+C7H6O3                                    2.8000e+05    2.000     17208.34

H2+RSALICPH=>H+SALICALD                                 5.6000e+08    1.000      4763.78

H2+RGUAIPH=>H+GUAIACOL                                  5.6000e+08    1.000      4313.12

H2+RCATEPH=>H+CATECHOL                                  5.6000e+08    1.000      5037.39

CH4+C4H5=>CH3+C4H6                                      1.8900e+05    2.000      9418.91

CH4+C4H71-4=>CH3+C4H8-1                                 9.4500e+04    2.000     12868.27

CH4+IC4H7=>CH3+IC4H8                                    1.8900e+05    2.000     21138.84

CH4+C6H5=>CH3+C6H6                                      2.5900e+08    1.000      5625.13

CH4+CH3CO=>CH3+CH3CHO                                   9.4500e+05    2.000     21697.02

CH4+CH2CHO=>CH3+CH3CHO                                  1.6100e+05    2.000     18832.77

CH4+HCCO=>CH3+CH2CO                                     2.9960e+05    2.000     10274.99

CH4+NC3H7O2=>CH3+C3H7OOH                                5.3200e+05    2.000     20059.36

CH4+IC3H7O2=>CH3+C3H7OOH                                5.3200e+05    2.000     20059.36

CH4+HCO3=>CH3+HCO3H                                     2.3800e+05    2.000     12748.45

CH4+CH3CO3=>CH3+CH3CO3H                                 2.3800e+05    2.000     12748.45

CH4+C5H7=>CH3+LC5H8                                     1.8900e+05    2.000     22616.91

CH4+C7H7=>CH3+C7H8                                      9.4500e+04    2.000     22844.96

CH4+CH3C6H4=>CH3+C7H8                                   2.5900e+08    1.000      5625.13

CH4+RCRESOLO=>CH3+CRESOL                                1.8900e+05    2.000     20110.38

CH4+C10H7=>CH3+C10H8                                    2.5900e+08    1.000      5625.13

CH4+C6H5C2H4=>CH3+C6H5C2H5                              1.7500e+05    2.000     19766.54

CH4+C6H5CHCH3=>CH3+C6H5C2H5                             1.2600e+05    2.000     23748.43

CH4+INDENYL=>CH3+INDENE                                 9.1000e+04    2.000     23748.43

CH4+C10H6CH3=>CH3+C10H7CH3                              2.5900e+08    1.000      6528.60

CH4+C6H4O=>CH3+C6H5O                                    1.8900e+05    2.000     19766.54

CH4+RCATEC=>CH3+CATECHOL                                1.4000e+05    2.000     18255.29

CH4+RC7H5O3=>CH3+C7H6O3                                 1.4000e+05    2.000     19982.87

CH4+RSALICPH=>CH3+SALICALD                              2.8000e+08    1.000      6528.60

CH4+RGUAIPH=>CH3+GUAIACOL                               2.8000e+08    1.000      6172.30

CH4+RCATEPH=>CH3+CATECHOL                               2.8000e+08    1.000      6744.93

CH3+C2H2=>CH4+C2H                                       6.0000e+04    2.000     11196.53

C2H3+C2H2=>C2H4+C2H                                     1.3560e+05    2.000      9832.26

C2H5+C2H2=>C2H6+C2H                                     4.0000e+04    2.000     13265.38

C2H2+NC3H7=>C2H+C3H8                                    2.7000e+04    2.000     13265.38

C2H2+IC3H7=>C2H+C3H8                                    2.7000e+04    2.000     17064.96

C2H2+C3H5-S=>C2H+C3H6                                   5.4000e+04    2.000     10579.25

C2H2+C3H5-T=>C2H+C3H6                                   5.4000e+04    2.000     10579.25

C2H2+C3H5-A=>C2H+C3H6                                   1.0780e+05    2.000     20432.90

C2H2+C4H5=>C2H+C4H6                                     5.4000e+04    2.000     10579.25

C2H2+C4H71-4=>C2H+C4H8-1                                2.7000e+04    2.000     13144.81

C2H2+C4H71-3=>C2H+C4H8-2                                6.8000e+04    2.000     21467.03

C2H2+IC4H7=>C2H+IC4H8                                   5.4000e+04    2.000     21467.03

C2H2+C4H3=>C2H+C4H4                                     8.1800e+04    2.000     11442.22

C2H2+C6H5=>C2H+C6H6                                     7.4000e+07    1.000      6728.39

C2H2+C5H5=>C2H+C5H6                                     6.8000e+04    2.000     21810.72

O+C2H2=>OH+C2H                                          4.7000e+06    2.000      8057.53

O2+C2H2=>HO2+C2H                                        3.4000e+06    2.000     54834.21

HO2+C2H2=>H2O2+C2H                                      1.6000e+06    2.000     24090.27

CH3O+C2H2=>CH3OH+C2H                                    8.5600e+04    2.000      6755.27

CH2OH+C2H2=>CH3OH+C2H                                   5.6600e+04    2.000     17416.23

HCO+C2H2=>CH2O+C2H                                      2.5200e+05    2.000     19856.30

C2H2+CH3CO=>C2H+CH3CHO                                  2.7000e+05    2.000     21810.72

C2H2+CH2CHO=>C2H+CH3CHO                                 4.6000e+04    2.000     18930.41

C2H2+HCCO=>C2H+CH2CO                                    8.5600e+04    2.000     11442.22

CH3O2+C2H2=>CH3O2H+C2H                                  1.5200e+05    2.000     20202.44

C2H5O2+C2H2=>C2H5O2H+C2H                                1.5200e+05    2.000     20202.44

C2H2+NC3H7O2=>C2H+C3H7OOH                               1.5200e+05    2.000     20202.44

C2H2+IC3H7O2=>C2H+C3H7OOH                               1.5200e+05    2.000     20202.44

C2H2+HCO3=>C2H+HCO3H                                    6.8000e+04    2.000     13024.11

C2H2+CH3CO3=>C2H+CH3CO3H                                6.8000e+04    2.000     13024.11

C2H2+CH3COCH2=>C2H+CH3COCH3                             4.6000e+04    2.000     14821.74

C2H2+C6H5O=>C2H+C6H5OH                                  1.0800e+05    2.000     20087.13

C2H2+C6H4OH=>C2H+C6H5OH                                 7.4000e+07    1.000      6728.39

C2H2+C5H7=>C2H+LC5H8                                    5.4000e+04    2.000     22952.95

C2H2+C7H7=>C2H+C7H8                                     2.7000e+04    2.000     24090.27

C2H2+CH3C6H4=>C2H+C7H8                                  7.4000e+07    1.000      6728.39

C2H2+RCRESOLO=>C2H+CRESOL                               5.4000e+04    2.000     20432.90

C2H2+C10H7=>C2H+C10H8                                   7.4000e+07    1.000      6728.39

C2H2+C6H5C2H4=>C2H+C6H5C2H5                             5.0000e+04    2.000     20087.13

C2H2+C6H5CHCH3=>C2H+C6H5C2H5                            3.6000e+04    2.000     24090.27

C2H2+INDENYL=>C2H+INDENE                                2.6000e+04    2.000     24090.27

C2H2+C10H6CH3=>C2H+C10H7CH3                             7.4000e+07    1.000      6728.39

C2H2+C6H4O=>C2H+C6H5O                                   5.4000e+04    2.000     20087.13

C2H2+RCATEC=>C2H+CATECHOL                               4.0000e+04    2.000     18349.51

C2H2+RC7H5O3=>C2H+C7H6O3                                4.0000e+04    2.000     20087.13

C2H2+RSALICPH=>C2H+SALICALD                             8.0000e+07    1.000      6728.39

C2H2+RGUAIPH=>C2H+GUAIACOL                              8.0000e+07    1.000      6728.39

C2H2+RCATEPH=>C2H+CATECHOL                              8.0000e+07    1.000      6728.39

C2H6+C2H3=>C2H5+C2H4                                    6.1020e+05    2.000      5704.86

C2H6+C3H5-S=>C2H5+C3H6                                  2.4300e+05    2.000      6897.45

C2H6+C3H5-T=>C2H5+C3H6                                  2.4300e+05    2.000      6897.45

C2H6+C4H5=>C2H5+C4H6                                    2.4300e+05    2.000      6362.83

C2H6+C4H71-4=>C2H5+C4H8-1                               1.2150e+05    2.000      9181.05

C2H6+C4H71-3=>C2H5+C4H8-2                               3.0600e+05    2.000     16763.05

C2H6+IC4H7=>C2H5+IC4H8                                  2.4300e+05    2.000     16763.05

C2H6+C4H3=>C2H5+C4H4                                    3.6810e+05    2.000      7149.69

C2H6+C6H5=>C2H5+C6H6                                    3.3300e+08    1.000      3330.09

C2H6+C5H5=>C2H5+C5H6                                    3.0600e+05    2.000     17080.28

CH2OH+C2H6=>CH3OH+C2H5                                  2.5470e+05    2.000     12835.00

HCO+C2H6=>CH2O+C2H5                                     1.1340e+06    2.000     15407.96

C2H6+CH3CO=>C2H5+CH3CHO                                 1.2150e+06    2.000     17208.29

C2H6+CH2CHO=>C2H5+CH3CHO                                2.0700e+05    2.000     14558.31

C2H6+C3H3=>C2H5+C3H4-A                                  2.4300e+05    2.000     16545.66

C2H6+HCCO=>C2H5+CH2CO                                   3.8520e+05    2.000      7127.10

C2H6+NC3H7O2=>C2H5+C3H7OOH                              6.8400e+05    2.000     15703.57

C2H6+IC3H7O2=>C2H5+C3H7OOH                              6.8400e+05    2.000     15703.57

C2H6+HCO3=>C2H5+HCO3H                                   3.0600e+05    2.000      9072.89

C2H6+CH3CO3=>C2H5+CH3CO3H                               3.0600e+05    2.000      9072.89

C2H6+CH3COCH2=>C2H5+CH3COCH3                            2.0700e+05    2.000     10690.26

C2H6+C6H5O=>C2H5+C6H5OH                                 4.8600e+05    2.000     15620.11

C2H6+C6H4OH=>C2H5+C6H5OH                                3.3300e+08    1.000      3992.73

C2H6+C5H7=>C2H5+LC5H8                                   2.4300e+05    2.000     18136.38

C2H6+C7H7=>C2H5+C7H8                                    1.2150e+05    2.000     18655.90

C2H6+CH3C6H4=>C2H5+C7H8                                 3.3300e+08    1.000      3330.09

C2H6+RCRESOLO=>C2H5+CRESOL                              2.4300e+05    2.000     15810.16

C2H6+C10H7=>C2H5+C10H8                                  3.3300e+08    1.000      3330.09

C2H6+C6H5C2H4=>C2H5+C6H5C2H5                            2.2500e+05    2.000     15492.11

C2H6+C6H5CHCH3=>C2H5+C6H5C2H5                           1.6200e+05    2.000     19190.53

C2H6+INDENYL=>C2H5+INDENE                               1.1700e+05    2.000     19190.53

C2H6+C10H6CH3=>C2H5+C10H7CH3                            3.3300e+08    1.000      3864.72

C2H6+C6H4O=>C2H5+C6H5O                                  2.4300e+05    2.000     15492.11

C2H6+RCATEC=>C2H5+CATECHOL                              1.8000e+05    2.000     14026.41

C2H6+RC7H5O3=>C2H5+C7H6O3                               1.8000e+05    2.000     15620.11

C2H6+RSALICPH=>C2H5+SALICALD                            3.6000e+08    1.000      3864.72

C2H6+RGUAIPH=>C2H5+GUAIACOL                             3.6000e+08    1.000      3653.88

C2H6+RCATEPH=>C2H5+CATECHOL                             3.6000e+08    1.000      3992.73

C2H5+C2H4=>C2H6+C2H3                                    1.6000e+05    2.000     12804.86

C2H4+C3H5-S=>C2H3+C3H6                                  2.1600e+05    2.000     10579.25

C2H4+C3H5-T=>C2H3+C3H6                                  2.1600e+05    2.000     10579.25

C2H4+C3H5-A=>C2H3+C3H6                                  4.3120e+05    2.000     20432.90

C2H4+C4H71-4=>C2H3+C4H8-1                               1.0800e+05    2.000     13144.81

C2H4+C4H71-3=>C2H3+C4H8-2                               2.7200e+05    2.000     21467.03

C2H4+IC4H7=>C2H3+IC4H8                                  2.1600e+05    2.000     21467.03

C2H4+C4H3=>C2H3+C4H4                                    3.2720e+05    2.000     10323.82

C2H4+C6H5=>C2H3+C6H6                                    2.9600e+08    1.000      5560.65

O+C2H4=>OH+C2H3                                         1.8800e+07    2.000      8057.53

HO2+C2H4=>H2O2+C2H3                                     6.4000e+06    2.000     24887.96

CH2OH+C2H4=>CH3OH+C2H3                                  2.2640e+05    2.000     16955.72

C2H4+CH3CO=>C2H3+CH3CHO                                 1.0800e+06    2.000     22090.32

C2H4+CH2CHO=>C2H3+CH3CHO                                1.8400e+05    2.000     19210.01

C2H4+C3H3=>C2H3+C3H4-A                                  2.1600e+05    2.000     20642.98

C2H4+HCCO=>C2H3+CH2CO                                   3.4240e+05    2.000     10274.48

C2H4+NC3H7O2=>C2H3+C3H7OOH                              6.0800e+05    2.000     20432.70

C2H4+IC3H7O2=>C2H3+C3H7OOH                              6.0800e+05    2.000     20432.70

C2H4+HCO3=>C2H3+HCO3H                                   2.7200e+05    2.000     13024.11

C2H4+CH3CO3=>C2H3+CH3CO3H                               2.7200e+05    2.000     13024.11

C2H4+CH3COCH2=>C2H3+CH3COCH3                            1.8400e+05    2.000     14821.74

C2H4+C6H5O=>C2H3+C6H5OH                                 4.3200e+05    2.000     20366.72

C2H4+C6H4OH=>C2H3+C6H5OH                                2.9600e+08    1.000      7007.99

C2H4+C5H7=>C2H3+LC5H8                                   2.1600e+05    2.000     22952.95

C2H4+C7H7=>C2H3+C7H8                                    1.0800e+05    2.000     22922.53

C2H4+CH3C6H4=>C2H3+C7H8                                 2.9600e+08    1.000      5560.65

C2H4+RCRESOLO=>C2H3+CRESOL                              2.1600e+05    2.000     20432.90

C2H4+C10H7=>C2H3+C10H8                                  2.9600e+08    1.000      5560.65

C2H4+C6H5C2H4=>C2H3+C6H5C2H5                            2.0000e+05    2.000     20087.13

C2H4+C6H5CHCH3=>C2H3+C6H5C2H5                           1.4400e+05    2.000     24090.27

C2H4+INDENYL=>C2H3+INDENE                               1.0400e+05    2.000     24090.27

C2H4+C10H6CH3=>C2H3+C10H7CH3                            2.9600e+08    1.000      6728.39

C2H4+C6H4O=>C2H3+C6H5O                                  2.1600e+05    2.000     20087.13

C2H4+RCATEC=>C2H3+CATECHOL                              1.6000e+05    2.000     18629.11

C2H4+RC7H5O3=>C2H3+C7H6O3                               1.6000e+05    2.000     20366.72

C2H4+RSALICPH=>C2H3+SALICALD                            3.2000e+08    1.000      6728.39

C2H4+RGUAIPH=>C2H3+GUAIACOL                             3.2000e+08    1.000      6267.87

C2H4+RCATEPH=>C2H3+CATECHOL                             3.2000e+08    1.000      7007.99

C3H8+C3H5-S=>NC3H7+C3H6                                 2.1600e+05    2.000      6897.45

C3H8+C3H5-T=>NC3H7+C3H6                                 2.1600e+05    2.000      6897.45

C3H8+C4H5=>NC3H7+C4H6                                   2.1600e+05    2.000      6362.83

C3H8+C4H71-4=>NC3H7+C4H8-1                              1.0800e+05    2.000      9181.05

C3H8+C4H71-3=>NC3H7+C4H8-2                              2.7200e+05    2.000     16763.05

C3H8+IC4H7=>NC3H7+IC4H8                                 2.1600e+05    2.000     16763.05

C3H8+C4H3=>NC3H7+C4H4                                   3.2720e+05    2.000      7149.69

C3H8+C6H5=>NC3H7+C6H6                                   2.9600e+08    1.000      3330.09

C3H8+C5H5=>NC3H7+C5H6                                   2.7200e+05    2.000     17080.28

CH2OH+C3H8=>CH3OH+NC3H7                                 2.2640e+05    2.000     12835.00

HCO+C3H8=>CH2O+NC3H7                                    1.0080e+06    2.000     15407.96

CH3CO+C3H8=>CH3CHO+NC3H7                                1.0800e+06    2.000     17208.29

CH2CHO+C3H8=>CH3CHO+NC3H7                               1.8400e+05    2.000     14558.31

C3H8+C3H3=>NC3H7+C3H4-A                                 2.1600e+05    2.000     16545.66

HCCO+C3H8=>CH2CO+NC3H7                                  3.4240e+05    2.000      7127.10

C3H8+NC3H7O2=>NC3H7+C3H7OOH                             6.0800e+05    2.000     15703.57

C3H8+IC3H7O2=>NC3H7+C3H7OOH                             6.0800e+05    2.000     15703.57

C3H8+HCO3=>NC3H7+HCO3H                                  2.7200e+05    2.000      9072.89

CH3CO3+C3H8=>CH3CO3H+NC3H7                              2.7200e+05    2.000      9072.89

C3H8+CH3COCH2=>NC3H7+CH3COCH3                           1.8400e+05    2.000     10690.26

C3H8+C6H5O=>NC3H7+C6H5OH                                4.3200e+05    2.000     15620.11

C3H8+C6H4OH=>NC3H7+C6H5OH                               2.9600e+08    1.000      3992.73

C3H8+C5H7=>NC3H7+LC5H8                                  2.1600e+05    2.000     18136.38

C3H8+C7H7=>NC3H7+C7H8                                   1.0800e+05    2.000     18655.90

C3H8+CH3C6H4=>NC3H7+C7H8                                2.9600e+08    1.000      3330.09

C3H8+RCRESOLO=>NC3H7+CRESOL                             2.1600e+05    2.000     15810.16

C3H8+C10H7=>NC3H7+C10H8                                 2.9600e+08    1.000      3330.09

C3H8+C6H5C2H4=>NC3H7+C6H5C2H5                           2.0000e+05    2.000     15492.11

C3H8+C6H5CHCH3=>NC3H7+C6H5C2H5                          1.4400e+05    2.000     19190.53

C3H8+INDENYL=>NC3H7+INDENE                              1.0400e+05    2.000     19190.53

C3H8+C10H6CH3=>NC3H7+C10H7CH3                           2.9600e+08    1.000      3864.72

C3H8+C6H4O=>NC3H7+C6H5O                                 2.1600e+05    2.000     15492.11

C3H8+RCATEC=>NC3H7+CATECHOL                             1.6000e+05    2.000     14026.41

C3H8+RC7H5O3=>NC3H7+C7H6O3                              1.6000e+05    2.000     15620.11

C3H8+RSALICPH=>NC3H7+SALICALD                           3.2000e+08    1.000      3864.72

C3H8+RGUAIPH=>NC3H7+GUAIACOL                            3.2000e+08    1.000      3653.88

C3H8+RCATEPH=>NC3H7+CATECHOL                            3.2000e+08    1.000      3992.73

C3H8+C3H5-S=>IC3H7+C3H6                                 5.4000e+04    2.000      4500.00

C3H8+C3H5-T=>IC3H7+C3H6                                 5.4000e+04    2.000      4500.00

C3H8+C4H5=>IC3H7+C4H6                                   5.4000e+04    2.000      4564.96

C3H8+C4H71-4=>IC3H7+C4H8-1                              2.7000e+04    2.000      6600.00

C3H8+C4H71-3=>IC3H7+C4H8-2                              6.8000e+04    2.000     13700.00

C3H8+IC4H7=>IC3H7+IC4H8                                 5.4000e+04    2.000     13700.00

C3H8+C4H3=>IC3H7+C4H4                                   8.1800e+04    2.000      5262.22

C3H8+C6H5=>IC3H7+C6H6                                   7.4000e+07    1.000      2064.96

C3H8+C5H5=>IC3H7+C5H6                                   6.8000e+04    2.000     14000.00

CH2OH+C3H8=>CH3OH+IC3H7                                 5.6600e+04    2.000     10225.62

HCO+C3H8=>CH2O+IC3H7                                    2.5200e+05    2.000     12284.45

CH3CO+C3H8=>CH3CHO+IC3H7                                2.7000e+05    2.000     13984.45

CH2CHO+C3H8=>CH3CHO+IC3H7                               4.6000e+04    2.000     11484.45

C3H8+C3H3=>IC3H7+C3H4-A                                 5.4000e+04    2.000     14064.96

HCCO+C3H8=>CH2CO+IC3H7                                  8.5600e+04    2.000      5264.96

C3H8+NC3H7O2=>IC3H7+C3H7OOH                             1.5200e+05    2.000     12587.19

C3H8+IC3H7O2=>IC3H7+C3H7OOH                             1.5200e+05    2.000     12587.19

C3H8+HCO3=>IC3H7+HCO3H                                  6.8000e+04    2.000      6500.00

CH3CO3+C3H8=>CH3CO3H+IC3H7                              6.8000e+04    2.000      6500.00

C3H8+CH3COCH2=>IC3H7+CH3COCH3                           4.6000e+04    2.000      8000.00

C3H8+C6H5O=>IC3H7+C6H5OH                                1.0800e+05    2.000     12484.45

C3H8+C6H4OH=>IC3H7+C6H5OH                               7.4000e+07    1.000      1984.45

C3H8+C5H7=>IC3H7+LC5H8                                  5.4000e+04    2.000     15000.00

C3H8+C7H7=>IC3H7+C7H8                                   2.7000e+04    2.000     16064.96

C3H8+CH3C6H4=>IC3H7+C7H8                                7.4000e+07    1.000      2064.96

C3H8+RCRESOLO=>IC3H7+CRESOL                             5.4000e+04    2.000     12800.00

C3H8+C10H7=>IC3H7+C10H8                                 7.4000e+07    1.000      2064.96

C3H8+C6H5C2H4=>IC3H7+C6H5C2H5                           5.0000e+04    2.000     12500.00

C3H8+C6H5CHCH3=>IC3H7+C6H5C2H5                          3.6000e+04    2.000     16000.00

C3H8+INDENYL=>IC3H7+INDENE                              2.6000e+04    2.000     16000.00

C3H8+C10H6CH3=>IC3H7+C10H7CH3                           7.4000e+07    1.000      2000.00

C3H8+C6H4O=>IC3H7+C6H5O                                 5.4000e+04    2.000     12500.00

C3H8+RCATEC=>IC3H7+CATECHOL                             4.0000e+04    2.000     10984.45

C3H8+RC7H5O3=>IC3H7+C7H6O3                              4.0000e+04    2.000     12484.45

C3H8+RSALICPH=>IC3H7+SALICALD                           8.0000e+07    1.000      2000.00

C3H8+RGUAIPH=>IC3H7+GUAIACOL                            8.0000e+07    1.000      2025.62

C3H8+RCATEPH=>IC3H7+CATECHOL                            8.0000e+07    1.000      1984.45

C2H3+C3H6=>C2H4+C3H5-A                                  2.0340e+05    2.000      4432.90

C3H6+C3H5-S=>C3H6+C3H5-A                                8.1000e+04    2.000      4500.00

C3H6+C3H5-T=>C3H6+C3H5-A                                8.1000e+04    2.000      4500.00

C3H6+C4H71-4=>C3H5-A+C4H8-1                             4.0500e+04    2.000      6600.00

C3H6+C4H71-3=>C3H5-A+C4H8-2                             1.0200e+05    2.000     13700.00

C3H6+C4H3=>C3H5-A+C4H4                                  1.2270e+05    2.000      5710.38

C3H6+C6H5=>C3H5-A+C6H6                                  1.1100e+08    1.000      2532.90

C3H6+C5H5=>C3H5-A+C5H6                                  1.0200e+05    2.000     14000.00

CH2OH+C3H6=>CH3OH+C3H5-A                                8.4900e+04    2.000     10410.16

HCO+C3H6=>CH2O+C3H5-A                                   3.7800e+05    2.000     12172.41

CH3CO+C3H6=>CH3CHO+C3H5-A                               4.0500e+05    2.000     13872.41

CH2CHO+C3H6=>CH3CHO+C3H5-A                              6.9000e+04    2.000     11372.41

HCCO+C3H6=>CH2CO+C3H5-A                                 1.2840e+05    2.000      5732.90

C3H6+NC3H7O2=>C3H5-A+C3H7OOH                            2.2800e+05    2.000     12494.92

C3H6+IC3H7O2=>C3H5-A+C3H7OOH                            2.2800e+05    2.000     12494.92

C3H6+HCO3=>C3H5-A+HCO3H                                 1.0200e+05    2.000      6500.00

CH3CO3+C3H6=>CH3CO3H+C3H5-A                             1.0200e+05    2.000      6500.00

C3H6+CH3COCH2=>C3H5-A+CH3COCH3                          6.9000e+04    2.000      8000.00

C3H6+C6H5O=>C3H5-A+C6H5OH                               1.6200e+05    2.000     12372.41

C3H6+C6H4OH=>C3H5-A+C6H5OH                              1.1100e+08    1.000      1872.41

C3H6+C5H7=>C3H5-A+LC5H8                                 8.1000e+04    2.000     15000.00

C3H6+C7H7=>C3H5-A+C7H8                                  4.0500e+04    2.000     16532.90

C3H6+CH3C6H4=>C3H5-A+C7H8                               1.1100e+08    1.000      2532.90

C3H6+RCRESOLO=>C3H5-A+CRESOL                            8.1000e+04    2.000     12800.00

C3H6+C10H7=>C3H5-A+C10H8                                1.1100e+08    1.000      2532.90

C3H6+C6H5C2H4=>C3H5-A+C6H5C2H5                          7.5000e+04    2.000     12500.00

C3H6+C6H5CHCH3=>C3H5-A+C6H5C2H5                         5.4000e+04    2.000     16000.00

C3H6+INDENYL=>C3H5-A+INDENE                             3.9000e+04    2.000     16000.00

C3H6+C10H6CH3=>C3H5-A+C10H7CH3                          1.1100e+08    1.000      2000.00

C3H6+C6H4O=>C3H5-A+C6H5O                                8.1000e+04    2.000     12500.00

C3H6+RCATEC=>C3H5-A+CATECHOL                            6.0000e+04    2.000     10872.41

C3H6+RC7H5O3=>C3H5-A+C7H6O3                             6.0000e+04    2.000     12372.41

C3H6+RSALICPH=>C3H5-A+SALICALD                          1.2000e+08    1.000      2000.00

C3H6+RGUAIPH=>C3H5-A+GUAIACOL                           1.2000e+08    1.000      2210.16

C3H6+RCATEPH=>C3H5-A+CATECHOL                           1.2000e+08    1.000      1872.41

C2H3+C3H6=>C2H4+C3H5-S                                  2.7120e+05    2.000      8811.51

C2H5+C3H6=>C2H6+C3H5-S                                  8.0000e+04    2.000     12862.83

NC3H7+C3H6=>C3H8+C3H5-S                                 5.4000e+04    2.000     12862.83

IC3H7+C3H6=>C3H8+C3H5-S                                 5.4000e+04    2.000     16662.41

C3H6+C3H5-T=>C3H6+C3H5-S                                1.0800e+05    2.000     10579.25

C3H6+C3H5-A=>C3H6+C3H5-S                                2.1560e+05    2.000     20432.90

C3H6+C4H5=>C3H5-S+C4H6                                  1.0800e+05    2.000      9558.50

C3H6+C4H71-4=>C3H5-S+C4H8-1                             5.4000e+04    2.000     13144.81

C3H6+C4H71-3=>C3H5-S+C4H8-2                             1.3600e+05    2.000     21467.03

C3H6+C4H3=>C3H5-S+C4H4                                  1.6360e+05    2.000     10464.60

C3H6+C6H5=>C3H5-S+C6H6                                  1.4800e+08    1.000      5707.64

C3H6+C5H5=>C3H5-S+C5H6                                  1.3600e+05    2.000     21810.72

CH3O+C3H6=>CH3OH+C3H5-S                                 1.7120e+05    2.000      6352.72

CH2OH+C3H6=>CH3OH+C3H5-S                                1.1320e+05    2.000     17013.68

CH3CO+C3H6=>CH3CHO+C3H5-S                               5.4000e+05    2.000     22055.13

CH2CHO+C3H6=>CH3CHO+C3H5-S                              9.2000e+04    2.000     19174.81

C3H6+C3H3=>C3H5-S+C3H4-A                                1.0800e+05    2.000     20789.97

HCCO+C3H6=>CH2CO+C3H5-S                                 1.7120e+05    2.000     10421.47

CH3O2+C3H6=>CH3O2H+C3H5-S                               3.0400e+05    2.000     20202.44

C2H5O2+C3H6=>C2H5O2H+C3H5-S                             3.0400e+05    2.000     20202.44

C3H6+NC3H7O2=>C3H5-S+C3H7OOH                            3.0400e+05    2.000     20403.72

C3H6+IC3H7O2=>C3H5-S+C3H7OOH                            3.0400e+05    2.000     20403.72

C3H6+HCO3=>C3H5-S+HCO3H                                 1.3600e+05    2.000     13024.11

CH3CO3+C3H6=>CH3CO3H+C3H5-S                             1.3600e+05    2.000     13024.11

C3H6+CH3COCH2=>C3H5-S+CH3COCH3                          9.2000e+04    2.000     14821.74

C3H6+C6H5O=>C3H5-S+C6H5OH                               2.1600e+05    2.000     20331.53

C3H6+C6H4OH=>C3H5-S+C6H5OH                              1.4800e+08    1.000      6972.80

C3H6+C5H7=>C3H5-S+LC5H8                                 1.0800e+05    2.000     22952.95

C3H6+C7H7=>C3H5-S+C7H8                                  5.4000e+04    2.000     23069.52

C3H6+CH3C6H4=>C3H5-S+C7H8                               1.4800e+08    1.000      5707.64

C3H6+RCRESOLO=>C3H5-S+CRESOL                            1.0800e+05    2.000     20432.90

C3H6+C10H7=>C3H5-S+C10H8                                1.4800e+08    1.000      5707.64

C3H6+C6H5C2H4=>C3H5-S+C6H5C2H5                          1.0000e+05    2.000     20087.13

C3H6+C6H5CHCH3=>C3H5-S+C6H5C2H5                         7.2000e+04    2.000     24090.27

C3H6+INDENYL=>C3H5-S+INDENE                             5.2000e+04    2.000     24090.27

C3H6+C10H6CH3=>C3H5-S+C10H7CH3                          1.4800e+08    1.000      6728.39

C3H6+C6H4O=>C3H5-S+C6H5O                                1.0800e+05    2.000     20087.13

C3H6+RCATEC=>C3H5-S+CATECHOL                            8.0000e+04    2.000     18593.91

C3H6+RC7H5O3=>C3H5-S+C7H6O3                             8.0000e+04    2.000     20331.53

C3H6+RSALICPH=>C3H5-S+SALICALD                          1.6000e+08    1.000      6728.39

C3H6+RGUAIPH=>C3H5-S+GUAIACOL                           1.6000e+08    1.000      6325.84

C3H6+RCATEPH=>C3H5-S+CATECHOL                           1.6000e+08    1.000      6972.80

C2H3+C3H6=>C2H4+C3H5-T                                  9.4920e+04    2.000      8811.51

C2H5+C3H6=>C2H6+C3H5-T                                  2.8000e+04    2.000     12862.83

NC3H7+C3H6=>C3H8+C3H5-T                                 1.8900e+04    2.000     12862.83

IC3H7+C3H6=>C3H8+C3H5-T                                 1.8900e+04    2.000     16662.41

C3H6+C3H5-S=>C3H6+C3H5-T                                3.7800e+04    2.000     10579.25

C3H6+C3H5-A=>C3H6+C3H5-T                                7.5460e+04    2.000     20432.90

C3H6+C4H5=>C3H5-T+C4H6                                  3.7800e+04    2.000      9558.50

C3H6+C4H71-4=>C3H5-T+C4H8-1                             1.8900e+04    2.000     13144.81

C3H6+C4H71-3=>C3H5-T+C4H8-2                             4.7600e+04    2.000     21467.03

C3H6+C4H3=>C3H5-T+C4H4                                  5.7260e+04    2.000     10464.60

C3H6+C6H5=>C3H5-T+C6H6                                  5.1800e+07    1.000      5707.64

C3H6+C5H5=>C3H5-T+C5H6                                  4.7600e+04    2.000     21810.72

CH3O+C3H6=>CH3OH+C3H5-T                                 5.9920e+04    2.000      6352.72

CH2OH+C3H6=>CH3OH+C3H5-T                                3.9620e+04    2.000     17013.68

CH3CO+C3H6=>CH3CHO+C3H5-T                               1.8900e+05    2.000     22055.13

CH2CHO+C3H6=>CH3CHO+C3H5-T                              3.2200e+04    2.000     19174.81

C3H6+C3H3=>C3H5-T+C3H4-A                                3.7800e+04    2.000     20789.97

HCCO+C3H6=>CH2CO+C3H5-T                                 5.9920e+04    2.000     10421.47

CH3O2+C3H6=>CH3O2H+C3H5-T                               1.0640e+05    2.000     20202.44

C2H5O2+C3H6=>C2H5O2H+C3H5-T                             1.0640e+05    2.000     20202.44

C3H6+NC3H7O2=>C3H5-T+C3H7OOH                            1.0640e+05    2.000     20403.72

C3H6+IC3H7O2=>C3H5-T+C3H7OOH                            1.0640e+05    2.000     20403.72

C3H6+HCO3=>C3H5-T+HCO3H                                 4.7600e+04    2.000     13024.11

CH3CO3+C3H6=>CH3CO3H+C3H5-T                             4.7600e+04    2.000     13024.11

C3H6+CH3COCH2=>C3H5-T+CH3COCH3                          3.2200e+04    2.000     14821.74

C3H6+C6H5O=>C3H5-T+C6H5OH                               7.5600e+04    2.000     20331.53

C3H6+C6H4OH=>C3H5-T+C6H5OH                              5.1800e+07    1.000      6972.80

C3H6+C5H7=>C3H5-T+LC5H8                                 3.7800e+04    2.000     22952.95

C3H6+C7H7=>C3H5-T+C7H8                                  1.8900e+04    2.000     23069.52

C3H6+CH3C6H4=>C3H5-T+C7H8                               5.1800e+07    1.000      5707.64

C3H6+RCRESOLO=>C3H5-T+CRESOL                            3.7800e+04    2.000     20432.90

C3H6+C10H7=>C3H5-T+C10H8                                5.1800e+07    1.000      5707.64

C3H6+C6H5C2H4=>C3H5-T+C6H5C2H5                          3.5000e+04    2.000     20087.13

C3H6+C6H5CHCH3=>C3H5-T+C6H5C2H5                         2.5200e+04    2.000     24090.27

C3H6+INDENYL=>C3H5-T+INDENE                             1.8200e+04    2.000     24090.27

C3H6+C10H6CH3=>C3H5-T+C10H7CH3                          5.1800e+07    1.000      6728.39

C3H6+C6H4O=>C3H5-T+C6H5O                                3.7800e+04    2.000     20087.13

C3H6+RCATEC=>C3H5-T+CATECHOL                            2.8000e+04    2.000     18593.91

C3H6+RC7H5O3=>C3H5-T+C7H6O3                             2.8000e+04    2.000     20331.53

C3H6+RSALICPH=>C3H5-T+SALICALD                          5.6000e+07    1.000      6728.39

C3H6+RGUAIPH=>C3H5-T+GUAIACOL                           5.6000e+07    1.000      6325.84

C3H6+RCATEPH=>C3H5-T+CATECHOL                           5.6000e+07    1.000      6972.80

C2H3+C3H4-A=>C2H4+C3H3                                  4.0680e+06    2.000     10542.98

C2H5+C3H4-A=>C2H6+C3H3                                  1.2000e+06    2.000     13545.66

NC3H7+C3H4-A=>C3H8+C3H3                                 8.1000e+05    2.000     13545.66

IC3H7+C3H4-A=>C3H8+C3H3                                 8.1000e+05    2.000     17345.25

C3H5-S+C3H4-A=>C3H6+C3H3                                1.6200e+06    2.000     10579.25

C3H5-T+C3H4-A=>C3H6+C3H3                                1.6200e+06    2.000     10579.25

C3H4-A+C4H71-4=>C3H3+C4H8-1                             8.1000e+05    2.000     13144.81

C3H4-A+C4H71-3=>C3H3+C4H8-2                             2.0400e+06    2.000     21467.03

C3H4-A+IC4H7=>C3H3+IC4H8                                1.6200e+06    2.000     21467.03

C3H4-A+C4H3=>C3H3+C4H4                                  2.4540e+06    2.000     12122.91

C3H4-A+C6H5=>C3H3+C6H6                                  2.2200e+09    1.000      7439.11

C3H4-A+C5H5=>C3H3+C5H6                                  2.0400e+06    2.000     21810.72

O+C3H4-A=>OH+C3H3                                       1.4100e+08    2.000      8057.53

CH3O+C3H4-A=>CH3OH+C3H3                                 2.5680e+06    2.000      7035.56

CH2OH+C3H4-A=>CH3OH+C3H3                                1.6980e+06    2.000     17696.52

HCO+C3H4-A=>CH2O+C3H3                                   7.5600e+06    2.000     19686.13

CH3CO+C3H4-A=>CH3CHO+C3H3                               8.1000e+06    2.000     21640.55

CH2CHO+C3H4-A=>CH3CHO+C3H3                              1.3800e+06    2.000     18760.24

HCCO+C3H4-A=>CH2CO+C3H3                                 2.5680e+06    2.000     12152.94

C2H5O2+C3H4-A=>C2H5O2H+C3H3                             4.5600e+06    2.000     20202.44

C3H4-A+NC3H7O2=>C3H3+C3H7OOH                            4.5600e+06    2.000     20062.30

C3H4-A+IC3H7O2=>C3H3+C3H7OOH                            4.5600e+06    2.000     20062.30

C3H4-A+HCO3=>C3H3+HCO3H                                 2.0400e+06    2.000     13024.11

CH3CO3+C3H4-A=>CH3CO3H+C3H3                             2.0400e+06    2.000     13024.11

C3H4-A+CH3COCH2=>C3H3+CH3COCH3                          1.3800e+06    2.000     14821.74

C3H4-A+C6H5O=>C3H3+C6H5OH                               3.2400e+06    2.000     19916.95

C3H4-A+C6H4OH=>C3H3+C6H5OH                              2.2200e+09    1.000      6558.22

C3H4-A+C5H7=>C3H3+LC5H8                                 1.6200e+06    2.000     22952.95

C3H4-A+C7H7=>C3H3+C7H8                                  8.1000e+05    2.000     24800.99

C3H4-A+CH3C6H4=>C3H3+C7H8                               2.2200e+09    1.000      7439.11

C3H4-A+RCRESOLO=>C3H3+CRESOL                            1.6200e+06    2.000     20432.90

C3H4-A+C10H7=>C3H3+C10H8                                2.2200e+09    1.000      7439.11

C3H4-A+C6H5C2H4=>C3H3+C6H5C2H5                          1.5000e+06    2.000     20087.13

C3H4-A+C6H5CHCH3=>C3H3+C6H5C2H5                         1.0800e+06    2.000     24090.27

C3H4-A+INDENYL=>C3H3+INDENE                             7.8000e+05    2.000     24090.27

C3H4-A+C10H6CH3=>C3H3+C10H7CH3                          2.2200e+09    1.000      6728.39

C3H4-A+C6H4O=>C3H3+C6H5O                                1.6200e+06    2.000     20087.13

C3H4-A+RCATEC=>C3H3+CATECHOL                            1.2000e+06    2.000     18179.33

C3H4-A+RC7H5O3=>C3H3+C7H6O3                             1.2000e+06    2.000     19916.95

C3H4-A+RSALICPH=>C3H3+SALICALD                          2.4000e+09    1.000      6728.39

C3H4-A+RGUAIPH=>C3H3+GUAIACOL                           2.4000e+09    1.000      7008.68

C3H4-A+RCATEPH=>C3H3+CATECHOL                           2.4000e+09    1.000      6558.22

C2H5+C3H4-P=>C2H6+C3H3                                  1.2000e+06    2.000     13545.66

NC3H7+C3H4-P=>C3H8+C3H3                                 8.1000e+05    2.000     13545.66

IC3H7+C3H4-P=>C3H8+C3H3                                 8.1000e+05    2.000     17345.25

C3H5-S+C3H4-P=>C3H6+C3H3                                1.6200e+06    2.000     10579.25

C3H5-T+C3H4-P=>C3H6+C3H3                                1.6200e+06    2.000     10579.25

C3H4-P+C4H5=>C3H3+C4H6                                  1.6200e+06    2.000     11289.97

C3H4-P+C4H71-4=>C3H3+C4H8-1                             8.1000e+05    2.000     13144.81

C3H4-P+C4H71-3=>C3H3+C4H8-2                             2.0400e+06    2.000     21467.03

C3H4-P+IC4H7=>C3H3+IC4H8                                1.6200e+06    2.000     21467.03

C3H4-P+C4H3=>C3H3+C4H4                                  2.4540e+06    2.000     12122.91

C3H4-P+C6H5=>C3H3+C6H6                                  2.2200e+09    1.000      7439.11

C3H4-P+C5H5=>C3H3+C5H6                                  2.0400e+06    2.000     21810.72

CH3O+C3H4-P=>CH3OH+C3H3                                 2.5680e+06    2.000      7035.56

CH2OH+C3H4-P=>CH3OH+C3H3                                1.6980e+06    2.000     17696.52

HCO+C3H4-P=>CH2O+C3H3                                   7.5600e+06    2.000     19686.13

CH3CO+C3H4-P=>CH3CHO+C3H3                               8.1000e+06    2.000     21640.55

CH2CHO+C3H4-P=>CH3CHO+C3H3                              1.3800e+06    2.000     18760.24

HCCO+C3H4-P=>CH2CO+C3H3                                 2.5680e+06    2.000     12152.94

C2H5O2+C3H4-P=>C2H5O2H+C3H3                             4.5600e+06    2.000     20202.44

C3H4-P+NC3H7O2=>C3H3+C3H7OOH                            4.5600e+06    2.000     20062.30

C3H4-P+IC3H7O2=>C3H3+C3H7OOH                            4.5600e+06    2.000     20062.30

C3H4-P+HCO3=>C3H3+HCO3H                                 2.0400e+06    2.000     13024.11

CH3CO3+C3H4-P=>CH3CO3H+C3H3                             2.0400e+06    2.000     13024.11

C3H4-P+CH3COCH2=>C3H3+CH3COCH3                          1.3800e+06    2.000     14821.74

C3H4-P+C6H5O=>C3H3+C6H5OH                               3.2400e+06    2.000     19916.95

C3H4-P+C6H4OH=>C3H3+C6H5OH                              2.2200e+09    1.000      6558.22

C3H4-P+C5H7=>C3H3+LC5H8                                 1.6200e+06    2.000     22952.95

C3H4-P+C7H7=>C3H3+C7H8                                  8.1000e+05    2.000     24800.99

C3H4-P+CH3C6H4=>C3H3+C7H8                               2.2200e+09    1.000      7439.11

C3H4-P+RCRESOLO=>C3H3+CRESOL                            1.6200e+06    2.000     20432.90

C3H4-P+C10H7=>C3H3+C10H8                                2.2200e+09    1.000      7439.11

C3H4-P+C6H5C2H4=>C3H3+C6H5C2H5                          1.5000e+06    2.000     20087.13

C3H4-P+C6H5CHCH3=>C3H3+C6H5C2H5                         1.0800e+06    2.000     24090.27

C3H4-P+INDENYL=>C3H3+INDENE                             7.8000e+05    2.000     24090.27

C3H4-P+C10H6CH3=>C3H3+C10H7CH3                          2.2200e+09    1.000      6728.39

C3H4-P+C6H4O=>C3H3+C6H5O                                1.6200e+06    2.000     20087.13

C3H4-P+RCATEC=>C3H3+CATECHOL                            1.2000e+06    2.000     18179.33

C3H4-P+RC7H5O3=>C3H3+C7H6O3                             1.2000e+06    2.000     19916.95

C3H4-P+RSALICPH=>C3H3+SALICALD                          2.4000e+09    1.000      6728.39

C3H4-P+RGUAIPH=>C3H3+GUAIACOL                           2.4000e+09    1.000      7008.68

C3H4-P+RCATEPH=>C3H3+CATECHOL                           2.4000e+09    1.000      6558.22

H2O+C5H5=>OH+C5H6                                       3.4000e+05    2.000     27861.28

H2O+HCCO=>OH+CH2CO                                      4.2800e+05    2.000     12957.85

H2O+CH3O2=>OH+CH3O2H                                    7.6000e+05    2.000     26091.66

H2O+C2H5O2=>OH+C2H5O2H                                  7.6000e+05    2.000     26091.66

H2O+NC3H7O2=>OH+C3H7OOH                                 7.6000e+05    2.000     26746.29

H2O+IC3H7O2=>OH+C3H7OOH                                 7.6000e+05    2.000     26746.29

H2O+HCO3=>OH+HCO3H                                      3.4000e+05    2.000     18078.01

H2O+CH3CO3=>OH+CH3CO3H                                  3.4000e+05    2.000     18078.01

H2O+C5H7=>OH+LC5H8                                      2.7000e+05    2.000     29113.69

H2O+RCRESOLO=>OH+CRESOL                                 2.7000e+05    2.000     26345.71

H2O+C10H7=>OH+C10H8                                     3.7000e+08    1.000      7071.34

H2O+C6H5C2H4=>OH+C6H5C2H5                               2.5000e+05    2.000     25964.47

H2O+C6H5CHCH3=>OH+C6H5C2H5                              1.8000e+05    2.000     30357.38

H2O+INDENYL=>OH+INDENE                                  1.3000e+05    2.000     30357.38

H2O+C10H6CH3=>OH+C10H7CH3                               3.7000e+08    1.000     10391.23

H2O+C6H4O=>OH+C6H5O                                     2.7000e+05    2.000     25964.47

H2O+RCATEC=>OH+CATECHOL                                 2.0000e+05    2.000     24837.69

H2O+RC7H5O3=>OH+C7H6O3                                  2.0000e+05    2.000     26759.38

H2O+RSALICPH=>OH+SALICALD                               4.0000e+08    1.000     10391.23

H2O+RGUAIPH=>OH+GUAIACOL                                4.0000e+08    1.000      9081.98

H2O+RCATEPH=>OH+CATECHOL                                4.0000e+08    1.000     11186.13

H2O2+C2H3=>HO2+C2H4                                     5.4240e+04    2.000       837.96

H2O2+C4H3=>HO2+C4H4                                     3.2720e+04    2.000      1884.38

H2O2+C5H5=>HO2+C5H6                                     2.7200e+04    2.000      8664.51

H2O2+CH2CHO=>HO2+CH3CHO                                 1.8400e+04    2.000      6187.19

H2O2+HCCO=>HO2+CH2CO                                    3.4240e+04    2.000      1926.22

H2O2+C2H5O2=>HO2+C2H5O2H                                6.0800e+04    2.000      7406.78

H2O2+NC3H7O2=>HO2+C3H7OOH                               6.0800e+04    2.000      7211.52

H2O2+IC3H7O2=>HO2+C3H7OOH                               6.0800e+04    2.000      7211.52

H2O2+HCO3=>HO2+HCO3H                                    2.7200e+04    2.000      2043.39

H2O2+CH3CO3=>HO2+CH3CO3H                                2.7200e+04    2.000      2043.39

H2O2+C6H5O=>HO2+C6H5OH                                  4.3200e+04    2.000      7080.14

H2O2+C5H7=>HO2+LC5H8                                    2.1600e+04    2.000      9567.35

H2O2+RCRESOLO=>HO2+CRESOL                               2.1600e+04    2.000      7585.98

H2O2+C10H7=>HO2+C10H8                                   2.9600e+07    1.000      -239.69

H2O2+C6H5C2H4=>HO2+C6H5C2H5                             2.0000e+04    2.000      7317.25

H2O2+C6H5CHCH3=>HO2+C6H5C2H5                            1.4400e+04    2.000     10473.55

H2O2+INDENYL=>HO2+INDENE                                1.0400e+04    2.000     10473.55

H2O2+C10H6CH3=>HO2+C10H7CH3                             2.9600e+07    1.000     -1229.96

H2O2+C6H4O=>HO2+C6H5O                                   2.1600e+04    2.000      7317.25

H2O2+RCATEC=>HO2+CATECHOL                               1.6000e+04    2.000      5742.46

H2O2+RC7H5O3=>HO2+C7H6O3                                1.6000e+04    2.000      7080.14

H2O2+RSALICPH=>HO2+SALICALD                             3.2000e+07    1.000     -1229.96

H2O2+RGUAIPH=>HO2+GUAIACOL                              3.2000e+07    1.000      -839.43

H2O2+RCATEPH=>HO2+CATECHOL                              3.2000e+07    1.000     -1467.07

CH2O+C2H5=>HCO+C2H6                                     1.6000e+05    2.000      5307.96

CH2O+NC3H7=>HCO+C3H8                                    1.0800e+05    2.000      5307.96

CH2O+IC3H7=>HCO+C3H8                                    1.0800e+05    2.000      8364.40

CH2O+C3H5-A=>HCO+C3H6                                   4.3120e+05    2.000     10972.41

CH2O+C4H5=>HCO+C4H6                                     2.1600e+05    2.000      3500.70

CH2O+C4H71-4=>HCO+C4H8-1                                1.0800e+05    2.000      5032.93

CH2O+C4H71-3=>HCO+C4H8-2                                2.7200e+05    2.000     11840.29

CH2O+IC4H7=>HCO+IC4H8                                   2.1600e+05    2.000     11840.29

CH2O+C4H3=>HCO+C4H4                                     3.2720e+05    2.000      4142.40

CH2O+C5H5=>HCO+C5H6                                     2.7200e+05    2.000     12129.83

CH2O+CH3CO=>HCO+CH3CHO                                  1.0800e+06    2.000     12020.57

CH2O+CH2CHO=>HCO+CH3CHO                                 1.8400e+05    2.000      9611.63

CH2O+C3H3=>HCO+C3H4-A                                   2.1600e+05    2.000     12586.13

CH2O+HCCO=>HCO+CH2CO                                    3.4240e+05    2.000      4161.68

CH2O+NC3H7O2=>HCO+C3H7OOH                               6.0800e+05    2.000     10689.72

CH2O+IC3H7O2=>HCO+C3H7OOH                               6.0800e+05    2.000     10689.72

CH2O+HCO3=>HCO+HCO3H                                    2.7200e+05    2.000      4937.89

CH2O+CH3CO3=>HCO+CH3CO3H                                2.7200e+05    2.000      4937.89

CH2O+CH3COCH2=>HCO+CH3COCH3                             1.8400e+05    2.000      6366.63

CH2O+C6H5O=>HCO+C6H5OH                                  4.3200e+05    2.000     10574.11

CH2O+C6H4OH=>HCO+C6H5OH                                 2.9600e+08    1.000       758.60

CH2O+C5H7=>HCO+LC5H8                                    2.1600e+05    2.000     13095.77

CH2O+C7H7=>HCO+C7H8                                     1.0800e+05    2.000     14519.19

CH2O+CH3C6H4=>HCO+C7H8                                  2.9600e+08    1.000      1324.15

CH2O+RCRESOLO=>HCO+CRESOL                               2.1600e+05    2.000     10972.41

CH2O+C10H7=>HCO+C10H8                                   2.9600e+08    1.000      1324.15

CH2O+C6H5C2H4=>HCO+C6H5C2H5                             2.0000e+05    2.000     10683.36

CH2O+C6H5CHCH3=>HCO+C6H5C2H5                            1.4400e+05    2.000     14062.89

CH2O+INDENYL=>HCO+INDENE                                1.0400e+05    2.000     14062.89

CH2O+C10H6CH3=>HCO+C10H7CH3                             2.9600e+08    1.000       867.85

CH2O+C6H4O=>HCO+C6H5O                                   2.1600e+05    2.000     10683.36

CH2O+RCATEC=>HCO+CATECHOL                               1.6000e+05    2.000      9131.00

CH2O+RC7H5O3=>HCO+C7H6O3                                1.6000e+05    2.000     10574.11

CH2O+RSALICPH=>HCO+SALICALD                             3.2000e+08    1.000       867.85

CH2O+RGUAIPH=>HCO+GUAIACOL                              3.2000e+08    1.000      1047.80

CH2O+RCATEPH=>HCO+CATECHOL                              3.2000e+08    1.000       758.60

CH3OH+C3H5-S=>CH3O+C3H6                                 2.7000e+04    2.000      6897.45

CH3OH+C3H5-T=>CH3O+C3H6                                 2.7000e+04    2.000      6897.45

CH3OH+C4H5=>CH3O+C4H6                                   2.7000e+04    2.000      5052.72

CH3OH+C4H3=>CH3O+C4H4                                   4.0900e+04    2.000      5894.94

CH3OH+C6H5=>CH3O+C6H6                                   3.7000e+07    1.000      2019.99

CH3OH+C5H5=>CH3O+C5H6                                   3.4000e+04    2.000     17080.28

CH3OH+CH3CO=>CH3O+CH3CHO                                1.3500e+05    2.000     17521.98

CH3OH+CH2CHO=>CH3O+CH3CHO                               2.3000e+04    2.000     14872.00

CH3OH+C3H3=>CH3O+C3H4-A                                 2.7000e+04    2.000     15235.56

CH3OH+HCCO=>CH3O+CH2CO                                  4.2800e+04    2.000      5816.99

CH3O2+CH3OH=>CH3O2H+CH3O                                7.6000e+04    2.000     15598.15

CH3OH+C2H5O2=>CH3O+C2H5O2H                              7.6000e+04    2.000     15598.15

CH3OH+NC3H7O2=>CH3O+C3H7OOH                             7.6000e+04    2.000     15961.90

CH3OH+IC3H7O2=>CH3O+C3H7OOH                             7.6000e+04    2.000     15961.90

CH3OH+HCO3=>CH3O+HCO3H                                  3.4000e+04    2.000      9072.89

CH3OH+CH3CO3=>CH3O+CH3CO3H                              3.4000e+04    2.000      9072.89

CH3OH+C6H5O=>CH3O+C6H5OH                                5.4000e+04    2.000     15933.80

CH3OH+C6H4OH=>CH3O+C6H5OH                               3.7000e+07    1.000      4306.41

CH3OH+C5H7=>CH3O+LC5H8                                  2.7000e+04    2.000     18136.38

CH3OH+C7H7=>CH3O+C7H8                                   1.3500e+04    2.000     17345.80

CH3OH+CH3C6H4=>CH3O+C7H8                                3.7000e+07    1.000      2019.99

CH3OH+RCRESOLO=>CH3O+CRESOL                             2.7000e+04    2.000     15810.16

CH3OH+C10H7=>CH3O+C10H8                                 3.7000e+07    1.000      2019.99

CH3OH+C6H5C2H4=>CH3O+C6H5C2H5                           2.5000e+04    2.000     15492.11

CH3OH+C6H5CHCH3=>CH3O+C6H5C2H5                          1.8000e+04    2.000     19190.53

CH3OH+INDENYL=>CH3O+INDENE                              1.3000e+04    2.000     19190.53

CH3OH+C10H6CH3=>CH3O+C10H7CH3                           3.7000e+07    1.000      3864.72

CH3OH+C6H4O=>CH3O+C6H5O                                 2.7000e+04    2.000     15492.11

CH3OH+RCATEC=>CH3O+CATECHOL                             2.0000e+04    2.000     14340.09

CH3OH+RC7H5O3=>CH3O+C7H6O3                              2.0000e+04    2.000     15933.80

CH3OH+RSALICPH=>CH3O+SALICALD                           4.0000e+07    1.000      3864.72

CH3OH+RGUAIPH=>CH3O+GUAIACOL                            4.0000e+07    1.000      3137.22

CH3OH+RCATEPH=>CH3O+CATECHOL                            4.0000e+07    1.000      4306.41

CH3OH+C2H3=>CH2OH+C2H4                                  2.0340e+05    2.000      6355.72

CH3OH+C2H5=>CH2OH+C2H6                                  6.0000e+04    2.000      9335.00

CH3OH+NC3H7=>CH2OH+C3H8                                 4.0500e+04    2.000      9335.00

CH3OH+IC3H7=>CH2OH+C3H8                                 4.0500e+04    2.000     12771.46

CH3OH+C3H5-S=>CH2OH+C3H6                                8.1000e+04    2.000      6897.45

CH3OH+C3H5-T=>CH2OH+C3H6                                8.1000e+04    2.000      6897.45

CH3OH+C3H5-A=>CH2OH+C3H6                                1.6170e+05    2.000     15810.16

CH3OH+C4H5=>CH2OH+C4H6                                  8.1000e+04    2.000      7013.68

CH3OH+C4H71-4=>CH2OH+C4H8-1                             4.0500e+04    2.000      9181.05

CH3OH+C4H71-3=>CH2OH+C4H8-2                             1.0200e+05    2.000     16763.05

CH3OH+IC4H7=>CH2OH+IC4H8                                8.1000e+04    2.000     16763.05

CH3OH+C4H3=>CH2OH+C4H4                                  1.2270e+05    2.000      7773.04

CH3OH+C6H5=>CH2OH+C6H6                                  1.1100e+08    1.000      3980.95

CH3OH+C5H5=>CH2OH+C5H6                                  1.0200e+05    2.000     17080.28

CH3OH+CH3CO=>CH2OH+CH3CHO                               4.0500e+05    2.000     17052.45

CH3OH+CH2CHO=>CH2OH+CH3CHO                              6.9000e+04    2.000     14402.47

CH3OH+C3H3=>CH2OH+C3H4-A                                8.1000e+04    2.000     17196.52

CH3OH+HCCO=>CH2OH+CH2CO                                 1.2840e+05    2.000      7777.95

CH3OH+NC3H7O2=>CH2OH+C3H7OOH                            2.2800e+05    2.000     15575.23

CH3OH+IC3H7O2=>CH2OH+C3H7OOH                            2.2800e+05    2.000     15575.23

CH3OH+HCO3=>CH2OH+HCO3H                                 1.0200e+05    2.000      9072.89

CH3OH+CH3CO3=>CH2OH+CH3CO3H                             1.0200e+05    2.000      9072.89

CH3OH+CH3COCH2=>CH2OH+CH3COCH3                          6.9000e+04    2.000     10690.26

CH3OH+C6H5O=>CH2OH+C6H5OH                               1.6200e+05    2.000     15464.28

CH3OH+C6H4OH=>CH2OH+C6H5OH                              1.1100e+08    1.000      3836.89

CH3OH+C5H7=>CH2OH+LC5H8                                 8.1000e+04    2.000     18136.38

CH3OH+C7H7=>CH2OH+C7H8                                  4.0500e+04    2.000     19306.76

CH3OH+CH3C6H4=>CH2OH+C7H8                               1.1100e+08    1.000      3980.95

CH3OH+RCRESOLO=>CH2OH+CRESOL                            8.1000e+04    2.000     15810.16

CH3OH+C10H7=>CH2OH+C10H8                                1.1100e+08    1.000      3980.95

CH3OH+C6H5C2H4=>CH2OH+C6H5C2H5                          7.5000e+04    2.000     15492.11

CH3OH+C6H5CHCH3=>CH2OH+C6H5C2H5                         5.4000e+04    2.000     19190.53

CH3OH+INDENYL=>CH2OH+INDENE                             3.9000e+04    2.000     19190.53

CH3OH+C10H6CH3=>CH2OH+C10H7CH3                          1.1100e+08    1.000      3864.72

CH3OH+C6H4O=>CH2OH+C6H5O                                8.1000e+04    2.000     15492.11

CH3OH+RCATEC=>CH2OH+CATECHOL                            6.0000e+04    2.000     13870.57

CH3OH+RC7H5O3=>CH2OH+C7H6O3                             6.0000e+04    2.000     15464.28

CH3OH+RSALICPH=>CH2OH+SALICALD                          1.2000e+08    1.000      3864.72

CH3OH+RGUAIPH=>CH2OH+GUAIACOL                           1.2000e+08    1.000      3910.56

CH3OH+RCATEPH=>CH2OH+CATECHOL                           1.2000e+08    1.000      3836.89

CH3+CH3CHO=>CH4+CH3CO                                   1.8000e+05    2.000      4197.02

C2H3+CH3CHO=>C2H4+CH3CO                                 4.0680e+05    2.000      3190.32

C2H5+CH3CHO=>C2H6+CH3CO                                 1.2000e+05    2.000      5408.29

CH3CHO+NC3H7=>CH3CO+C3H8                                8.1000e+04    2.000      5408.29

CH3CHO+IC3H7=>CH3CO+C3H8                                8.1000e+04    2.000      8464.73

CH3CHO+C3H5-S=>CH3CO+C3H6                               1.6200e+05    2.000      3044.41

CH3CHO+C3H5-T=>CH3CO+C3H6                               1.6200e+05    2.000      3044.41

CH3CHO+C3H5-A=>CH3CO+C3H6                               3.2340e+05    2.000     10972.41

CH3CHO+C4H5=>CH3CO+C4H6                                 1.6200e+05    2.000      3755.13

CH3CHO+C4H71-4=>CH3CO+C4H8-1                            8.1000e+04    2.000      5032.93

CH3CHO+C4H71-3=>CH3CO+C4H8-2                            2.0400e+05    2.000     11840.29

CH3CHO+IC4H7=>CH3CO+IC4H8                               1.6200e+05    2.000     11840.29

CH3CHO+C4H3=>CH3CO+C4H4                                 2.4540e+05    2.000      4386.08

CH3CHO+C6H5=>CH3CO+C6H6                                 2.2200e+08    1.000      1578.57

CH3CHO+C5H5=>CH3CO+C5H6                                 2.0400e+05    2.000     12129.83

CH3O+CH3CHO=>CH3OH+CH3CO                                2.5680e+05    2.000       521.98

CH2OH+CH3CHO=>CH3OH+CH3CO                               1.6980e+05    2.000      8752.45

HCO+CH3CHO=>CH2O+CH3CO                                  7.5600e+05    2.000     10320.57

CH3CHO+CH2CHO=>CH3CHO+CH3CO                             1.3800e+05    2.000      9550.72

CH3CHO+C3H3=>CH3CO+C3H4-A                               1.6200e+05    2.000     12840.55

CH3CHO+HCCO=>CH3CO+CH2CO                                2.5680e+05    2.000      4416.11

C2H5O2+CH3CHO=>C2H5O2H+CH3CO                            4.5600e+05    2.000     10779.70

CH3CHO+NC3H7O2=>CH3CO+C3H7OOH                           4.5600e+05    2.000     10639.55

CH3CHO+IC3H7O2=>CH3CO+C3H7OOH                           4.5600e+05    2.000     10639.55

CH3CHO+HCO3=>CH3CO+HCO3H                                2.0400e+05    2.000      4937.89

CH3CHO+CH3CO3=>CH3CO+CH3CO3H                            2.0400e+05    2.000      4937.89

CH3CHO+CH3COCH2=>CH3CO+CH3COCH3                         1.3800e+05    2.000      6366.63

CH3CHO+C6H5O=>CH3CO+C6H5OH                              3.2400e+05    2.000     10513.19

CH3CHO+C6H4OH=>CH3CO+C6H5OH                             2.2200e+08    1.000       697.68

CH3CHO+C5H7=>CH3CO+LC5H8                                1.6200e+05    2.000     13095.77

CH3CHO+C7H7=>CH3CO+C7H8                                 8.1000e+04    2.000     14773.61

CH3CHO+CH3C6H4=>CH3CO+C7H8                              2.2200e+08    1.000      1578.57

CH3CHO+RCRESOLO=>CH3CO+CRESOL                           1.6200e+05    2.000     10972.41

CH3CHO+C10H7=>CH3CO+C10H8                               2.2200e+08    1.000      1578.57

CH3CHO+C6H5C2H4=>CH3CO+C6H5C2H5                         1.5000e+05    2.000     10683.36

CH3CHO+C6H5CHCH3=>CH3CO+C6H5C2H5                        1.0800e+05    2.000     14062.89

CH3CHO+INDENYL=>CH3CO+INDENE                            7.8000e+04    2.000     14062.89

CH3CHO+C10H6CH3=>CH3CO+C10H7CH3                         2.2200e+08    1.000       867.85

CH3CHO+C6H4O=>CH3CO+C6H5O                               1.6200e+05    2.000     10683.36

CH3CHO+RCATEC=>CH3CO+CATECHOL                           1.2000e+05    2.000      9070.09

CH3CHO+RC7H5O3=>CH3CO+C7H6O3                            1.2000e+05    2.000     10513.19

CH3CHO+RSALICPH=>CH3CO+SALICALD                         2.4000e+08    1.000       867.85

CH3CHO+RGUAIPH=>CH3CO+GUAIACOL                          2.4000e+08    1.000      1148.14

CH3CHO+RCATEPH=>CH3CO+CATECHOL                          2.4000e+08    1.000       697.68

CH3+CH3CHO=>CH4+CH2CHO                                  9.0000e+04    2.000      7760.15

C2H3+CH3CHO=>C2H4+CH2CHO                                2.0340e+05    2.000      6569.89

C2H5+CH3CHO=>C2H6+CH2CHO                                6.0000e+04    2.000      9419.46

CH3CHO+NC3H7=>CH2CHO+C3H8                               4.0500e+04    2.000      9419.46

CH3CHO+IC3H7=>CH2CHO+C3H8                               4.0500e+04    2.000     12855.92

CH3CHO+C3H5-S=>CH2CHO+C3H6                              8.1000e+04    2.000      6897.45

CH3CHO+C3H5-T=>CH2CHO+C3H6                              8.1000e+04    2.000      6897.45

CH3CHO+C3H5-A=>CH2CHO+C3H6                              1.6170e+05    2.000     15810.16

CH3CHO+C4H5=>CH2CHO+C4H6                                8.1000e+04    2.000      7227.86

CH3CHO+C4H71-4=>CH2CHO+C4H8-1                           4.0500e+04    2.000      9181.05

CH3CHO+C4H71-3=>CH2CHO+C4H8-2                           1.0200e+05    2.000     16763.05

CH3CHO+IC4H7=>CH2CHO+IC4H8                              8.1000e+04    2.000     16763.05

CH3CHO+C4H3=>CH2CHO+C4H4                                1.2270e+05    2.000      7978.17

CH3CHO+C6H5=>CH2CHO+C6H6                                1.1100e+08    1.000      4195.13

CH3CHO+C5H5=>CH2CHO+C5H6                                1.0200e+05    2.000     17080.28

O+CH3CHO=>OH+CH2CHO                                     7.0500e+06    2.000      4691.70

HO2+CH3CHO=>H2O2+CH2CHO                                 2.4000e+06    2.000     18964.83

CH3O+CH3CHO=>CH3OH+CH2CHO                               1.2840e+05    2.000      3702.80

CH2OH+CH3CHO=>CH3OH+CH2CHO                              8.4900e+04    2.000     13176.14

HCO+CH3CHO=>CH2O+CH2CHO                                 3.7800e+05    2.000     15200.84

CH3CHO+CH3CO=>CH3CHO+CH2CHO                             4.0500e+05    2.000     17001.17

CH3CHO+C3H3=>CH2CHO+C3H4-A                              8.1000e+04    2.000     17410.69

CH3CHO+HCCO=>CH2CHO+CH2CO                               1.2840e+05    2.000      7992.13

CH3O2+CH3CHO=>CH3O2H+CH2CHO                             2.2800e+05    2.000     15598.15

C2H5O2+CH3CHO=>C2H5O2H+CH2CHO                           2.2800e+05    2.000     15598.15

CH3CHO+NC3H7O2=>CH2CHO+C3H7OOH                          2.2800e+05    2.000     15533.00

CH3CHO+IC3H7O2=>CH2CHO+C3H7OOH                          2.2800e+05    2.000     15533.00

CH3CHO+HCO3=>CH2CHO+HCO3H                               1.0200e+05    2.000      9072.89

CH3CHO+CH3CO3=>CH2CHO+CH3CO3H                           1.0200e+05    2.000      9072.89

CH3CHO+CH3COCH2=>CH2CHO+CH3COCH3                        6.9000e+04    2.000     10690.26

CH3CHO+C6H5O=>CH2CHO+C6H5OH                             1.6200e+05    2.000     15412.99

CH3CHO+C6H4OH=>CH2CHO+C6H5OH                            1.1100e+08    1.000      3785.61

CH3CHO+C5H7=>CH2CHO+LC5H8                               8.1000e+04    2.000     18136.38

CH3CHO+C7H7=>CH2CHO+C7H8                                4.0500e+04    2.000     19520.94

CH3CHO+CH3C6H4=>CH2CHO+C7H8                             1.1100e+08    1.000      4195.13

CH3CHO+RCRESOLO=>CH2CHO+CRESOL                          8.1000e+04    2.000     15810.16

CH3CHO+C10H7=>CH2CHO+C10H8                              1.1100e+08    1.000      4195.13

CH3CHO+C6H5C2H4=>CH2CHO+C6H5C2H5                        7.5000e+04    2.000     15492.11

CH3CHO+C6H5CHCH3=>CH2CHO+C6H5C2H5                       5.4000e+04    2.000     19190.53

CH3CHO+INDENYL=>CH2CHO+INDENE                           3.9000e+04    2.000     19190.53

CH3CHO+C10H6CH3=>CH2CHO+C10H7CH3                        1.1100e+08    1.000      3864.72

CH3CHO+C6H4O=>CH2CHO+C6H5O                              8.1000e+04    2.000     15492.11

CH3CHO+RCATEC=>CH2CHO+CATECHOL                          6.0000e+04    2.000     13819.28

CH3CHO+RC7H5O3=>CH2CHO+C7H6O3                           6.0000e+04    2.000     15412.99

CH3CHO+RSALICPH=>CH2CHO+SALICALD                        1.2000e+08    1.000      3864.72

CH3CHO+RGUAIPH=>CH2CHO+GUAIACOL                         1.2000e+08    1.000      3995.02

CH3CHO+RCATEPH=>CH2CHO+CATECHOL                         1.2000e+08    1.000      3785.61

H+C2H5CHO=>H2+RALD3                                     1.0500e+07    2.000      4000.00

CH3+C2H5CHO=>CH4+RALD3                                  1.0500e+05    2.000      5000.00

C2H3+C2H5CHO=>C2H4+RALD3                                2.3730e+05    2.000      3900.00

C2H5+C2H5CHO=>C2H6+RALD3                                7.0000e+04    2.000      6700.00

NC3H7+C2H5CHO=>C3H8+RALD3                               4.7250e+04    2.000      6700.00

IC3H7+C2H5CHO=>C3H8+RALD3                               4.7250e+04    2.000      9900.00

C3H5-S+C2H5CHO=>C3H6+RALD3                              9.4500e+04    2.000      4500.00

C3H5-T+C2H5CHO=>C3H6+RALD3                              9.4500e+04    2.000      4500.00

C3H5-A+C2H5CHO=>C3H6+RALD3                              1.8865e+05    2.000     12800.00

C2H5CHO+C4H5=>RALD3+C4H6                                9.4500e+04    2.000      4500.00

C2H5CHO+C4H71-4=>RALD3+C4H8-1                           4.7250e+04    2.000      6600.00

C2H5CHO+C4H71-3=>RALD3+C4H8-2                           1.1900e+05    2.000     13700.00

C2H5CHO+IC4H7=>RALD3+IC4H8                              9.4500e+04    2.000     13700.00

C2H5CHO+C4H3=>RALD3+C4H4                                1.4315e+05    2.000      5200.00

C2H5CHO+C6H5=>RALD3+C6H6                                1.2950e+08    1.000      2000.00

C2H5CHO+C5H5=>RALD3+C5H6                                1.1900e+05    2.000     14000.00

O+C2H5CHO=>OH+RALD3                                     8.2250e+06    2.000      2500.00

O2+C2H5CHO=>HO2+RALD3                                   5.9500e+06    2.000     44000.00

CH3O+C2H5CHO=>CH3OH+RALD3                               1.4980e+05    2.000      1500.00

CH2OH+C2H5CHO=>CH3OH+RALD3                              9.9050e+04    2.000     10200.00

HCO+C2H5CHO=>CH2O+RALD3                                 4.4100e+05    2.000     12300.00

CH3CO+C2H5CHO=>CH3CHO+RALD3                             4.7250e+05    2.000     14000.00

CH2CHO+C2H5CHO=>CH3CHO+RALD3                            8.0500e+04    2.000     11500.00

C3H3+C2H5CHO=>C3H4-A+RALD3                              9.4500e+04    2.000     14000.00

HCCO+C2H5CHO=>CH2CO+RALD3                               1.4980e+05    2.000      5200.00

CH3O2+C2H5CHO=>CH3O2H+RALD3                             2.6600e+05    2.000     12600.00

C2H5O2+C2H5CHO=>C2H5O2H+RALD3                           2.6600e+05    2.000     12600.00

C2H5CHO+NC3H7O2=>RALD3+C3H7OOH                          2.6600e+05    2.000     12600.00

C2H5CHO+IC3H7O2=>RALD3+C3H7OOH                          2.6600e+05    2.000     12600.00

C2H5CHO+HCO3=>RALD3+HCO3H                               1.1900e+05    2.000      6500.00

CH3CO3+C2H5CHO=>CH3CO3H+RALD3                           1.1900e+05    2.000      6500.00

C2H5CHO+CH3COCH2=>RALD3+CH3COCH3                        8.0500e+04    2.000      8000.00

C2H5CHO+C6H5O=>RALD3+C6H5OH                             1.8900e+05    2.000     12500.00

C2H5CHO+C6H4OH=>RALD3+C6H5OH                            1.2950e+08    1.000      2000.00

C2H5CHO+C5H7=>RALD3+LC5H8                               9.4500e+04    2.000     15000.00

C2H5CHO+C7H7=>RALD3+C7H8                                4.7250e+04    2.000     16000.00

C2H5CHO+CH3C6H4=>RALD3+C7H8                             1.2950e+08    1.000      2000.00

C2H5CHO+RCRESOLO=>RALD3+CRESOL                          9.4500e+04    2.000     12800.00

C2H5CHO+C10H7=>RALD3+C10H8                              1.2950e+08    1.000      2000.00

C2H5CHO+C6H5C2H4=>RALD3+C6H5C2H5                        8.7500e+04    2.000     12500.00

C2H5CHO+C6H5CHCH3=>RALD3+C6H5C2H5                       6.3000e+04    2.000     16000.00

C2H5CHO+INDENYL=>RALD3+INDENE                           4.5500e+04    2.000     16000.00

C2H5CHO+C10H6CH3=>RALD3+C10H7CH3                        1.2950e+08    1.000      2000.00

C2H5CHO+C6H4O=>RALD3+C6H5O                              9.4500e+04    2.000     12500.00

C2H5CHO+RCATEC=>RALD3+CATECHOL                          7.0000e+04    2.000     11000.00

C2H5CHO+RC7H5O3=>RALD3+C7H6O3                           7.0000e+04    2.000     12500.00

C2H5CHO+RSALICPH=>RALD3+SALICALD                        1.4000e+08    1.000      2000.00

C2H5CHO+RGUAIPH=>RALD3+GUAIACOL                         1.4000e+08    1.000      2000.00

C2H5CHO+RCATEPH=>RALD3+CATECHOL                         1.4000e+08    1.000      2000.00

C2H3+C2H5CHO=>CO+C2H5+C2H4                              4.8816e+05    2.000      2479.60

C2H5+C2H5CHO=>CO+C2H6+C2H5                              1.4400e+05    2.000      5128.01

NC3H7+C2H5CHO=>CO+C2H5+C3H8                             9.7200e+04    2.000      5128.01

IC3H7+C2H5CHO=>CO+C2H5+C3H8                             9.7200e+04    2.000      8184.45

C3H5-S+C2H5CHO=>CO+C2H5+C3H6                            1.9440e+05    2.000      3044.41

C3H5-T+C2H5CHO=>CO+C2H5+C3H6                            1.9440e+05    2.000      3044.41

C3H5-A+C2H5CHO=>CO+C2H5+C3H6                            3.8808e+05    2.000     10972.41

C2H5CHO+C4H5=>CO+C2H5+C4H6                              1.9440e+05    2.000      3044.41

C2H5CHO+C4H71-4=>CO+C2H5+C4H8-1                         9.7200e+04    2.000      5032.93

C2H5CHO+C4H71-3=>CO+C2H5+C4H8-2                         2.4480e+05    2.000     11840.29

C2H5CHO+IC4H7=>CO+C2H5+IC4H8                            1.9440e+05    2.000     11840.29

C2H5CHO+C4H3=>CO+C2H5+C4H4                              2.9448e+05    2.000      3705.38

C2H5CHO+C6H5=>CO+C2H5+C6H6                              2.6640e+08    1.000       867.85

C2H5CHO+C5H5=>CO+C2H5+C5H6                              2.4480e+05    2.000     12129.83

O+C2H5CHO=>OH+CO+C2H5                                   1.6920e+07    2.000      1169.32

O2+C2H5CHO=>HO2+CO+C2H5                                 1.2240e+07    2.000     41405.89

CH3O+C2H5CHO=>CO+CH3OH+C2H5                             3.0816e+05    2.000       241.70

CH2OH+C2H5CHO=>CO+CH3OH+C2H5                            2.0376e+05    2.000      8472.17

HCO+C2H5CHO=>CO+CH2O+C2H5                               9.0720e+05    2.000     10490.75

CH3CO+C2H5CHO=>CO+C2H5+CH3CHO                           9.7200e+05    2.000     12129.83

CH2CHO+C2H5CHO=>CO+C2H5+CH3CHO                          1.6560e+05    2.000      9720.89

C3H3+C2H5CHO=>CO+C2H5+C3H4-A                            1.9440e+05    2.000     12129.83

HCCO+C2H5CHO=>CO+C2H5+CH2CO                             3.0816e+05    2.000      3705.38

CH3O2+C2H5CHO=>CO+CH3O2H+C2H5                           5.4720e+05    2.000     10779.70

C2H5O2+C2H5CHO=>CO+C2H5+C2H5O2H                         5.4720e+05    2.000     10779.70

C2H5CHO+NC3H7O2=>CO+C2H5+C3H7OOH                        5.4720e+05    2.000     10779.70

C2H5CHO+IC3H7O2=>CO+C2H5+C3H7OOH                        5.4720e+05    2.000     10779.70

C2H5CHO+HCO3=>CO+C2H5+HCO3H                             2.4480e+05    2.000      4937.89

CH3CO3+C2H5CHO=>CO+C2H5+CH3CO3H                         2.4480e+05    2.000      4937.89

C2H5CHO+CH3COCH2=>CO+C2H5+CH3COCH3                      1.6560e+05    2.000      6366.63

C2H5CHO+C6H5O=>CO+C2H5+C6H5OH                           3.8880e+05    2.000     10683.36

C2H5CHO+C6H4OH=>CO+C2H5+C6H5OH                          2.6640e+08    1.000       867.85

C2H5CHO+C5H7=>CO+C2H5+LC5H8                             1.9440e+05    2.000     13095.77

C2H5CHO+C7H7=>CO+C2H5+C7H8                              9.7200e+04    2.000     14062.89

C2H5CHO+CH3C6H4=>CO+C2H5+C7H8                           2.6640e+08    1.000       867.85

C2H5CHO+RCRESOLO=>CO+C2H5+CRESOL                        1.9440e+05    2.000     10972.41

C2H5CHO+C10H7=>CO+C2H5+C10H8                            2.6640e+08    1.000       867.85

C2H5CHO+C6H5C2H4=>CO+C2H5+C6H5C2H5                      1.8000e+05    2.000     10683.36

C2H5CHO+C6H5CHCH3=>CO+C2H5+C6H5C2H5                     1.2960e+05    2.000     14062.89

C2H5CHO+INDENYL=>CO+C2H5+INDENE                         9.3600e+04    2.000     14062.89

C2H5CHO+C10H6CH3=>CO+C2H5+C10H7CH3                      2.6640e+08    1.000       867.85

C2H5CHO+C6H4O=>CO+C2H5+C6H5O                            1.9440e+05    2.000     10683.36

C2H5CHO+RCATEC=>CO+C2H5+CATECHOL                        1.4400e+05    2.000      9240.26

C2H5CHO+RC7H5O3=>CO+C2H5+C7H6O3                         1.4400e+05    2.000     10683.36

C2H5CHO+RSALICPH=>CO+C2H5+SALICALD                      2.8800e+08    1.000       867.85

C2H5CHO+RGUAIPH=>CO+C2H5+GUAIACOL                       2.8800e+08    1.000       867.85

C2H5CHO+RCATEPH=>CO+C2H5+CATECHOL                       2.8800e+08    1.000       867.85

H+CH2CO=>H2+HCCO                                        2.4000e+07    2.000      9455.88

CH3+CH2CO=>CH4+HCCO                                     2.4000e+05    2.000     10374.99

C2H3+CH2CO=>C2H4+HCCO                                   5.4240e+05    2.000      8974.48

C2H5+CH2CO=>C2H6+HCCO                                   1.6000e+05    2.000     12927.09

CH2CO+NC3H7=>HCCO+C3H8                                  1.0800e+05    2.000     12927.09

CH2CO+IC3H7=>HCCO+C3H8                                  1.0800e+05    2.000     16726.68

CH2CO+C3H5-S=>HCCO+C3H6                                 2.1600e+05    2.000     10579.25

CH2CO+C3H5-T=>HCCO+C3H6                                 2.1600e+05    2.000     10579.25

CH2CO+C3H5-A=>HCCO+C3H6                                 4.3120e+05    2.000     20432.90

CH2CO+C4H5=>HCCO+C4H6                                   2.1600e+05    2.000      9721.47

CH2CO+C4H71-4=>HCCO+C4H8-1                              1.0800e+05    2.000     13144.81

CH2CO+C4H71-3=>HCCO+C4H8-2                              2.7200e+05    2.000     21467.03

CH2CO+IC4H7=>HCCO+IC4H8                                 2.1600e+05    2.000     21467.03

CH2CO+C4H3=>HCCO+C4H4                                   3.2720e+05    2.000     10620.68

CH2CO+C6H5=>HCCO+C6H6                                   2.9600e+08    1.000      5870.61

CH2CO+C5H5=>HCCO+C5H6                                   2.7200e+05    2.000     21810.72

O+CH2CO=>OH+HCCO                                        1.8800e+07    2.000      8057.53

O2+CH2CO=>HO2+HCCO                                      1.3600e+07    2.000     54834.21

OH+CH2CO=>H2O+HCCO                                      1.2000e+10    1.000      2307.85

HO2+CH2CO=>H2O2+HCCO                                    6.4000e+06    2.000     24676.22

CH3O+CH2CO=>CH3OH+HCCO                                  3.4240e+05    2.000      6416.99

CH2OH+CH2CO=>CH3OH+HCCO                                 2.2640e+05    2.000     17077.95

HCO+CH2CO=>CH2O+HCCO                                    1.0080e+06    2.000     20061.68

CH3CO+CH2CO=>CH3CHO+HCCO                                1.0800e+06    2.000     22016.11

CH2CHO+CH2CO=>CH3CHO+HCCO                               1.8400e+05    2.000     19135.79

CH2CO+C3H3=>HCCO+C3H4-A                                 2.1600e+05    2.000     20952.94

CH3O2+CH2CO=>CH3O2H+HCCO                                6.0800e+05    2.000     20202.44

C2H5O2+CH2CO=>C2H5O2H+HCCO                              6.0800e+05    2.000     20202.44

CH2CO+NC3H7O2=>HCCO+C3H7OOH                             6.0800e+05    2.000     20371.58

CH2CO+IC3H7O2=>HCCO+C3H7OOH                             6.0800e+05    2.000     20371.58

CH2CO+HCO3=>HCCO+HCO3H                                  2.7200e+05    2.000     13024.11

CH2CO+CH3CO3=>HCCO+CH3CO3H                              2.7200e+05    2.000     13024.11

CH2CO+CH3COCH2=>HCCO+CH3COCH3                           1.8400e+05    2.000     14821.74

CH2CO+C6H5O=>HCCO+C6H5OH                                4.3200e+05    2.000     20292.51

CH2CO+C6H4OH=>HCCO+C6H5OH                               2.9600e+08    1.000      6933.78

CH2CO+C5H7=>HCCO+LC5H8                                  2.1600e+05    2.000     22952.95

CH2CO+C7H7=>HCCO+C7H8                                   1.0800e+05    2.000     23232.49

CH2CO+CH3C6H4=>HCCO+C7H8                                2.9600e+08    1.000      5870.61

CH2CO+RCRESOLO=>HCCO+CRESOL                             2.1600e+05    2.000     20432.90

CH2CO+C10H7=>HCCO+C10H8                                 2.9600e+08    1.000      5870.61

CH2CO+C6H5C2H4=>HCCO+C6H5C2H5                           2.0000e+05    2.000     20087.13

CH2CO+C6H5CHCH3=>HCCO+C6H5C2H5                          1.4400e+05    2.000     24090.27

CH2CO+INDENYL=>HCCO+INDENE                              1.0400e+05    2.000     24090.27

CH2CO+C10H6CH3=>HCCO+C10H7CH3                           2.9600e+08    1.000      6728.39

CH2CO+C6H4O=>HCCO+C6H5O                                 2.1600e+05    2.000     20087.13

CH2CO+RCATEC=>HCCO+CATECHOL                             1.6000e+05    2.000     18554.89

CH2CO+RC7H5O3=>HCCO+C7H6O3                              1.6000e+05    2.000     20292.51

CH2CO+RSALICPH=>HCCO+SALICALD                           3.2000e+08    1.000      6728.39

CH2CO+RGUAIPH=>HCCO+GUAIACOL                            3.2000e+08    1.000      6390.11

CH2CO+RCATEPH=>HCCO+CATECHOL                            3.2000e+08    1.000      6933.78

H+CH2OHCHO=>H2+CO+CH2OH                                 1.2000e+07    2.000      2573.61

CH3+CH2OHCHO=>CO+CH4+CH2OH                              1.2000e+05    2.000      3516.32

C2H3+CH2OHCHO=>CO+CH2OH+C2H4                            2.7120e+05    2.000      2479.60

C2H5+CH2OHCHO=>CO+CH2OH+C2H6                            8.0000e+04    2.000      5128.01

CH2OHCHO+NC3H7=>CO+CH2OH+C3H8                           5.4000e+04    2.000      5128.01

CH2OHCHO+IC3H7=>CO+CH2OH+C3H8                           5.4000e+04    2.000      8184.45

CH2OHCHO+C3H5-S=>CO+CH2OH+C3H6                          1.0800e+05    2.000      3044.41

CH2OHCHO+C3H5-T=>CO+CH2OH+C3H6                          1.0800e+05    2.000      3044.41

CH2OHCHO+C3H5-A=>CO+CH2OH+C3H6                          2.1560e+05    2.000     10972.41

CH2OHCHO+C4H5=>CO+CH2OH+C4H6                            1.0800e+05    2.000      3044.41

CH2OHCHO+C4H71-4=>CO+CH2OH+C4H8-1                       5.4000e+04    2.000      5032.93

CH2OHCHO+C4H71-3=>CO+CH2OH+C4H8-2                       1.3600e+05    2.000     11840.29

CH2OHCHO+IC4H7=>CO+CH2OH+IC4H8                          1.0800e+05    2.000     11840.29

CH2OHCHO+C4H3=>CO+CH2OH+C4H4                            1.6360e+05    2.000      3705.38

CH2OHCHO+C6H5=>CO+CH2OH+C6H6                            1.4800e+08    1.000       867.85

CH2OHCHO+C5H5=>CO+CH2OH+C5H6                            1.3600e+05    2.000     12129.83

O+CH2OHCHO=>OH+CO+CH2OH                                 9.4000e+06    2.000      1169.32

O2+CH2OHCHO=>HO2+CO+CH2OH                               6.8000e+06    2.000     41405.89

OH+CH2OHCHO=>H2O+CO+CH2OH                               6.0000e+09    1.000      -855.10

HO2+CH2OHCHO=>H2O2+CO+CH2OH                             3.2000e+06    2.000     14062.89

CH3O+CH2OHCHO=>CO+CH3OH+CH2OH                           1.7120e+05    2.000       241.70

CH2OH+CH2OHCHO=>CO+CH3OH+CH2OH                          1.1320e+05    2.000      8472.17

HCO+CH2OHCHO=>CO+CH2OH+CH2O                             5.0400e+05    2.000     10490.75

CH3CO+CH2OHCHO=>CO+CH2OH+CH3CHO                         5.4000e+05    2.000     12129.83

CH2CHO+CH2OHCHO=>CO+CH2OH+CH3CHO                        9.2000e+04    2.000      9720.89

CH2OHCHO+C3H3=>CO+CH2OH+C3H4-A                          1.0800e+05    2.000     12129.83

HCCO+CH2OHCHO=>CO+CH2OH+CH2CO                           1.7120e+05    2.000      3705.38

CH3O2+CH2OHCHO=>CO+CH3O2H+CH2OH                         3.0400e+05    2.000     10779.70

C2H5O2+CH2OHCHO=>CO+CH2OH+C2H5O2H                       3.0400e+05    2.000     10779.70

CH2OHCHO+NC3H7O2=>CO+CH2OH+C3H7OOH                      3.0400e+05    2.000     10779.70

CH2OHCHO+IC3H7O2=>CO+CH2OH+C3H7OOH                      3.0400e+05    2.000     10779.70

CH2OHCHO+HCO3=>CO+CH2OH+HCO3H                           1.3600e+05    2.000      4937.89

CH3CO3+CH2OHCHO=>CO+CH2OH+CH3CO3H                       1.3600e+05    2.000      4937.89

CH2OHCHO+CH3COCH2=>CO+CH2OH+CH3COCH3                    9.2000e+04    2.000      6366.63

CH2OHCHO+C6H5O=>CO+CH2OH+C6H5OH                         2.1600e+05    2.000     10683.36

CH2OHCHO+C6H4OH=>CO+CH2OH+C6H5OH                        1.4800e+08    1.000       867.85

CH2OHCHO+C5H7=>CO+CH2OH+LC5H8                           1.0800e+05    2.000     13095.77

CH2OHCHO+C7H7=>CO+CH2OH+C7H8                            5.4000e+04    2.000     14062.89

CH2OHCHO+CH3C6H4=>CO+CH2OH+C7H8                         1.4800e+08    1.000       867.85

CH2OHCHO+RCRESOLO=>CO+CH2OH+CRESOL                      1.0800e+05    2.000     10972.41

CH2OHCHO+C10H7=>CO+CH2OH+C10H8                          1.4800e+08    1.000       867.85

CH2OHCHO+C6H5C2H4=>CO+CH2OH+C6H5C2H5                    1.0000e+05    2.000     10683.36

CH2OHCHO+C6H5CHCH3=>CO+CH2OH+C6H5C2H5                   7.2000e+04    2.000     14062.89

CH2OHCHO+INDENYL=>CO+CH2OH+INDENE                       5.2000e+04    2.000     14062.89

CH2OHCHO+C10H6CH3=>CO+CH2OH+C10H7CH3                    1.4800e+08    1.000       867.85

CH2OHCHO+C6H4O=>CO+CH2OH+C6H5O                          1.0800e+05    2.000     10683.36

CH2OHCHO+RCATEC=>CO+CH2OH+CATECHOL                      8.0000e+04    2.000      9240.26

CH2OHCHO+RC7H5O3=>CO+CH2OH+C7H6O3                       8.0000e+04    2.000     10683.36

CH2OHCHO+RSALICPH=>CO+CH2OH+SALICALD                    1.6000e+08    1.000       867.85

CH2OHCHO+RGUAIPH=>CO+CH2OH+GUAIACOL                     1.6000e+08    1.000       867.85

CH2OHCHO+RCATEPH=>CO+CH2OH+CATECHOL                     1.6000e+08    1.000       867.85

H+CH2OHCHO=>H2+H+CHOCHO                                 3.0000e+06    2.000      4000.00

CH3+CH2OHCHO=>H+CH4+CHOCHO                              3.0000e+04    2.000      5000.00

C2H3+CH2OHCHO=>H+C2H4+CHOCHO                            6.7800e+04    2.000      3900.00

C2H5+CH2OHCHO=>H+C2H6+CHOCHO                            2.0000e+04    2.000      6700.00

CH2OHCHO+NC3H7=>H+CHOCHO+C3H8                           1.3500e+04    2.000      6700.00

CH2OHCHO+IC3H7=>H+CHOCHO+C3H8                           1.3500e+04    2.000      9900.00

CH2OHCHO+C3H5-S=>H+CHOCHO+C3H6                          2.7000e+04    2.000      4500.00

CH2OHCHO+C3H5-T=>H+CHOCHO+C3H6                          2.7000e+04    2.000      4500.00

CH2OHCHO+C3H5-A=>H+CHOCHO+C3H6                          5.3900e+04    2.000     12800.00

CH2OHCHO+C4H5=>H+CHOCHO+C4H6                            2.7000e+04    2.000      4500.00

CH2OHCHO+C4H71-4=>H+CHOCHO+C4H8-1                       1.3500e+04    2.000      6600.00

CH2OHCHO+C4H71-3=>H+CHOCHO+C4H8-2                       3.4000e+04    2.000     13700.00

CH2OHCHO+IC4H7=>H+CHOCHO+IC4H8                          2.7000e+04    2.000     13700.00

CH2OHCHO+C4H3=>H+CHOCHO+C4H4                            4.0900e+04    2.000      5200.00

CH2OHCHO+C6H5=>H+CHOCHO+C6H6                            3.7000e+07    1.000      2000.00

CH2OHCHO+C5H5=>H+CHOCHO+C5H6                            3.4000e+04    2.000     14000.00

O+CH2OHCHO=>H+OH+CHOCHO                                 2.3500e+06    2.000      2500.00

O2+CH2OHCHO=>H+HO2+CHOCHO                               1.7000e+06    2.000     44000.00

OH+CH2OHCHO=>H+H2O+CHOCHO                               1.5000e+09    1.000        50.00

HO2+CH2OHCHO=>H+H2O2+CHOCHO                             8.0000e+05    2.000     16000.00

CH3O+CH2OHCHO=>H+CH3OH+CHOCHO                           4.2800e+04    2.000      1500.00

CH2OH+CH2OHCHO=>H+CH3OH+CHOCHO                          2.8300e+04    2.000     10200.00

HCO+CH2OHCHO=>H+CH2O+CHOCHO                             1.2600e+05    2.000     12300.00

CH3CO+CH2OHCHO=>H+CH3CHO+CHOCHO                         1.3500e+05    2.000     14000.00

CH2CHO+CH2OHCHO=>H+CH3CHO+CHOCHO                        2.3000e+04    2.000     11500.00

CH2OHCHO+C3H3=>H+CHOCHO+C3H4-A                          2.7000e+04    2.000     14000.00

HCCO+CH2OHCHO=>H+CH2CO+CHOCHO                           4.2800e+04    2.000      5200.00

CH3O2+CH2OHCHO=>H+CH3O2H+CHOCHO                         7.6000e+04    2.000     12600.00

C2H5O2+CH2OHCHO=>H+C2H5O2H+CHOCHO                       7.6000e+04    2.000     12600.00

CH2OHCHO+NC3H7O2=>H+CHOCHO+C3H7OOH                      7.6000e+04    2.000     12600.00

CH2OHCHO+IC3H7O2=>H+CHOCHO+C3H7OOH                      7.6000e+04    2.000     12600.00

CH2OHCHO+HCO3=>H+CHOCHO+HCO3H                           3.4000e+04    2.000      6500.00

CH3CO3+CH2OHCHO=>H+CH3CO3H+CHOCHO                       3.4000e+04    2.000      6500.00

CH2OHCHO+CH3COCH2=>H+CHOCHO+CH3COCH3                    2.3000e+04    2.000      8000.00

CH2OHCHO+C6H5O=>H+CHOCHO+C6H5OH                         5.4000e+04    2.000     12500.00

CH2OHCHO+C6H4OH=>H+CHOCHO+C6H5OH                        3.7000e+07    1.000      2000.00

CH2OHCHO+C5H7=>H+CHOCHO+LC5H8                           2.7000e+04    2.000     15000.00

CH2OHCHO+C7H7=>H+CHOCHO+C7H8                            1.3500e+04    2.000     16000.00

CH2OHCHO+CH3C6H4=>H+CHOCHO+C7H8                         3.7000e+07    1.000      2000.00

CH2OHCHO+RCRESOLO=>H+CHOCHO+CRESOL                      2.7000e+04    2.000     12800.00

CH2OHCHO+C10H7=>H+CHOCHO+C10H8                          3.7000e+07    1.000      2000.00

CH2OHCHO+C6H5C2H4=>H+CHOCHO+C6H5C2H5                    2.5000e+04    2.000     12500.00

CH2OHCHO+C6H5CHCH3=>H+CHOCHO+C6H5C2H5                   1.8000e+04    2.000     16000.00

CH2OHCHO+INDENYL=>H+CHOCHO+INDENE                       1.3000e+04    2.000     16000.00

CH2OHCHO+C10H6CH3=>H+CHOCHO+C10H7CH3                    3.7000e+07    1.000      2000.00

CH2OHCHO+C6H4O=>H+CHOCHO+C6H5O                          2.7000e+04    2.000     12500.00

CH2OHCHO+RCATEC=>H+CHOCHO+CATECHOL                      2.0000e+04    2.000     11000.00

CH2OHCHO+RC7H5O3=>H+CHOCHO+C7H6O3                       2.0000e+04    2.000     12500.00

CH2OHCHO+RSALICPH=>H+CHOCHO+SALICALD                    4.0000e+07    1.000      2000.00

CH2OHCHO+RGUAIPH=>H+CHOCHO+GUAIACOL                     4.0000e+07    1.000      2000.00

CH2OHCHO+RCATEPH=>H+CHOCHO+CATECHOL                     4.0000e+07    1.000      2000.00

H+CHOCHO=>H2+CO+HCO                                     2.4000e+07    2.000      2573.61

CH3+CHOCHO=>CO+CH4+HCO                                  2.4000e+05    2.000      3516.32

C2H3+CHOCHO=>CO+HCO+C2H4                                5.4240e+05    2.000      2479.60

C2H5+CHOCHO=>CO+HCO+C2H6                                1.6000e+05    2.000      5128.01

CHOCHO+NC3H7=>CO+HCO+C3H8                               1.0800e+05    2.000      5128.01

CHOCHO+IC3H7=>CO+HCO+C3H8                               1.0800e+05    2.000      8184.45

CHOCHO+C3H5-S=>CO+HCO+C3H6                              2.1600e+05    2.000      3044.41

CHOCHO+C3H5-T=>CO+HCO+C3H6                              2.1600e+05    2.000      3044.41

CHOCHO+C3H5-A=>CO+HCO+C3H6                              4.3120e+05    2.000     10972.41

CHOCHO+C4H5=>CO+HCO+C4H6                                2.1600e+05    2.000      3044.41

CHOCHO+C4H71-4=>CO+HCO+C4H8-1                           1.0800e+05    2.000      5032.93

CHOCHO+C4H71-3=>CO+HCO+C4H8-2                           2.7200e+05    2.000     11840.29

CHOCHO+IC4H7=>CO+HCO+IC4H8                              2.1600e+05    2.000     11840.29

CHOCHO+C4H3=>CO+HCO+C4H4                                3.2720e+05    2.000      3705.38

CHOCHO+C6H5=>CO+HCO+C6H6                                2.9600e+08    1.000       867.85

CHOCHO+C5H5=>CO+HCO+C5H6                                2.7200e+05    2.000     12129.83

O+CHOCHO=>OH+CO+HCO                                     1.8800e+07    2.000      1169.32

O2+CHOCHO=>HO2+CO+HCO                                   1.3600e+07    2.000     41405.89

OH+CHOCHO=>H2O+CO+HCO                                   1.2000e+10    1.000      -855.10

HO2+CHOCHO=>H2O2+CO+HCO                                 6.4000e+06    2.000     14062.89

CH3O+CHOCHO=>CO+CH3OH+HCO                               3.4240e+05    2.000       241.70

CH2OH+CHOCHO=>CO+CH3OH+HCO                              2.2640e+05    2.000      8472.17

HCO+CHOCHO=>CO+CH2O+HCO                                 1.0080e+06    2.000     10490.75

CH3CO+CHOCHO=>CO+HCO+CH3CHO                             1.0800e+06    2.000     12129.83

CH2CHO+CHOCHO=>CO+HCO+CH3CHO                            1.8400e+05    2.000      9720.89

CHOCHO+C3H3=>CO+HCO+C3H4-A                              2.1600e+05    2.000     12129.83

HCCO+CHOCHO=>CO+HCO+CH2CO                               3.4240e+05    2.000      3705.38

CH3O2+CHOCHO=>CO+CH3O2H+HCO                             6.0800e+05    2.000     10779.70

C2H5O2+CHOCHO=>CO+HCO+C2H5O2H                           6.0800e+05    2.000     10779.70

CHOCHO+NC3H7O2=>CO+HCO+C3H7OOH                          6.0800e+05    2.000     10779.70

CHOCHO+IC3H7O2=>CO+HCO+C3H7OOH                          6.0800e+05    2.000     10779.70

CHOCHO+HCO3=>CO+HCO+HCO3H                               2.7200e+05    2.000      4937.89

CH3CO3+CHOCHO=>CO+HCO+CH3CO3H                           2.7200e+05    2.000      4937.89

CHOCHO+CH3COCH2=>CO+HCO+CH3COCH3                        1.8400e+05    2.000      6366.63

CHOCHO+C6H5O=>CO+HCO+C6H5OH                             4.3200e+05    2.000     10683.36

CHOCHO+C6H4OH=>CO+HCO+C6H5OH                            2.9600e+08    1.000       867.85

CHOCHO+C5H7=>CO+HCO+LC5H8                               2.1600e+05    2.000     13095.77

CHOCHO+C7H7=>CO+HCO+C7H8                                1.0800e+05    2.000     14062.89

CHOCHO+CH3C6H4=>CO+HCO+C7H8                             2.9600e+08    1.000       867.85

CHOCHO+RCRESOLO=>CO+HCO+CRESOL                          2.1600e+05    2.000     10972.41

CHOCHO+C10H7=>CO+HCO+C10H8                              2.9600e+08    1.000       867.85

CHOCHO+C6H5C2H4=>CO+HCO+C6H5C2H5                        2.0000e+05    2.000     10683.36

CHOCHO+C6H5CHCH3=>CO+HCO+C6H5C2H5                       1.4400e+05    2.000     14062.89

CHOCHO+INDENYL=>CO+HCO+INDENE                           1.0400e+05    2.000     14062.89

CHOCHO+C10H6CH3=>CO+HCO+C10H7CH3                        2.9600e+08    1.000       867.85

CHOCHO+C6H4O=>CO+HCO+C6H5O                              2.1600e+05    2.000     10683.36

CHOCHO+RCATEC=>CO+HCO+CATECHOL                          1.6000e+05    2.000      9240.26

CHOCHO+RC7H5O3=>CO+HCO+C7H6O3                           1.6000e+05    2.000     10683.36

CHOCHO+RSALICPH=>CO+HCO+SALICALD                        3.2000e+08    1.000       867.85

CHOCHO+RGUAIPH=>CO+HCO+GUAIACOL                         3.2000e+08    1.000       867.85

CHOCHO+RCATEPH=>CO+HCO+CATECHOL                         3.2000e+08    1.000       867.85

HOCHO+C2H3=>OH+CO+C2H4                                  3.3900e+04    2.000      6239.48

HOCHO+C2H5=>OH+CO+C2H6                                  1.0000e+04    2.000      9289.16

HOCHO+NC3H7=>OH+CO+C3H8                                 6.7500e+03    2.000      9289.16

HOCHO+IC3H7=>OH+CO+C3H8                                 6.7500e+03    2.000     12725.62

HOCHO+C3H5-S=>OH+CO+C3H6                                1.3500e+04    2.000      6897.45

HOCHO+C3H5-T=>OH+CO+C3H6                                1.3500e+04    2.000      6897.45

HOCHO+C3H5-A=>OH+CO+C3H6                                2.6950e+04    2.000     15810.16

HOCHO+C4H5=>OH+CO+C4H6                                  1.3500e+04    2.000      6897.45

HOCHO+C4H71-4=>OH+CO+C4H8-1                             6.7500e+03    2.000      9181.05

HOCHO+C4H71-3=>OH+CO+C4H8-2                             1.7000e+04    2.000     16763.05

HOCHO+IC4H7=>OH+CO+IC4H8                                1.3500e+04    2.000     16763.05

HOCHO+C4H3=>OH+CO+C4H4                                  2.0450e+04    2.000      7661.72

HOCHO+C6H5=>OH+CO+C6H6                                  1.8500e+07    1.000      3864.72

HOCHO+C5H5=>OH+CO+C5H6                                  1.7000e+04    2.000     17080.28

O2+HOCHO=>OH+HO2+CO                                     8.5000e+05    2.000     48272.65

CH3O+HOCHO=>OH+CO+CH3OH                                 2.1400e+04    2.000      3572.50

CH2OH+HOCHO=>OH+CO+CH3OH                                1.4150e+04    2.000     13045.84

HCO+HOCHO=>OH+CO+CH2O                                   6.3000e+04    2.000     15279.95

HOCHO+CH3CO=>OH+CO+CH3CHO                               6.7500e+04    2.000     17080.28

HOCHO+CH2CHO=>OH+CO+CH3CHO                              1.1500e+04    2.000     14430.30

HOCHO+C3H3=>OH+CO+C3H4-A                                1.3500e+04    2.000     17080.28

HOCHO+HCCO=>OH+CO+CH2CO                                 2.1400e+04    2.000      7661.72

CH3O2+HOCHO=>OH+CO+CH3O2H                               3.8000e+04    2.000     15598.15

HOCHO+C2H5O2=>OH+CO+C2H5O2H                             3.8000e+04    2.000     15598.15

HOCHO+NC3H7O2=>OH+CO+C3H7OOH                            3.8000e+04    2.000     15598.15

HOCHO+IC3H7O2=>OH+CO+C3H7OOH                            3.8000e+04    2.000     15598.15

HOCHO+HCO3=>OH+CO+HCO3H                                 1.7000e+04    2.000      9072.89

HOCHO+CH3CO3=>OH+CO+CH3CO3H                             1.7000e+04    2.000      9072.89

HOCHO+CH3COCH2=>OH+CO+CH3COCH3                          1.1500e+04    2.000     10690.26

HOCHO+C6H5O=>OH+CO+C6H5OH                               2.7000e+04    2.000     15492.11

HOCHO+C6H4OH=>OH+CO+C6H5OH                              1.8500e+07    1.000      3864.72

HOCHO+C5H7=>OH+CO+LC5H8                                 1.3500e+04    2.000     18136.38

HOCHO+C7H7=>OH+CO+C7H8                                  6.7500e+03    2.000     19190.53

HOCHO+CH3C6H4=>OH+CO+C7H8                               1.8500e+07    1.000      3864.72

HOCHO+RCRESOLO=>OH+CO+CRESOL                            1.3500e+04    2.000     15810.16

HOCHO+C10H7=>OH+CO+C10H8                                1.8500e+07    1.000      3864.72

HOCHO+C6H5C2H4=>OH+CO+C6H5C2H5                          1.2500e+04    2.000     15492.11

HOCHO+C6H5CHCH3=>OH+CO+C6H5C2H5                         9.0000e+03    2.000     19190.53

HOCHO+INDENYL=>OH+CO+INDENE                             6.5000e+03    2.000     19190.53

HOCHO+C10H6CH3=>OH+CO+C10H7CH3                          1.8500e+07    1.000      3864.72

HOCHO+C6H4O=>OH+CO+C6H5O                                1.3500e+04    2.000     15492.11

HOCHO+RCATEC=>OH+CO+CATECHOL                            1.0000e+04    2.000     13898.40

HOCHO+RC7H5O3=>OH+CO+C7H6O3                             1.0000e+04    2.000     15492.11

HOCHO+RSALICPH=>OH+CO+SALICALD                          2.0000e+07    1.000      3864.72

HOCHO+RGUAIPH=>OH+CO+GUAIACOL                           2.0000e+07    1.000      3864.72

HOCHO+RCATEPH=>OH+CO+CATECHOL                           2.0000e+07    1.000      3864.72

CH3+HOCHO=>H+CO2+CH4                                    1.5000e+04    2.000      7443.70

HOCHO+C2H3=>H+CO2+C2H4                                  3.3900e+04    2.000      6239.48

HOCHO+C2H5=>H+CO2+C2H6                                  1.0000e+04    2.000      9289.16

HOCHO+NC3H7=>H+CO2+C3H8                                 6.7500e+03    2.000      9289.16

HOCHO+IC3H7=>H+CO2+C3H8                                 6.7500e+03    2.000     12725.62

HOCHO+C3H5-S=>H+CO2+C3H6                                1.3500e+04    2.000      6897.45

HOCHO+C3H5-T=>H+CO2+C3H6                                1.3500e+04    2.000      6897.45

HOCHO+C3H5-A=>H+CO2+C3H6                                2.6950e+04    2.000     15810.16

HOCHO+C4H5=>H+CO2+C4H6                                  1.3500e+04    2.000      6897.45

HOCHO+C4H71-4=>H+CO2+C4H8-1                             6.7500e+03    2.000      9181.05

HOCHO+C4H71-3=>H+CO2+C4H8-2                             1.7000e+04    2.000     16763.05

HOCHO+IC4H7=>H+CO2+IC4H8                                1.3500e+04    2.000     16763.05

HOCHO+C4H3=>H+CO2+C4H4                                  2.0450e+04    2.000      7661.72

HOCHO+C6H5=>H+CO2+C6H6                                  1.8500e+07    1.000      3864.72

HOCHO+C5H5=>H+CO2+C5H6                                  1.7000e+04    2.000     17080.28

O+HOCHO=>H+OH+CO2                                       1.1750e+06    2.000      4691.70

O2+HOCHO=>H+HO2+CO2                                     8.5000e+05    2.000     48272.65

HO2+HOCHO=>H+H2O2+CO2                                   4.0000e+05    2.000     19190.53

CH3O+HOCHO=>H+CO2+CH3OH                                 2.1400e+04    2.000      3572.50

CH2OH+HOCHO=>H+CO2+CH3OH                                1.4150e+04    2.000     13045.84

HCO+HOCHO=>H+CO2+CH2O                                   6.3000e+04    2.000     15279.95

HOCHO+CH3CO=>H+CO2+CH3CHO                               6.7500e+04    2.000     17080.28

HOCHO+CH2CHO=>H+CO2+CH3CHO                              1.1500e+04    2.000     14430.30

HOCHO+C3H3=>H+CO2+C3H4-A                                1.3500e+04    2.000     17080.28

HOCHO+HCCO=>H+CO2+CH2CO                                 2.1400e+04    2.000      7661.72

CH3O2+HOCHO=>H+CO2+CH3O2H                               3.8000e+04    2.000     15598.15

HOCHO+C2H5O2=>H+CO2+C2H5O2H                             3.8000e+04    2.000     15598.15

HOCHO+NC3H7O2=>H+CO2+C3H7OOH                            3.8000e+04    2.000     15598.15

HOCHO+IC3H7O2=>H+CO2+C3H7OOH                            3.8000e+04    2.000     15598.15

HOCHO+HCO3=>H+CO2+HCO3H                                 1.7000e+04    2.000      9072.89

HOCHO+CH3CO3=>H+CO2+CH3CO3H                             1.7000e+04    2.000      9072.89

HOCHO+CH3COCH2=>H+CO2+CH3COCH3                          1.1500e+04    2.000     10690.26

HOCHO+C6H5O=>H+CO2+C6H5OH                               2.7000e+04    2.000     15492.11

HOCHO+C6H4OH=>H+CO2+C6H5OH                              1.8500e+07    1.000      3864.72

HOCHO+C5H7=>H+CO2+LC5H8                                 1.3500e+04    2.000     18136.38

HOCHO+C7H7=>H+CO2+C7H8                                  6.7500e+03    2.000     19190.53

HOCHO+CH3C6H4=>H+CO2+C7H8                               1.8500e+07    1.000      3864.72

HOCHO+RCRESOLO=>H+CO2+CRESOL                            1.3500e+04    2.000     15810.16

HOCHO+C10H7=>H+CO2+C10H8                                1.8500e+07    1.000      3864.72

HOCHO+C6H5C2H4=>H+CO2+C6H5C2H5                          1.2500e+04    2.000     15492.11

HOCHO+C6H5CHCH3=>H+CO2+C6H5C2H5                         9.0000e+03    2.000     19190.53

HOCHO+INDENYL=>H+CO2+INDENE                             6.5000e+03    2.000     19190.53

HOCHO+C10H6CH3=>H+CO2+C10H7CH3                          1.8500e+07    1.000      3864.72

HOCHO+C6H4O=>H+CO2+C6H5O                                1.3500e+04    2.000     15492.11

HOCHO+RCATEC=>H+CO2+CATECHOL                            1.0000e+04    2.000     13898.40

HOCHO+RC7H5O3=>H+CO2+C7H6O3                             1.0000e+04    2.000     15492.11

HOCHO+RSALICPH=>H+CO2+SALICALD                          2.0000e+07    1.000      3864.72

HOCHO+RGUAIPH=>H+CO2+GUAIACOL                           2.0000e+07    1.000      3864.72

HOCHO+RCATEPH=>H+CO2+CATECHOL                           2.0000e+07    1.000      3864.72

CH3+CH3OCHO=>CH4+CH2O+HCO                               1.3500e+05    2.000      7443.70

C2H3+CH3OCHO=>CH2O+HCO+C2H4                             3.0510e+05    2.000      6239.48

C2H5+CH3OCHO=>CH2O+HCO+C2H6                             9.0000e+04    2.000      9289.16

CH3OCHO+NC3H7=>CH2O+HCO+C3H8                            6.0750e+04    2.000      9289.16

CH3OCHO+IC3H7=>CH2O+HCO+C3H8                            6.0750e+04    2.000     12725.62

CH3OCHO+C3H5-S=>CH2O+HCO+C3H6                           1.2150e+05    2.000      6897.45

CH3OCHO+C3H5-T=>CH2O+HCO+C3H6                           1.2150e+05    2.000      6897.45

CH3OCHO+C3H5-A=>CH2O+HCO+C3H6                           2.4255e+05    2.000     15810.16

CH3OCHO+C4H5=>CH2O+HCO+C4H6                             1.2150e+05    2.000      6897.45

CH3OCHO+C4H71-4=>CH2O+HCO+C4H8-1                        6.0750e+04    2.000      9181.05

CH3OCHO+C4H71-3=>CH2O+HCO+C4H8-2                        1.5300e+05    2.000     16763.05

CH3OCHO+IC4H7=>CH2O+HCO+IC4H8                           1.2150e+05    2.000     16763.05

CH3OCHO+C4H3=>CH2O+HCO+C4H4                             1.8405e+05    2.000      7661.72

CH3OCHO+C6H5=>CH2O+HCO+C6H6                             1.6650e+08    1.000      3864.72

CH3OCHO+C5H5=>CH2O+HCO+C5H6                             1.5300e+05    2.000     17080.28

O+CH3OCHO=>OH+CH2O+HCO                                  1.0575e+07    2.000      4691.70

O2+CH3OCHO=>HO2+CH2O+HCO                                7.6500e+06    2.000     48272.65

OH+CH3OCHO=>H2O+CH2O+HCO                                6.7500e+09    1.000      1540.75

HO2+CH3OCHO=>H2O2+CH2O+HCO                              3.6000e+06    2.000     19190.53

CH3O+CH3OCHO=>CH3OH+CH2O+HCO                            1.9260e+05    2.000      3572.50

CH2OH+CH3OCHO=>CH3OH+CH2O+HCO                           1.2735e+05    2.000     13045.84

HCO+CH3OCHO=>2CH2O+HCO                                  5.6700e+05    2.000     15279.95

CH3CO+CH3OCHO=>CH2O+HCO+CH3CHO                          6.0750e+05    2.000     17080.28

CH2CHO+CH3OCHO=>CH2O+HCO+CH3CHO                         1.0350e+05    2.000     14430.30

CH3OCHO+C3H3=>CH2O+HCO+C3H4-A                           1.2150e+05    2.000     17080.28

HCCO+CH3OCHO=>CH2O+HCO+CH2CO                            1.9260e+05    2.000      7661.72

CH3O2+CH3OCHO=>CH3O2H+CH2O+HCO                          3.4200e+05    2.000     15598.15

C2H5O2+CH3OCHO=>CH2O+HCO+C2H5O2H                        3.4200e+05    2.000     15598.15

CH3OCHO+NC3H7O2=>CH2O+HCO+C3H7OOH                       3.4200e+05    2.000     15598.15

CH3OCHO+IC3H7O2=>CH2O+HCO+C3H7OOH                       3.4200e+05    2.000     15598.15

CH3OCHO+HCO3=>CH2O+HCO+HCO3H                            1.5300e+05    2.000      9072.89

CH3CO3+CH3OCHO=>CH2O+HCO+CH3CO3H                        1.5300e+05    2.000      9072.89

CH3OCHO+CH3COCH2=>CH2O+HCO+CH3COCH3                     1.0350e+05    2.000     10690.26

CH3OCHO+C6H5O=>CH2O+HCO+C6H5OH                          2.4300e+05    2.000     15492.11

CH3OCHO+C6H4OH=>CH2O+HCO+C6H5OH                         1.6650e+08    1.000      3864.72

CH3OCHO+C5H7=>CH2O+HCO+LC5H8                            1.2150e+05    2.000     18136.38

CH3OCHO+C7H7=>CH2O+HCO+C7H8                             6.0750e+04    2.000     19190.53

CH3OCHO+CH3C6H4=>CH2O+HCO+C7H8                          1.6650e+08    1.000      3864.72

CH3OCHO+RCRESOLO=>CH2O+HCO+CRESOL                       1.2150e+05    2.000     15810.16

CH3OCHO+C10H7=>CH2O+HCO+C10H8                           1.6650e+08    1.000      3864.72

CH3OCHO+C6H5C2H4=>CH2O+HCO+C6H5C2H5                     1.1250e+05    2.000     15492.11

CH3OCHO+C6H5CHCH3=>CH2O+HCO+C6H5C2H5                    8.1000e+04    2.000     19190.53

CH3OCHO+INDENYL=>CH2O+HCO+INDENE                        5.8500e+04    2.000     19190.53

CH3OCHO+C10H6CH3=>CH2O+HCO+C10H7CH3                     1.6650e+08    1.000      3864.72

CH3OCHO+C6H4O=>CH2O+HCO+C6H5O                           1.2150e+05    2.000     15492.11

CH3OCHO+RCATEC=>CH2O+HCO+CATECHOL                       9.0000e+04    2.000     13898.40

CH3OCHO+RC7H5O3=>CH2O+HCO+C7H6O3                        9.0000e+04    2.000     15492.11

CH3OCHO+RSALICPH=>CH2O+HCO+SALICALD                     1.8000e+08    1.000      3864.72

CH3OCHO+RGUAIPH=>CH2O+HCO+GUAIACOL                      1.8000e+08    1.000      3864.72

CH3OCHO+RCATEPH=>CH2O+HCO+CATECHOL                      1.8000e+08    1.000      3864.72

CH3+CH3OCHO=>CH4+CH3OCO                                 4.5000e+04    2.000      7443.70

C2H3+CH3OCHO=>C2H4+CH3OCO                               1.0170e+05    2.000      6239.48

C2H5+CH3OCHO=>C2H6+CH3OCO                               3.0000e+04    2.000      9289.16

CH3OCHO+NC3H7=>CH3OCO+C3H8                              2.0250e+04    2.000      9289.16

CH3OCHO+IC3H7=>CH3OCO+C3H8                              2.0250e+04    2.000     12725.62

CH3OCHO+C3H5-S=>CH3OCO+C3H6                             4.0500e+04    2.000      6897.45

CH3OCHO+C3H5-T=>CH3OCO+C3H6                             4.0500e+04    2.000      6897.45

CH3OCHO+C3H5-A=>CH3OCO+C3H6                             8.0850e+04    2.000     15810.16

CH3OCHO+C4H5=>CH3OCO+C4H6                               4.0500e+04    2.000      6897.45

CH3OCHO+C4H71-4=>CH3OCO+C4H8-1                          2.0250e+04    2.000      9181.05

CH3OCHO+C4H71-3=>CH3OCO+C4H8-2                          5.1000e+04    2.000     16763.05

CH3OCHO+IC4H7=>CH3OCO+IC4H8                             4.0500e+04    2.000     16763.05

CH3OCHO+C4H3=>CH3OCO+C4H4                               6.1350e+04    2.000      7661.72

CH3OCHO+C6H5=>CH3OCO+C6H6                               5.5500e+07    1.000      3864.72

CH3OCHO+C5H5=>CH3OCO+C5H6                               5.1000e+04    2.000     17080.28

O+CH3OCHO=>OH+CH3OCO                                    3.5250e+06    2.000      4691.70

O2+CH3OCHO=>HO2+CH3OCO                                  2.5500e+06    2.000     48272.65

OH+CH3OCHO=>H2O+CH3OCO                                  2.2500e+09    1.000      1540.75

HO2+CH3OCHO=>H2O2+CH3OCO                                1.2000e+06    2.000     19190.53

CH3O+CH3OCHO=>CH3OH+CH3OCO                              6.4200e+04    2.000      3572.50

CH2OH+CH3OCHO=>CH3OH+CH3OCO                             4.2450e+04    2.000     13045.84

HCO+CH3OCHO=>CH2O+CH3OCO                                1.8900e+05    2.000     15279.95

CH3CO+CH3OCHO=>CH3CHO+CH3OCO                            2.0250e+05    2.000     17080.28

CH2CHO+CH3OCHO=>CH3CHO+CH3OCO                           3.4500e+04    2.000     14430.30

CH3OCHO+C3H3=>CH3OCO+C3H4-A                             4.0500e+04    2.000     17080.28

HCCO+CH3OCHO=>CH2CO+CH3OCO                              6.4200e+04    2.000      7661.72

CH3O2+CH3OCHO=>CH3O2H+CH3OCO                            1.1400e+05    2.000     15598.15

C2H5O2+CH3OCHO=>C2H5O2H+CH3OCO                          1.1400e+05    2.000     15598.15

CH3OCHO+NC3H7O2=>CH3OCO+C3H7OOH                         1.1400e+05    2.000     15598.15

CH3OCHO+IC3H7O2=>CH3OCO+C3H7OOH                         1.1400e+05    2.000     15598.15

CH3OCHO+HCO3=>CH3OCO+HCO3H                              5.1000e+04    2.000      9072.89

CH3CO3+CH3OCHO=>CH3CO3H+CH3OCO                          5.1000e+04    2.000      9072.89

CH3OCHO+CH3COCH2=>CH3OCO+CH3COCH3                       3.4500e+04    2.000     10690.26

CH3OCHO+C6H5O=>CH3OCO+C6H5OH                            8.1000e+04    2.000     15492.11

CH3OCHO+C6H4OH=>CH3OCO+C6H5OH                           5.5500e+07    1.000      3864.72

CH3OCHO+C5H7=>CH3OCO+LC5H8                              4.0500e+04    2.000     18136.38

CH3OCHO+C7H7=>CH3OCO+C7H8                               2.0250e+04    2.000     19190.53

CH3OCHO+CH3C6H4=>CH3OCO+C7H8                            5.5500e+07    1.000      3864.72

CH3OCHO+RCRESOLO=>CH3OCO+CRESOL                         4.0500e+04    2.000     15810.16

CH3OCHO+C10H7=>CH3OCO+C10H8                             5.5500e+07    1.000      3864.72

CH3OCHO+C6H5C2H4=>CH3OCO+C6H5C2H5                       3.7500e+04    2.000     15492.11

CH3OCHO+C6H5CHCH3=>CH3OCO+C6H5C2H5                      2.7000e+04    2.000     19190.53

CH3OCHO+INDENYL=>CH3OCO+INDENE                          1.9500e+04    2.000     19190.53

CH3OCHO+C10H6CH3=>CH3OCO+C10H7CH3                       5.5500e+07    1.000      3864.72

CH3OCHO+C6H4O=>CH3OCO+C6H5O                             4.0500e+04    2.000     15492.11

CH3OCHO+RCATEC=>CH3OCO+CATECHOL                         3.0000e+04    2.000     13898.40

CH3OCHO+RC7H5O3=>CH3OCO+C7H6O3                          3.0000e+04    2.000     15492.11

CH3OCHO+RSALICPH=>CH3OCO+SALICALD                       6.0000e+07    1.000      3864.72

CH3OCHO+RGUAIPH=>CH3OCO+GUAIACOL                        6.0000e+07    1.000      3864.72

CH3OCHO+RCATEPH=>CH3OCO+CATECHOL                        6.0000e+07    1.000      3864.72

CH3O2H+C3H5-S=>CH3O2+C3H6                               5.4000e+04    2.000      4500.00

CH3O2H+C3H5-T=>CH3O2+C3H6                               5.4000e+04    2.000      4500.00

CH3O2H+C4H5=>CH3O2+C4H6                                 5.4000e+04    2.000      5002.44

CH3O2H+C4H71-3=>CH3O2+C4H8-2                            6.8000e+04    2.000     13700.00

CH3O2H+C4H3=>CH3O2+C4H4                                 8.1800e+04    2.000      5681.21

CH3O2H+C6H5=>CH3O2+C6H6                                 7.4000e+07    1.000      2502.44

CH3O2H+C5H5=>CH3O2+C5H6                                 6.8000e+04    2.000     14000.00

O+CH3O2H=>OH+CH3O2                                      4.7000e+06    2.000      2500.00

OH+CH3O2H=>H2O+CH3O2                                    3.0000e+09    1.000       941.66

CH3O2H+CH3O=>CH3O2+CH3OH                                8.5600e+04    2.000      1698.15

CH3O2H+CH2CHO=>CH3O2+CH3CHO                             4.6000e+04    2.000     11379.70

CH3O2H+HCCO=>CH3O2+CH2CO                                8.5600e+04    2.000      5702.44

CH3O2H+C2H5O2=>CH3O2+C2H5O2H                            1.5200e+05    2.000     12600.00

CH3O2H+NC3H7O2=>CH3O2+C3H7OOH                           1.5200e+05    2.000     12500.93

CH3O2H+IC3H7O2=>CH3O2+C3H7OOH                           1.5200e+05    2.000     12500.93

CH3O2H+HCO3=>CH3O2+HCO3H                                6.8000e+04    2.000      6500.00

CH3O2H+CH3CO3=>CH3O2+CH3CO3H                            6.8000e+04    2.000      6500.00

CH3O2H+C6H5O=>CH3O2+C6H5OH                              1.0800e+05    2.000     12379.70

CH3O2H+C5H7=>CH3O2+LC5H8                                5.4000e+04    2.000     15000.00

CH3O2H+C7H7=>CH3O2+C7H8                                 2.7000e+04    2.000     16502.44

CH3O2H+CH3C6H4=>CH3O2+C7H8                              7.4000e+07    1.000      2502.44

CH3O2H+RCRESOLO=>CH3O2+CRESOL                           5.4000e+04    2.000     12800.00

CH3O2H+C10H7=>CH3O2+C10H8                               7.4000e+07    1.000      2502.44

CH3O2H+C6H5C2H4=>CH3O2+C6H5C2H5                         5.0000e+04    2.000     12500.00

CH3O2H+C6H5CHCH3=>CH3O2+C6H5C2H5                        3.6000e+04    2.000     16000.00

CH3O2H+INDENYL=>CH3O2+INDENE                            2.6000e+04    2.000     16000.00

CH3O2H+C10H6CH3=>CH3O2+C10H7CH3                         7.4000e+07    1.000      2000.00

CH3O2H+C6H4O=>CH3O2+C6H5O                               5.4000e+04    2.000     12500.00

CH3O2H+RCATEC=>CH3O2+CATECHOL                           4.0000e+04    2.000     10879.70

CH3O2H+RC7H5O3=>CH3O2+C7H6O3                            4.0000e+04    2.000     12379.70

CH3O2H+RSALICPH=>CH3O2+SALICALD                         8.0000e+07    1.000      2000.00

CH3O2H+RGUAIPH=>CH3O2+GUAIACOL                          8.0000e+07    1.000      2198.15

CH3O2H+RCATEPH=>CH3O2+CATECHOL                          8.0000e+07    1.000      1879.70

H+C2H5O2H=>H2+0.5OH+0.5C2H5O2+0.5CH3CHO                 1.2000e+07    2.000      4000.00

CH3+C2H5O2H=>0.5OH+CH4+0.5C2H5O2+0.5CH3CHO              1.2000e+05    2.000      5000.00

C2H5O2H+C2H3=>0.5OH+0.5C2H5O2+C2H4+0.5CH3CHO            2.7120e+05    2.000      3900.00

C2H5+C2H5O2H=>0.5OH+C2H6+0.5C2H5O2+0.5CH3CHO            8.0000e+04    2.000      6700.00

C2H5O2H+NC3H7=>0.5OH+0.5C2H5O2+0.5CH3CHO+C3H8           5.4000e+04    2.000      6700.00

C2H5O2H+IC3H7=>0.5OH+0.5C2H5O2+0.5CH3CHO+C3H8           5.4000e+04    2.000      9900.00

C2H5O2H+C3H5-S=>0.5OH+0.5C2H5O2+0.5CH3CHO+C3H6          1.0800e+05    2.000      4500.00

C2H5O2H+C3H5-T=>0.5OH+0.5C2H5O2+0.5CH3CHO+C3H6          1.0800e+05    2.000      4500.00

C2H5O2H+C3H5-A=>0.5OH+0.5C2H5O2+0.5CH3CHO+C3H6          2.1560e+05    2.000     12800.00

C2H5O2H+C4H5=>0.5OH+0.5C2H5O2+0.5CH3CHO+C4H6            1.0800e+05    2.000      4500.00

C2H5O2H+C4H71-4=>0.5OH+0.5C2H5O2+0.5CH3CHO+C4H8-1       5.4000e+04    2.000      6600.00

C2H5O2H+C4H71-3=>0.5OH+0.5C2H5O2+0.5CH3CHO+C4H8-2       1.3600e+05    2.000     13700.00

C2H5O2H+IC4H7=>0.5OH+0.5C2H5O2+0.5CH3CHO+IC4H8          1.0800e+05    2.000     13700.00

C2H5O2H+C4H3=>0.5OH+0.5C2H5O2+0.5CH3CHO+C4H4            1.6360e+05    2.000      5200.00

C2H5O2H+C6H5=>0.5OH+0.5C2H5O2+0.5CH3CHO+C6H6            1.4800e+08    1.000      2000.00

C2H5O2H+C5H5=>0.5OH+0.5C2H5O2+0.5CH3CHO+C5H6            1.3600e+05    2.000     14000.00

O+C2H5O2H=>1.5OH+0.5C2H5O2+0.5CH3CHO                    9.4000e+06    2.000      2500.00

O2+C2H5O2H=>0.5OH+HO2+0.5C2H5O2+0.5CH3CHO               6.8000e+06    2.000     44000.00

OH+C2H5O2H=>H2O+0.5OH+0.5C2H5O2+0.5CH3CHO               6.0000e+09    1.000        50.00

HO2+C2H5O2H=>0.5OH+H2O2+0.5C2H5O2+0.5CH3CHO             3.2000e+06    2.000     16000.00

CH3O+C2H5O2H=>0.5OH+CH3OH+0.5C2H5O2+0.5CH3CHO           1.7120e+05    2.000      1500.00

CH2OH+C2H5O2H=>0.5OH+CH3OH+0.5C2H5O2+0.5CH3CHO          1.1320e+05    2.000     10200.00

HCO+C2H5O2H=>0.5OH+CH2O+0.5C2H5O2+0.5CH3CHO             5.0400e+05    2.000     12300.00

C2H5O2H+CH3CO=>0.5OH+0.5C2H5O2+1.5CH3CHO                5.4000e+05    2.000     14000.00

C2H5O2H+CH2CHO=>0.5OH+0.5C2H5O2+1.5CH3CHO               9.2000e+04    2.000     11500.00

C2H5O2H+C3H3=>0.5OH+0.5C2H5O2+0.5CH3CHO+C3H4-A          1.0800e+05    2.000     14000.00

C2H5O2H+HCCO=>0.5OH+0.5C2H5O2+0.5CH3CHO+CH2CO           1.7120e+05    2.000      5200.00

CH3O2+C2H5O2H=>0.5OH+CH3O2H+0.5C2H5O2+0.5CH3CHO         3.0400e+05    2.000     12600.00

C2H5O2H+C2H5O2=>0.5OH+C2H5O2H+0.5C2H5O2+0.5CH3CHO       3.0400e+05    2.000     12600.00

C2H5O2H+NC3H7O2=>0.5OH+0.5C2H5O2+0.5CH3CHO+C3H7OOH      3.0400e+05    2.000     12600.00

C2H5O2H+IC3H7O2=>0.5OH+0.5C2H5O2+0.5CH3CHO+C3H7OOH      3.0400e+05    2.000     12600.00

C2H5O2H+HCO3=>0.5OH+0.5C2H5O2+0.5CH3CHO+HCO3H           1.3600e+05    2.000      6500.00

C2H5O2H+CH3CO3=>0.5OH+0.5C2H5O2+0.5CH3CHO+CH3CO3H       1.3600e+05    2.000      6500.00

C2H5O2H+CH3COCH2=>0.5OH+0.5C2H5O2+0.5CH3CHO+CH3COCH3    9.2000e+04    2.000      8000.00

C2H5O2H+C6H5O=>0.5OH+0.5C2H5O2+0.5CH3CHO+C6H5OH         2.1600e+05    2.000     12500.00

C2H5O2H+C6H4OH=>0.5OH+0.5C2H5O2+0.5CH3CHO+C6H5OH        1.4800e+08    1.000      2000.00

C2H5O2H+C5H7=>0.5OH+0.5C2H5O2+0.5CH3CHO+LC5H8           1.0800e+05    2.000     15000.00

C2H5O2H+C7H7=>0.5OH+0.5C2H5O2+0.5CH3CHO+C7H8            5.4000e+04    2.000     16000.00

C2H5O2H+CH3C6H4=>0.5OH+0.5C2H5O2+0.5CH3CHO+C7H8         1.4800e+08    1.000      2000.00

C2H5O2H+RCRESOLO=>0.5OH+0.5C2H5O2+0.5CH3CHO+CRESOL      1.0800e+05    2.000     12800.00

C2H5O2H+C10H7=>0.5OH+0.5C2H5O2+0.5CH3CHO+C10H8          1.4800e+08    1.000      2000.00

C2H5O2H+C6H5C2H4=>0.5OH+0.5C2H5O2+0.5CH3CHO+C6H5C2H5    1.0000e+05    2.000     12500.00

C2H5O2H+C6H5CHCH3=>0.5OH+0.5C2H5O2+0.5CH3CHO+C6H5C2H5   7.2000e+04    2.000     16000.00

C2H5O2H+INDENYL=>0.5OH+0.5C2H5O2+0.5CH3CHO+INDENE       5.2000e+04    2.000     16000.00

C2H5O2H+C10H6CH3=>0.5OH+0.5C2H5O2+0.5CH3CHO+C10H7CH3    1.4800e+08    1.000      2000.00

C2H5O2H+C6H4O=>0.5OH+0.5C2H5O2+0.5CH3CHO+C6H5O          1.0800e+05    2.000     12500.00

C2H5O2H+RCATEC=>0.5OH+0.5C2H5O2+0.5CH3CHO+CATECHOL      8.0000e+04    2.000     11000.00

C2H5O2H+RC7H5O3=>0.5OH+0.5C2H5O2+0.5CH3CHO+C7H6O3       8.0000e+04    2.000     12500.00

C2H5O2H+RSALICPH=>0.5OH+0.5C2H5O2+0.5CH3CHO+SALICALD    1.6000e+08    1.000      2000.00

C2H5O2H+RGUAIPH=>0.5OH+0.5C2H5O2+0.5CH3CHO+GUAIACOL     1.6000e+08    1.000      2000.00

C2H5O2H+RCATEPH=>0.5OH+0.5C2H5O2+0.5CH3CHO+CATECHOL     1.6000e+08    1.000      2000.00

H+C2H3CHO=>H2+CO+C2H3                                   2.1600e+07    2.000      2573.61

CH3+C2H3CHO=>CO+CH4+C2H3                                2.1600e+05    2.000      3516.32

C2H3+C2H3CHO=>CO+C2H4+C2H3                              4.8816e+05    2.000      2479.60

C2H5+C2H3CHO=>CO+C2H6+C2H3                              1.4400e+05    2.000      5128.01

NC3H7+C2H3CHO=>CO+C2H3+C3H8                             9.7200e+04    2.000      5128.01

IC3H7+C2H3CHO=>CO+C2H3+C3H8                             9.7200e+04    2.000      8184.45

C3H5-S+C2H3CHO=>CO+C2H3+C3H6                            1.9440e+05    2.000      3044.41

C3H5-T+C2H3CHO=>CO+C2H3+C3H6                            1.9440e+05    2.000      3044.41

C3H5-A+C2H3CHO=>CO+C2H3+C3H6                            3.8808e+05    2.000     10972.41

C2H3CHO+C4H5=>CO+C2H3+C4H6                              1.9440e+05    2.000      3044.41

C2H3CHO+C4H71-4=>CO+C2H3+C4H8-1                         9.7200e+04    2.000      5032.93

C2H3CHO+C4H71-3=>CO+C2H3+C4H8-2                         2.4480e+05    2.000     11840.29

C2H3CHO+IC4H7=>CO+C2H3+IC4H8                            1.9440e+05    2.000     11840.29

C2H3CHO+C4H3=>CO+C2H3+C4H4                              2.9448e+05    2.000      3705.38

C2H3CHO+C6H5=>CO+C2H3+C6H6                              2.6640e+08    1.000       867.85

C2H3CHO+C5H5=>CO+C2H3+C5H6                              2.4480e+05    2.000     12129.83

O+C2H3CHO=>OH+CO+C2H3                                   1.6920e+07    2.000      1169.32

O2+C2H3CHO=>HO2+CO+C2H3                                 1.2240e+07    2.000     41405.89

HO2+C2H3CHO=>H2O2+CO+C2H3                               5.7600e+06    2.000     14062.89

CH3O+C2H3CHO=>CO+CH3OH+C2H3                             3.0816e+05    2.000       241.70

CH2OH+C2H3CHO=>CO+CH3OH+C2H3                            2.0376e+05    2.000      8472.17

HCO+C2H3CHO=>CO+CH2O+C2H3                               9.0720e+05    2.000     10490.75

CH3CO+C2H3CHO=>CO+C2H3+CH3CHO                           9.7200e+05    2.000     12129.83

CH2CHO+C2H3CHO=>CO+C2H3+CH3CHO                          1.6560e+05    2.000      9720.89

C3H3+C2H3CHO=>CO+C2H3+C3H4-A                            1.9440e+05    2.000     12129.83

HCCO+C2H3CHO=>CO+C2H3+CH2CO                             3.0816e+05    2.000      3705.38

CH3O2+C2H3CHO=>CO+CH3O2H+C2H3                           5.4720e+05    2.000     10779.70

C2H5O2+C2H3CHO=>CO+C2H5O2H+C2H3                         5.4720e+05    2.000     10779.70

C2H3CHO+NC3H7O2=>CO+C2H3+C3H7OOH                        5.4720e+05    2.000     10779.70

C2H3CHO+IC3H7O2=>CO+C2H3+C3H7OOH                        5.4720e+05    2.000     10779.70

C2H3CHO+HCO3=>CO+C2H3+HCO3H                             2.4480e+05    2.000      4937.89

CH3CO3+C2H3CHO=>CO+C2H3+CH3CO3H                         2.4480e+05    2.000      4937.89

C2H3CHO+CH3COCH2=>CO+C2H3+CH3COCH3                      1.6560e+05    2.000      6366.63

C2H3CHO+C6H5O=>CO+C2H3+C6H5OH                           3.8880e+05    2.000     10683.36

C2H3CHO+C6H4OH=>CO+C2H3+C6H5OH                          2.6640e+08    1.000       867.85

C2H3CHO+C5H7=>CO+C2H3+LC5H8                             1.9440e+05    2.000     13095.77

C2H3CHO+C7H7=>CO+C2H3+C7H8                              9.7200e+04    2.000     14062.89

C2H3CHO+CH3C6H4=>CO+C2H3+C7H8                           2.6640e+08    1.000       867.85

C2H3CHO+RCRESOLO=>CO+C2H3+CRESOL                        1.9440e+05    2.000     10972.41

C2H3CHO+C10H7=>CO+C2H3+C10H8                            2.6640e+08    1.000       867.85

C2H3CHO+C6H5C2H4=>CO+C2H3+C6H5C2H5                      1.8000e+05    2.000     10683.36

C2H3CHO+C6H5CHCH3=>CO+C2H3+C6H5C2H5                     1.2960e+05    2.000     14062.89

C2H3CHO+INDENYL=>CO+C2H3+INDENE                         9.3600e+04    2.000     14062.89

C2H3CHO+C10H6CH3=>CO+C2H3+C10H7CH3                      2.6640e+08    1.000       867.85

C2H3CHO+C6H4O=>CO+C2H3+C6H5O                            1.9440e+05    2.000     10683.36

C2H3CHO+RCATEC=>CO+C2H3+CATECHOL                        1.4400e+05    2.000      9240.26

C2H3CHO+RC7H5O3=>CO+C2H3+C7H6O3                         1.4400e+05    2.000     10683.36

C2H3CHO+RSALICPH=>CO+C2H3+SALICALD                      2.8800e+08    1.000       867.85

C2H3CHO+RGUAIPH=>CO+C2H3+GUAIACOL                       2.8800e+08    1.000       867.85

C2H3CHO+RCATEPH=>CO+C2H3+CATECHOL                       2.8800e+08    1.000       867.85

H+C3H6O=>H2+0.3HCO+0.3C2H4+0.7CH3COCH2                  4.5000e+06    2.000      4000.00

CH3+C3H6O=>CH4+0.3HCO+0.3C2H4+0.7CH3COCH2               4.5000e+04    2.000      5000.00

C2H3+C3H6O=>0.3HCO+1.3C2H4+0.7CH3COCH2                  1.0170e+05    2.000      3900.00

C2H5+C3H6O=>0.3HCO+C2H6+0.3C2H4+0.7CH3COCH2             3.0000e+04    2.000      6700.00

NC3H7+C3H6O=>0.3HCO+0.3C2H4+C3H8+0.7CH3COCH2            2.0250e+04    2.000      6700.00

IC3H7+C3H6O=>0.3HCO+0.3C2H4+C3H8+0.7CH3COCH2            2.0250e+04    2.000      9900.00

C3H5-S+C3H6O=>0.3HCO+0.3C2H4+C3H6+0.7CH3COCH2           4.0500e+04    2.000      4500.00

C3H5-T+C3H6O=>0.3HCO+0.3C2H4+C3H6+0.7CH3COCH2           4.0500e+04    2.000      4500.00

C3H5-A+C3H6O=>0.3HCO+0.3C2H4+C3H6+0.7CH3COCH2           8.0850e+04    2.000     12800.00

C3H6O+C4H5=>0.3HCO+0.3C2H4+0.7CH3COCH2+C4H6             4.0500e+04    2.000      4500.00

C3H6O+C4H71-4=>0.3HCO+0.3C2H4+0.7CH3COCH2+C4H8-1        2.0250e+04    2.000      6600.00

C3H6O+C4H71-3=>0.3HCO+0.3C2H4+0.7CH3COCH2+C4H8-2        5.1000e+04    2.000     13700.00

C3H6O+IC4H7=>0.3HCO+0.3C2H4+0.7CH3COCH2+IC4H8           4.0500e+04    2.000     13700.00

C3H6O+C4H3=>0.3HCO+0.3C2H4+0.7CH3COCH2+C4H4             6.1350e+04    2.000      5200.00

C3H6O+C6H5=>0.3HCO+0.3C2H4+0.7CH3COCH2+C6H6             5.5500e+07    1.000      2000.00

C3H6O+C5H5=>0.3HCO+0.3C2H4+0.7CH3COCH2+C5H6             5.1000e+04    2.000     14000.00

O+C3H6O=>OH+0.3HCO+0.3C2H4+0.7CH3COCH2                  3.5250e+06    2.000      2500.00

O2+C3H6O=>HO2+0.3HCO+0.3C2H4+0.7CH3COCH2                2.5500e+06    2.000     44000.00

OH+C3H6O=>H2O+0.3HCO+0.3C2H4+0.7CH3COCH2                2.2500e+09    1.000        50.00

HO2+C3H6O=>H2O2+0.3HCO+0.3C2H4+0.7CH3COCH2              1.2000e+06    2.000     16000.00

CH3O+C3H6O=>CH3OH+0.3HCO+0.3C2H4+0.7CH3COCH2            6.4200e+04    2.000      1500.00

CH2OH+C3H6O=>CH3OH+0.3HCO+0.3C2H4+0.7CH3COCH2           4.2450e+04    2.000     10200.00

HCO+C3H6O=>CH2O+0.3HCO+0.3C2H4+0.7CH3COCH2              1.8900e+05    2.000     12300.00

CH3CO+C3H6O=>0.3HCO+0.3C2H4+CH3CHO+0.7CH3COCH2          2.0250e+05    2.000     14000.00

CH2CHO+C3H6O=>0.3HCO+0.3C2H4+CH3CHO+0.7CH3COCH2         3.4500e+04    2.000     11500.00

C3H6O+C3H3=>0.3HCO+0.3C2H4+C3H4-A+0.7CH3COCH2           4.0500e+04    2.000     14000.00

HCCO+C3H6O=>0.3HCO+0.3C2H4+CH2CO+0.7CH3COCH2            6.4200e+04    2.000      5200.00

CH3O2+C3H6O=>CH3O2H+0.3HCO+0.3C2H4+0.7CH3COCH2          1.1400e+05    2.000     12600.00

C2H5O2+C3H6O=>0.3HCO+C2H5O2H+0.3C2H4+0.7CH3COCH2        1.1400e+05    2.000     12600.00

C3H6O+NC3H7O2=>0.3HCO+0.3C2H4+0.7CH3COCH2+C3H7OOH       1.1400e+05    2.000     12600.00

C3H6O+IC3H7O2=>0.3HCO+0.3C2H4+0.7CH3COCH2+C3H7OOH       1.1400e+05    2.000     12600.00

C3H6O+HCO3=>0.3HCO+0.3C2H4+0.7CH3COCH2+HCO3H            5.1000e+04    2.000      6500.00

CH3CO3+C3H6O=>0.3HCO+0.3C2H4+CH3CO3H+0.7CH3COCH2        5.1000e+04    2.000      6500.00

C3H6O+CH3COCH2=>0.3HCO+0.3C2H4+CH3COCH3+0.7CH3COCH2     3.4500e+04    2.000      8000.00

C3H6O+C6H5O=>0.3HCO+0.3C2H4+0.7CH3COCH2+C6H5OH          8.1000e+04    2.000     12500.00

C3H6O+C6H4OH=>0.3HCO+0.3C2H4+0.7CH3COCH2+C6H5OH         5.5500e+07    1.000      2000.00

C3H6O+C5H7=>0.3HCO+0.3C2H4+0.7CH3COCH2+LC5H8            4.0500e+04    2.000     15000.00

C3H6O+C7H7=>0.3HCO+0.3C2H4+0.7CH3COCH2+C7H8             2.0250e+04    2.000     16000.00

C3H6O+CH3C6H4=>0.3HCO+0.3C2H4+0.7CH3COCH2+C7H8          5.5500e+07    1.000      2000.00

C3H6O+RCRESOLO=>0.3HCO+0.3C2H4+0.7CH3COCH2+CRESOL       4.0500e+04    2.000     12800.00

C3H6O+C10H7=>0.3HCO+0.3C2H4+0.7CH3COCH2+C10H8           5.5500e+07    1.000      2000.00

C3H6O+C6H5C2H4=>0.3HCO+0.3C2H4+0.7CH3COCH2+C6H5C2H5     3.7500e+04    2.000     12500.00

C3H6O+C6H5CHCH3=>0.3HCO+0.3C2H4+0.7CH3COCH2+C6H5C2H5    2.7000e+04    2.000     16000.00

C3H6O+INDENYL=>0.3HCO+0.3C2H4+0.7CH3COCH2+INDENE        1.9500e+04    2.000     16000.00

C3H6O+C10H6CH3=>0.3HCO+0.3C2H4+0.7CH3COCH2+C10H7CH3     5.5500e+07    1.000      2000.00

C3H6O+C6H4O=>0.3HCO+0.3C2H4+0.7CH3COCH2+C6H5O           4.0500e+04    2.000     12500.00

C3H6O+RCATEC=>0.3HCO+0.3C2H4+0.7CH3COCH2+CATECHOL       3.0000e+04    2.000     11000.00

C3H6O+RC7H5O3=>0.3HCO+0.3C2H4+0.7CH3COCH2+C7H6O3        3.0000e+04    2.000     12500.00

C3H6O+RSALICPH=>0.3HCO+0.3C2H4+0.7CH3COCH2+SALICALD     6.0000e+07    1.000      2000.00

C3H6O+RGUAIPH=>0.3HCO+0.3C2H4+0.7CH3COCH2+GUAIACOL      6.0000e+07    1.000      2000.00

C3H6O+RCATEPH=>0.3HCO+0.3C2H4+0.7CH3COCH2+CATECHOL      6.0000e+07    1.000      2000.00

H+C3H6O=>H2+H+C2H3CHO                                   4.5000e+06    2.000      4000.00

CH3+C3H6O=>H+CH4+C2H3CHO                                4.5000e+04    2.000      5000.00

C2H3+C3H6O=>H+C2H4+C2H3CHO                              1.0170e+05    2.000      3900.00

C2H5+C3H6O=>H+C2H6+C2H3CHO                              3.0000e+04    2.000      6700.00

NC3H7+C3H6O=>H+C3H8+C2H3CHO                             2.0250e+04    2.000      6700.00

IC3H7+C3H6O=>H+C3H8+C2H3CHO                             2.0250e+04    2.000      9900.00

C3H5-S+C3H6O=>H+C3H6+C2H3CHO                            4.0500e+04    2.000      4500.00

C3H5-T+C3H6O=>H+C3H6+C2H3CHO                            4.0500e+04    2.000      4500.00

C3H5-A+C3H6O=>H+C3H6+C2H3CHO                            8.0850e+04    2.000     12800.00

C3H6O+C4H5=>H+C2H3CHO+C4H6                              4.0500e+04    2.000      4500.00

C3H6O+C4H71-4=>H+C2H3CHO+C4H8-1                         2.0250e+04    2.000      6600.00

C3H6O+C4H71-3=>H+C2H3CHO+C4H8-2                         5.1000e+04    2.000     13700.00

C3H6O+IC4H7=>H+C2H3CHO+IC4H8                            4.0500e+04    2.000     13700.00

C3H6O+C4H3=>H+C2H3CHO+C4H4                              6.1350e+04    2.000      5200.00

C3H6O+C6H5=>H+C2H3CHO+C6H6                              5.5500e+07    1.000      2000.00

C3H6O+C5H5=>H+C2H3CHO+C5H6                              5.1000e+04    2.000     14000.00

O+C3H6O=>H+OH+C2H3CHO                                   3.5250e+06    2.000      2500.00

O2+C3H6O=>H+HO2+C2H3CHO                                 2.5500e+06    2.000     44000.00

OH+C3H6O=>H+H2O+C2H3CHO                                 2.2500e+09    1.000        50.00

HO2+C3H6O=>H+H2O2+C2H3CHO                               1.2000e+06    2.000     16000.00

CH3O+C3H6O=>H+CH3OH+C2H3CHO                             6.4200e+04    2.000      1500.00

CH2OH+C3H6O=>H+CH3OH+C2H3CHO                            4.2450e+04    2.000     10200.00

HCO+C3H6O=>H+CH2O+C2H3CHO                               1.8900e+05    2.000     12300.00

CH3CO+C3H6O=>H+CH3CHO+C2H3CHO                           2.0250e+05    2.000     14000.00

CH2CHO+C3H6O=>H+CH3CHO+C2H3CHO                          3.4500e+04    2.000     11500.00

C3H6O+C3H3=>H+C3H4-A+C2H3CHO                            4.0500e+04    2.000     14000.00

HCCO+C3H6O=>H+CH2CO+C2H3CHO                             6.4200e+04    2.000      5200.00

CH3O2+C3H6O=>H+CH3O2H+C2H3CHO                           1.1400e+05    2.000     12600.00

C2H5O2+C3H6O=>H+C2H5O2H+C2H3CHO                         1.1400e+05    2.000     12600.00

C3H6O+NC3H7O2=>H+C2H3CHO+C3H7OOH                        1.1400e+05    2.000     12600.00

C3H6O+IC3H7O2=>H+C2H3CHO+C3H7OOH                        1.1400e+05    2.000     12600.00

C3H6O+HCO3=>H+C2H3CHO+HCO3H                             5.1000e+04    2.000      6500.00

CH3CO3+C3H6O=>H+CH3CO3H+C2H3CHO                         5.1000e+04    2.000      6500.00

C3H6O+CH3COCH2=>H+C2H3CHO+CH3COCH3                      3.4500e+04    2.000      8000.00

C3H6O+C6H5O=>H+C2H3CHO+C6H5OH                           8.1000e+04    2.000     12500.00

C3H6O+C6H4OH=>H+C2H3CHO+C6H5OH                          5.5500e+07    1.000      2000.00

C3H6O+C5H7=>H+C2H3CHO+LC5H8                             4.0500e+04    2.000     15000.00

C3H6O+C7H7=>H+C2H3CHO+C7H8                              2.0250e+04    2.000     16000.00

C3H6O+CH3C6H4=>H+C2H3CHO+C7H8                           5.5500e+07    1.000      2000.00

C3H6O+RCRESOLO=>H+C2H3CHO+CRESOL                        4.0500e+04    2.000     12800.00

C3H6O+C10H7=>H+C2H3CHO+C10H8                            5.5500e+07    1.000      2000.00

C3H6O+C6H5C2H4=>H+C2H3CHO+C6H5C2H5                      3.7500e+04    2.000     12500.00

C3H6O+C6H5CHCH3=>H+C2H3CHO+C6H5C2H5                     2.7000e+04    2.000     16000.00

C3H6O+INDENYL=>H+C2H3CHO+INDENE                         1.9500e+04    2.000     16000.00

C3H6O+C10H6CH3=>H+C2H3CHO+C10H7CH3                      5.5500e+07    1.000      2000.00

C3H6O+C6H4O=>H+C2H3CHO+C6H5O                            4.0500e+04    2.000     12500.00

C3H6O+RCATEC=>H+C2H3CHO+CATECHOL                        3.0000e+04    2.000     11000.00

C3H6O+RC7H5O3=>H+C2H3CHO+C7H6O3                         3.0000e+04    2.000     12500.00

C3H6O+RSALICPH=>H+C2H3CHO+SALICALD                      6.0000e+07    1.000      2000.00

C3H6O+RGUAIPH=>H+C2H3CHO+GUAIACOL                       6.0000e+07    1.000      2000.00

C3H6O+RCATEPH=>H+C2H3CHO+CATECHOL                       6.0000e+07    1.000      2000.00

C2H3+C4H4=>C2H4+C4H3                                    9.4920e+05    2.000      8723.82

C2H5+C4H4=>C2H6+C4H3                                    2.8000e+05    2.000     12649.68

NC3H7+C4H4=>C3H8+C4H3                                   1.8900e+05    2.000     12649.68

IC3H7+C4H4=>C3H8+C4H3                                   1.8900e+05    2.000     16423.94

C3H5-S+C4H4=>C3H6+C4H3                                  3.7800e+05    2.000     10322.38

C3H5-T+C4H4=>C3H6+C4H3                                  3.7800e+05    2.000     10322.38

C3H5-A+C4H4=>C3H6+C4H3                                  7.5460e+05    2.000     20110.38

C4H5+C4H4=>C4H6+C4H3                                    3.7800e+05    2.000      9464.60

C4H71-4+C4H4=>C4H8-1+C4H3                               1.8900e+05    2.000     12868.27

C4H71-3+C4H4=>C4H8-2+C4H3                               4.7600e+05    2.000     21138.84

IC4H7+C4H4=>IC4H8+C4H3                                  3.7800e+05    2.000     21138.84

C4H4+C6H5=>C4H3+C6H6                                    5.1800e+08    1.000      5670.82

C4H4+C5H5=>C4H3+C5H6                                    4.7600e+05    2.000     21480.69

O+C4H4=>OH+C4H3                                         3.2900e+07    2.000      7822.71

HO2+C4H4=>H2O2+C4H3                                     1.1200e+07    2.000     24334.38

CH3O+C4H4=>CH3OH+C4H3                                   5.9920e+05    2.000      6194.94

CH2OH+C4H4=>CH3OH+C4H3                                  3.9620e+05    2.000     16773.04

HCO+C4H4=>CH2O+C4H3                                     1.7640e+06    2.000     19742.40

CH3CO+C4H4=>CH3CHO+C4H3                                 1.8900e+06    2.000     21686.08

CH2CHO+C4H4=>CH3CHO+C4H3                                3.2200e+05    2.000     18821.83

C3H3+C4H4=>C3H4-A+C4H3                                  3.7800e+05    2.000     20622.91

HCCO+C4H4=>CH2CO+C4H3                                   5.9920e+05    2.000     10320.68

CH3O2+C4H4=>CH3O2H+C4H3                                 1.0640e+06    2.000     19881.21

C2H5O2+C4H4=>C2H5O2H+C4H3                               1.0640e+06    2.000     19881.21

C4H4+NC3H7O2=>C4H3+C3H7OOH                              1.0640e+06    2.000     20050.35

C4H4+IC3H7O2=>C4H3+C3H7OOH                              1.0640e+06    2.000     20050.35

C4H4+HCO3=>C4H3+HCO3H                                   4.7600e+05    2.000     12748.45

CH3CO3+C4H4=>CH3CO3H+C4H3                               4.7600e+05    2.000     12748.45

CH3COCH2+C4H4=>CH3COCH3+C4H3                            3.2200e+05    2.000     14533.50

C4H4+C6H5O=>C4H3+C6H5OH                                 7.5600e+05    2.000     19971.93

C4H4+C6H4OH=>C4H3+C6H5OH                                5.1800e+08    1.000      6733.99

C4H4+C5H7=>C4H3+LC5H8                                   3.7800e+05    2.000     22616.91

C4H4+C7H7=>C4H3+C7H8                                    1.8900e+05    2.000     22890.65

C4H4+CH3C6H4=>C4H3+C7H8                                 5.1800e+08    1.000      5670.82

C4H4+RCRESOLO=>C4H3+CRESOL                              3.7800e+05    2.000     20110.38

C4H4+C10H7=>C4H3+C10H8                                  5.1800e+08    1.000      5670.82

C4H4+C6H5C2H4=>C4H3+C6H5C2H5                            3.5000e+05    2.000     19766.54

C4H4+C6H5CHCH3=>C4H3+C6H5C2H5                           2.5200e+05    2.000     23748.43

C4H4+INDENYL=>C4H3+INDENE                               1.8200e+05    2.000     23748.43

C4H4+C10H6CH3=>C4H3+C10H7CH3                            5.1800e+08    1.000      6528.60

C4H4+C6H4O=>C4H3+C6H5O                                  3.7800e+05    2.000     19766.54

C4H4+RCATEC=>C4H3+CATECHOL                              2.8000e+05    2.000     18244.35

C4H4+RC7H5O3=>C4H3+C7H6O3                               2.8000e+05    2.000     19971.93

C4H4+RSALICPH=>C4H3+SALICALD                            5.6000e+08    1.000      6528.60

C4H4+RGUAIPH=>C4H3+GUAIACOL                             5.6000e+08    1.000      6190.32

C4H4+RCATEPH=>C4H3+CATECHOL                             5.6000e+08    1.000      6733.99

H+C4H6=>H2+C4H5                                         7.2000e+07    2.000      9360.63

CH3+C4H6=>CH4+C4H5                                      7.2000e+05    2.000     10218.91

C2H5+C4H6=>C2H6+C4H5                                    4.8000e+05    2.000     12862.83

NC3H7+C4H6=>C3H8+C4H5                                   3.2400e+05    2.000     12862.83

IC3H7+C4H6=>C3H8+C4H5                                   3.2400e+05    2.000     16662.41

C3H5-S+C4H6=>C3H6+C4H5                                  6.4800e+05    2.000     10579.25

C3H5-T+C4H6=>C3H6+C4H5                                  6.4800e+05    2.000     10579.25

C4H71-4+C4H6=>C4H8-1+C4H5                               3.2400e+05    2.000     13144.81

C4H71-3+C4H6=>C4H8-2+C4H5                               8.1600e+05    2.000     21467.03

IC4H7+C4H6=>IC4H8+C4H5                                  6.4800e+05    2.000     21467.03

C4H6+C4H3=>C4H5+C4H4                                    9.8160e+05    2.000     10464.60

C4H6+C6H5=>C4H5+C6H6                                    8.8800e+08    1.000      5707.64

C4H6+C5H5=>C4H5+C5H6                                    8.1600e+05    2.000     21810.72

CH3O+C4H6=>CH3OH+C4H5                                   1.0272e+06    2.000      6352.72

CH2OH+C4H6=>CH3OH+C4H5                                  6.7920e+05    2.000     17013.68

HCO+C4H6=>CH2O+C4H5                                     3.0240e+06    2.000     20100.70

CH3CO+C4H6=>CH3CHO+C4H5                                 3.2400e+06    2.000     22055.13

CH2CHO+C4H6=>CH3CHO+C4H5                                5.5200e+05    2.000     19174.81

HCCO+C4H6=>CH2CO+C4H5                                   1.0272e+06    2.000     10421.47

CH3O2+C4H6=>CH3O2H+C4H5                                 1.8240e+06    2.000     20202.44

C2H5O2+C4H6=>C2H5O2H+C4H5                               1.8240e+06    2.000     20202.44

C4H6+NC3H7O2=>C4H5+C3H7OOH                              1.8240e+06    2.000     20403.72

C4H6+IC3H7O2=>C4H5+C3H7OOH                              1.8240e+06    2.000     20403.72

C4H6+HCO3=>C4H5+HCO3H                                   8.1600e+05    2.000     13024.11

CH3CO3+C4H6=>CH3CO3H+C4H5                               8.1600e+05    2.000     13024.11

CH3COCH2+C4H6=>CH3COCH3+C4H5                            5.5200e+05    2.000     14821.74

C4H6+C6H5O=>C4H5+C6H5OH                                 1.2960e+06    2.000     20331.53

C4H6+C6H4OH=>C4H5+C6H5OH                                8.8800e+08    1.000      6972.80

C4H6+C5H7=>C4H5+LC5H8                                   6.4800e+05    2.000     22952.95

C4H6+C7H7=>C4H5+C7H8                                    3.2400e+05    2.000     23069.52

C4H6+CH3C6H4=>C4H5+C7H8                                 8.8800e+08    1.000      5707.64

C4H6+RCRESOLO=>C4H5+CRESOL                              6.4800e+05    2.000     20432.90

C4H6+C10H7=>C4H5+C10H8                                  8.8800e+08    1.000      5707.64

C4H6+C6H5C2H4=>C4H5+C6H5C2H5                            6.0000e+05    2.000     20087.13

C4H6+C6H5CHCH3=>C4H5+C6H5C2H5                           4.3200e+05    2.000     24090.27

C4H6+INDENYL=>C4H5+INDENE                               3.1200e+05    2.000     24090.27

C4H6+C10H6CH3=>C4H5+C10H7CH3                            8.8800e+08    1.000      6728.39

C4H6+C6H4O=>C4H5+C6H5O                                  6.4800e+05    2.000     20087.13

C4H6+RCATEC=>C4H5+CATECHOL                              4.8000e+05    2.000     18593.91

C4H6+RC7H5O3=>C4H5+C7H6O3                               4.8000e+05    2.000     20331.53

C4H6+RSALICPH=>C4H5+SALICALD                            9.6000e+08    1.000      6728.39

C4H6+RGUAIPH=>C4H5+GUAIACOL                             9.6000e+08    1.000      6325.84

C4H6+RCATEPH=>C4H5+CATECHOL                             9.6000e+08    1.000      6972.80

H+C4H8-1=>H2+C4H71-3                                    1.8000e+07    2.000      4389.88

CH3+C4H8-1=>CH4+C4H71-3                                 1.8000e+05    2.000      5638.84

C2H3+C4H8-1=>C2H4+C4H71-3                               4.0680e+05    2.000      4567.03

C2H5+C4H8-1=>C2H6+C4H71-3                               1.2000e+05    2.000      6963.05

NC3H7+C4H8-1=>C3H8+C4H71-3                              8.1000e+04    2.000      6963.05

IC3H7+C4H8-1=>C3H8+C4H71-3                              8.1000e+04    2.000     10163.05

C3H5-S+C4H8-1=>C3H6+C4H71-3                             1.6200e+05    2.000      4500.00

C3H5-T+C4H8-1=>C3H6+C4H71-3                             1.6200e+05    2.000      4500.00

C3H5-A+C4H8-1=>C3H6+C4H71-3                             3.2340e+05    2.000     12800.00

C4H8-1+C4H5=>C4H71-3+C4H6                               1.6200e+05    2.000      5167.03

C4H8-1+C4H71-4=>C4H8-1+C4H71-3                          8.1000e+04    2.000      6600.00

C4H8-1+C4H71-3=>C4H8-2+C4H71-3                          2.0400e+05    2.000     13700.00

IC4H7+C4H8-1=>IC4H8+C4H71-3                             1.6200e+05    2.000     13700.00

C4H8-1+C4H3=>C4H71-3+C4H4                               2.4540e+05    2.000      5838.84

C4H8-1+C6H5=>C4H71-3+C6H6                               2.2200e+08    1.000      2667.03

C4H8-1+C5H5=>C4H71-3+C5H6                               2.0400e+05    2.000     14000.00

CH2OH+C4H8-1=>CH3OH+C4H71-3                             1.6980e+05    2.000     10463.05

HCO+C4H8-1=>CH2O+C4H71-3                                7.5600e+05    2.000     12140.29

CH3CO+C4H8-1=>CH3CHO+C4H71-3                            8.1000e+05    2.000     13840.29

CH2CHO+C4H8-1=>CH3CHO+C4H71-3                           1.3800e+05    2.000     11340.29

C3H3+C4H8-1=>C3H4-A+C4H71-3                             1.6200e+05    2.000     14667.03
[truncated: 1,368,625 more chars]
