# Supplementary material for: Pyrolysis and Combustion Chemistry of Pyrrole, a Reference Component for Bio-oil Surrogates: Jet-Stirred Reactor Experiments and Kinetic Modeling
Source: Energy Fuels. 2021 Mar 2;35(9):7265–84. doi: 10.1021/acs.energyfuels.0c03874 (PMC8161689; doi:10.1021/acs.energyfuels.0c03874)
Supplement: Supplementary file 7 — ef0c03874_si_007.txt [file ef0c03874_si_007.txt]

!               Investigating the combustion and pyrolysis chemistry of pyrrole, a reference component for bio-oil surrogates. 
!                                                   Jet-stirred reactor experiments and kinetic modelling.
!
!                   1,*Matteo Pelucchi, 2Suphaporn Arunthanayothin, 2,#Yu Song, 2,*Olivier Herbinet, 1Alessandro Stagni, 
!                               3, 4Hans-Heinrich Carstensen, 1Tiziano Faravelli, 2Fr�d�rique Battin-Leclerc
!       
!          1 CRECK Modeling Lab, Department of Chemistry Materials and Chemical Engineering, Politecnico di Milano, Italy
!               2 Laboratoire R�actions et G�nie des Proc�d�s, CNRS, Universit� de Lorraine, ENSIC, Nancy Cedex, France
!                       3 Fundaci�n Agencia Aragonesa para la Investigaci�n y Desarrollo (ARAID), Zaragoza, Spain
!           4 Department of Chemical and Environmental Engineering, Engineering and Architecture School, University of Saragoza, Spain
!
!
!*************** Pyrrole pyrolysis and oxidation subset ***********************!
!
!\SPECIES_MODULE: \PYRROLE
!
C4H5N
PYRLNE
PYRLYL
HNCPROP
A-C3H4CN
C-C3H4CN
C3H4CN
A-C3H5CN
C-C3H5CN
T-C3H5CN
CHCHCN
CH2CHCN
C3HN
C4H4N2
C4H3N2
C4H2N2
C2H5CN
CH2CH2CN
CH3CHCN
CH2N
HCCN
C2N
C4N2
PYRLYLO
PYRLYLOOH
C4H4NO
PYRLYLOO
CH2CCHCN
C4H3NOLR 			
A-C3H4CNOOH
NCCO
OCHCN
OCH2CN

!
!\END_SPECIES_MODULE: \PYRROLE
!
!
!\KINETICS_MODULE: \PYRROLE
!
C4H5N<=>PYRLNE			 		3.16e+13 	0.005	46300			!HPL  Martoprawiro M., Backsay G.B. & Mackie J.C., JPCA (1999) 103, 3923-3934 
C4H5N<=>HNCPROP				 	1.10e+14 	0.00    77161.9	  		!HPL  Martoprawiro M., Backsay G.B. & Mackie J.C., JPCA (1999) 103, 3923-3934 
PYRLNE<=>A-C3H5CN			 	5.24e+15	0.00	75710			!HPLx2   Martoprawiro M., Backsay G.B. & Mackie J.C., JPCA (1999) 103, 3923-3934 
PYRLNE<=>C-C3H5CN			 	1.65e+15	0.00	70050			!HPL/2   Martoprawiro M., Backsay G.B. & Mackie J.C., JPCA (1999) 103, 3923-3934 
PYRLNE<=>HNCPROP			 	2.51e+15	0.00	79474			!HPL     Martoprawiro M., Backsay G.B. & Mackie J.C., JPCA (1999) 103, 3923-3934 
PYRLNE<=>H+A-C3H4CN			 	2.04e+17	0.00	86746			!HPLx2   Martoprawiro M., Backsay G.B. & Mackie J.C., JPCA (1999) 103, 3923-3934  
HNCPROP<=>HCN+C3H4-P			.550000e+13     .000   37739.8   	!HPL/2 +1500 cal/mol Martoprawiro M., Backsay G.B. & Mackie J.C., JPCA (1999) 103, 3923-3934 
PYRLYL+H<=>PYRLNE			 1.00e+14 	0.00 	0.00				!est. this work 
PYRLYL+H<=>C4H5N			 1.00e+14	0.00	0.00 				!est. this work 
HCNH+C3H3<=>HNCPROP			2.0000e+13     0.000   0.00 			!est. this work 

C-C3H5CN<=>T-C3H5CN			 		.140000e+15     .000   57572.9   	!Martoprawiro M., Backsay G.B. & Mackie J.C., JPCA (1999) 103, 3923-3934 
A-C3H5CN<=>C-C3H5CN			 		.720000e+15     .000   58862.9   	!Martoprawiro M., Backsay G.B. & Mackie J.C., JPCA (1999) 103, 3923-3934
A-C3H5CN<=>T-C3H5CN			 		.700000e+15     .000   61968.5   	!Martoprawiro M., Backsay G.B. & Mackie J.C., JPCA (1999) 103, 3923-3934
CH3+CHCHCN<=>T-C3H5CN			 	.400000e+14     .000        .0   	!Doughty, A., & Mackie, J. C., JPCA (1992) 96(1), 272-281.
CH3+CHCHCN<=>C-C3H5CN			 	.400000e+14     .000        .0   	!Doughty, A., & Mackie, J. C., JPCA (1992) 96(1), 272-281. 
C2H3+CH2CN<=>A-C3H5CN				+1.0000E+014 -3.20E-01 -2.6230E+02 	!est. this work analogy with c4h8-1 initiation
REV / 					 			.339000e+16     .000   82640.0 /  	!
C-C3H5CN<=>HCN+C3H4-P			 	.260000e+13     .100   75967.5   	!Martoprawiro M., Backsay G.B. & Mackie J.C., JPCA (1999) 103, 3923-3934 
T-C3H5CN<=>HCN+C3H4-P			 	.260000e+13     .100   75967.5   	!Martoprawiro M., Backsay G.B. & Mackie J.C., JPCA (1999) 103, 3923-3934 
C3H5-A+CN<=>A-C3H5CN			 	.300000e+14	 .000        .0   		!Martoprawiro M., Backsay G.B. & Mackie J.C., JPCA (1999) 103, 3923-3934 

H+A-C3H5CN<=>C2H4+CH2CN			 1.000000e+13	 .000	 3010.0  		!x2 Doughty, A., & Mackie, J. C., JPCA (1992) 96(1), 272-281. 
H+A-C3H5CN<=>C3H5-A+HCN			 .70000e+13	 .000	 3010.0  			!x2 Doughty, A., & Mackie, J. C., JPCA (1992) 96(1), 272-281. 
H+T-C3H5CN<=>CH3+CH2CHCN		 .600000e+13     .000    5996.2  		!x2 Doughty, A., & Mackie, J. C., JPCA (1992) 96(1), 272-281. 
H+T-C3H5CN<=>HCN+C3H5-S 		 .600000e+13     .000    4000.0  		!est. this work 
H+C-C3H5CN<=>CH3+CH2CHCN		 .600000e+13     .000    5996.2  		!x2 Doughty, A., & Mackie, J. C., JPCA (1992) 96(1), 272-281. 
H+C-C3H5CN<=>HCN+C3H5-S 		 .600000e+13     .000    4000.0  		!est. this work 
H+A-C3H4CN<=>A-C3H5CN			 .500000e+13     .000        .0   		! Doughty, A., & Mackie, J. C., JPCA (1992) 96(1), 272-281. 
H+A-C3H4CN<=>C-C3H5CN			 .500000e+13     .000        .0   		! Doughty, A., & Mackie, J. C., JPCA (1992) 96(1), 272-281. 
H+A-C3H4CN<=>T-C3H5CN			 .500000e+13     .000        .0   		! Doughty, A., & Mackie, J. C., JPCA (1992) 96(1), 272-281. 

PYRLYL<=>C-C3H4CN			 .1500000e+14     .000   38987.1   		!/2 Martoprawiro M., Backsay G.B. & Mackie J.C., JPCA (1999) 103, 3923-3934 
A-C3H4CN<=>C3HN+CH3			 	.100000e+15     .000   81963.7   		!Martoprawiro M., Backsay G.B. & Mackie J.C., JPCA (1999) 103, 3923-3934 
C3H4CN<=>C3HN+CH3			 	.600000e+15	 .000   42000.0   			!Doughty, A., & Mackie, J. C., JPCA (1992) 96(1), 272-281. 
A-C3H4CN<=>C-C3H4CN			 	0.5000e+14	 .000	51982.8   			!Doughty, A., & Mackie, J. C., JPCA (1992) 96(1), 272-281. 
C-C3H4CN<=>C2H2+CH2CN			 1.066E+15  -0.560   36320.0 			!est. this work same as C4H71-1 radical decomposition + 6kcal/mol 
C3H4-P+CN<=>C3H4CN				+9.30E+038 -8.760E+000 +1.20E+004 		!est. this work analogy with c2h3+c2h2=c4h5 1 atm rate
C3H4-P+CN<=>C-C3H4CN			+9.30E+038 -8.760E+000 +1.20E+004 		!est. this work analogy with c2h3+c2h2=c4h5 1 atm rate


H+C-C3H5CN = H2 +A-C3H4CN			3.644E+005 +2.455E+000 4.3612E+003 	! Est. this work, analogy with R+C3H6=C3H5-A+RH
OH+C-C3H5CN = H2O +A-C3H4CN			4.460E+006 +2.072E+000 1.0508E+003 	! Est. this work, analogy with R+C3H6=C3H5-A+RH
HO2+C-C3H5CN = H2O2 +A-C3H4CN 		3.070E-002 +4.403E+000 1.3547E+004 	! Est. this work, analogy with R+C3H6=C3H5-A+RH
O2+C-C3H5CN = HO2 +A-C3H4CN			6.000E+019 -1.670E+000 4.6192E+004 	! Est. this work, analogy with R+C3H6=C3H5-A+RH  
O+C-C3H5CN = OH +A-C3H4CN	 		5.240E+011 +7.000E-001 5.8840E+003 	! Est. this work, analogy with R+C3H6=C3H5-A+RH
CH3+C-C3H5CN = CH4 +A-C3H4CN		2.210E+000 +3.500E+000 5.6750E+003 	! Est. this work, analogy with R+C3H6=C3H5-A+RH
CN+C-C3H5CN<=>A-C3H4CN+HCN			 9.0000E+13   0.000      -500 	  	! Est. this work, NIST best fit

CH2CN+C-C3H5CN<=>A-C3H4CN+CH3CN		 .050000e+13     .000   11992.4   	!Doughty, A., & Mackie, J. C., JPCA (1992) 96(1), 272-281. 
CHCHCN+C-C3H5CN<=>A-C3H4CN+CH2CHCN	 .050000e+13     .000    8002.9   	!Doughty, A., & Mackie, J. C., JPCA (1992) 96(1), 272-281. 


H+C-C3H5CN = H2 +C3H4CN				+2.2500000E+007 +1.9300000E+000 +1.2950000E+004 ! Est. this work, analogy with R+C2H4=C2H3+RH /2
OH+C-C3H5CN = H2O +C3H4CN			+1.1100000E+004 +2.7450000E+000 +2.2155000E+003	! Est. this work, analogy with R+C2H4=C2H3+RH /2
HO2+C-C3H5CN = H2O2 +C3H4CN			.2150E+06 2.0  20242.54							! Est. this work, analogy with R+C2H4=C2H3+RH /2
O2+C-C3H5CN = HO2 +C3H4CN			+2.1100000E+013 +0.0000000E+000 +5.7623100E+004	! Est. this work, analogy with R+C2H4=C2H3+RH /2
O+C-C3H5CN = OH +C3H4CN				.0500E+08 2.0   8781.96							! Est. this work, analogy with R+C2H4=C2H3+RH /2 dovrebbe essere .1083E+08
CH3+C-C3H5CN = CH4 +C3H4CN			+4.8500000E+002 +2.9470000E+000 +1.5148000E+004	! Est. this work, analogy with R+C2H4=C2H3+RH /2   
CN+C-C3H5CN<=>C3H4CN+HCN			.05E+06 2.0   5083.29							! Est. this work, analogy with R+C2H4=C2H3+RH /2	

CH2CN+C-C3H5CN<=>C3H4CN+CH3CN		 .050000e+13     .000   11992.4   				!/2	Doughty, A., & Mackie, J. C., JPCA (1992) 96(1), 272-281. 
CHCHCN+C-C3H5CN<=>C3H4CN+CH2CHCN	 .050000e+13     .000    8002.9   				!/2	Doughty, A., & Mackie, J. C., JPCA (1992) 96(1), 272-281. 


H+T-C3H5CN = H2 +C3H4CN				+2.2500000E+007 +1.9300000E+000 +1.2950000E+004 ! Est. this work, analogy with R+C2H4=C2H3+RH /2
OH+T-C3H5CN = H2O +C3H4CN			+1.1100000E+004 +2.7450000E+000 +2.2155000E+003 ! Est. this work, analogy with R+C2H4=C2H3+RH /2
HO2+T-C3H5CN = H2O2 +C3H4CN			.2150E+06 2.0  20242.54 						! Est. this work, analogy with R+C2H4=C2H3+RH /2
O2+T-C3H5CN = HO2 +C3H4CN			+2.1100000E+013 +0.0000000E+000 +5.7623100E+004 ! Est. this work, analogy with R+C2H4=C2H3+RH /2 
O+T-C3H5CN = OH +C3H4CN				.0500E+08 2.0   8781.96 							! Est. this work, analogy with R+C2H4=C2H3+RH /2 dovrebbe essere .1083E+08
CH3+T-C3H5CN = CH4 +C3H4CN			+4.8500000E+002 +2.9470000E+000 +1.5148000E+004 ! Est. this work, analogy with R+C2H4=C2H3+RH /2
CN+T-C3H5CN<=>C3H4CN+HCN			.05E+06 2.0   5083.29 							! Est. this work, analogy with R+C2H4=C2H3+RH /2

CH2CN+T-C3H5CN<=>C3H4CN+CH3CN		 .050000e+13     .000   11992.4  				!/2 Doughty, A., & Mackie, J. C., JPCA (1992) 96(1), 272-281. 
CHCHCN+T-C3H5CN<=>C3H4CN+CH2CHCN	 .050000e+13     .000    8002.9   				!Doughty, A., & Mackie, J. C., JPCA (1992) 96(1), 272-281. 


H+T-C3H5CN = H2 +A-C3H4CN			+3.6440000E+005 +2.4550000E+000 +4.3612000E+003	! Est. this work, analogy with R+C3H6=C3H5-A+RH
OH+T-C3H5CN = H2O +A-C3H4CN			+4.4600000E+006 +2.0720000E+000 +1.0508000E+003 ! Est. this work, analogy with R+C3H6=C3H5-A+RH
HO2+T-C3H5CN = H2O2 +A-C3H4CN		+3.0700000E-002 +4.4030000E+000 +1.3547200E+004 ! Est. this work, analogy with R+C3H6=C3H5-A+RH
O2+T-C3H5CN = HO2 +A-C3H4CN			+12.000000E+019 -1.6700000E+000 +4.6192100E+004 ! Est. this work, analogy with R+C3H6=C3H5-A+RH
O+T-C3H5CN = OH +A-C3H4CN			+5.2400000E+011 +7.0000000E-001 +5.8840000E+003 ! Est. this work, analogy with R+C3H6=C3H5-A+RH
CH3+T-C3H5CN = CH4 +A-C3H4CN		+2.2100000E+000 +3.5000000E+000 +5.6750000E+003 ! Est. this work, analogy with R+C3H6=C3H5-A+RH
CN+T-C3H5CN<=>A-C3H4CN+HCN			9.0000E+13   0.000      -500 					! Est. this work, NIST best fit

CH2CN+T-C3H5CN<=>A-C3H4CN+CH3CN		 .0500000e+13     .000   10989.0 				!/2 Doughty, A., & Mackie, J. C., JPCA (1992) 96(1), 272-281. 
CHCHCN+T-C3H5CN<=>A-C3H4CN+CH2CHCN	 .050000e+13     .000    8002.9   				!/2 Doughty, A., & Mackie, J. C., JPCA (1992) 96(1), 272-281. 


H+A-C3H5CN = H2 +A-C3H4CN		+1.900000E+002 +3.5000000E+000 +1.6270000E+003 		! Est. this work, analogy with R+C4H8-1=C4H71-3+RH /3 
OH+A-C3H5CN = H2O +A-C3H4CN		+7.7690000E+005 +2.2000000E+000 -4.3718000E+002		! Est. this work, analogy with R+C4H8-1=C4H71-3+RH
HO2+A-C3H5CN = H2O2 +A-C3H4CN	+7.8200000E-001 +3.9700000E+000 +1.1702000E+004		! Est. this work, analogy with R+C4H8-1=C4H71-3+RH
O2+A-C3H5CN = HO2 +A-C3H4CN		+0.5000000E+014 +0.0000000E+000 +3.7190000E+004 	!/2 Est. this work, analogy with R+C4H8-1=C4H71-3+RH
O+A-C3H5CN = OH +A-C3H4CN		+1.7500000E+011 +7.0000000E-001 +5.8840000E+003		! Est. this work, analogy with R+C4H8-1=C4H71-3+RH 
CH3+A-C3H5CN = CH4 +A-C3H4CN	+7.1400000E+000 +3.5700000E+000 +7.6420000E+003		! Est. this work, analogy with R+C4H8-1=C4H71-3+RH
CN+A-C3H5CN<=>A-C3H4CN+HCN		9.0000E+13   0.000      -500						! Est. this work, NIST best fit

CH2CN+A-C3H5CN<=>A-C3H4CN+CH3CN		 .200000e+12	 .000   12000.0  				!/2  Doughty, A., & Mackie, J. C., JPCA (1992) 96(1), 272-281. 
CHCHCN+A-C3H5CN<=>A-C3H4CN+CH2CHCN	 .050000e+13     .000    8002.9   				!/2  Doughty, A., & Mackie, J. C., JPCA (1992) 96(1), 272-281. 


H+A-C3H5CN = H2 +C-C3H4CN		+2.2500000E+007 +1.9300000E+000 +1.2950000E+004		! Est. this work, analogy with R+C2H4=C2H3+RH /2
OH+A-C3H5CN = H2O +C-C3H4CN		+1.1100000E+004 +2.7450000E+000 +2.2155000E+003		! Est. this work, analogy with R+C2H4=C2H3+RH /2
HO2+A-C3H5CN = H2O2 +C-C3H4CN	.2150E+06 2.0  20242.54								! Est. this work, analogy with R+C2H4=C2H3+RH /2
O2+A-C3H5CN = HO2 +C-C3H4CN		+2.1100000E+013 +0.0000000E+000 +5.7623100E+004		! Est. this work, analogy with R+C2H4=C2H3+RH /2   
O+A-C3H5CN = OH +C-C3H4CN		.0500E+08 2.0   8781.96								! Est. this work, analogy with R+C2H4=C2H3+RH /2 dovrebbe essere .1083E+08
CH3+A-C3H5CN = CH4 +C-C3H4CN	+4.8500000E+002 +2.9470000E+000 +1.5148000E+004		! Est. this work, analogy with R+C2H4=C2H3+RH /2

CN+A-C3H5CN<=>C-C3H4CN+HCN			.05E+06 2.0   5083.29							! Est. this work, analogy with R+C2H4=C2H3+RH /2	
CH2CN+A-C3H5CN<=>C-C3H4CN+CH3CN		 .200000e+12	 .000   12000.0  				!/2 Doughty, A., & Mackie, J. C., JPCA (1992) 96(1), 272-281. 
CHCHCN+A-C3H5CN<=>C-C3H4CN+CH2CHCN	 .050000e+13     .000    8002.9   				!/2	Doughty, A., & Mackie, J. C., JPCA (1992) 96(1), 272-281. 

!*************************
! ABSTRACTION REACTIONS !Est. this work analogy with R+R'H=R'+RH for a tertiary C-H 
!*************************

	H + C4H5N = H2 + PYRLYL 					1.0000e+06    2.000  	2825.33 			!/3
	OH + C4H5N = H2O + PYRLYL                   0.900E+09	  1.00		-695.0 				!/2.5 
	HO2 + C4H5N = H2O2 + PYRLYL                 3.600E+06 	  2.00		14440.0				!x3 
	O + C4H5N = OH + PYRLYL                     1.100E+06	  2.00		1404.0				!/3 
	O2 + C4H5N = HO2 + PYRLYL                   8.00E+13      0.000 	37150 				! Extremely sensitive
	NO + C4H5N = PYRLYL + HNO                   .1000E+12     0.000 	44000.00          	! 
	
	CN + C4H5N = HCN + PYRLYL					6.7800e+04    2.000      2730.26		    !Same as c2h3+C4H5N see below
	CH2CN + C4H5N = CH3CN + PYRLYL  			1.35000e+04    2.000     12459.86  			!same as C3H3+C4H5N /3 see below

	CH3     + C4H5N = PYRLYL + CH4        4.50000e+04       2.000    3778.150
	C2H3    + C4H5N = PYRLYL + C2H4       1.01700e+05       2.000    2730.259
	C2H5    + C4H5N = PYRLYL + C2H6       3.00000e+04       2.000    5405.419
	NC3H7   + C4H5N = PYRLYL + C3H8       2.02500e+04       2.000    5405.419
	IC3H7   + C4H5N = PYRLYL + C3H8       2.02500e+04       2.000    8487.190
	C3H5-S  + C4H5N = PYRLYL + C3H6       4.05000e+04       2.000    3301.275
	C3H5-T  + C4H5N = PYRLYL + C3H6       4.05000e+04       2.000    3301.275
	C3H5-A  + C4H5N = PYRLYL + C3H6       8.08500e+04       2.000   11294.921
	C4H5    + C4H5N = PYRLYL + C4H6       4.05000e+04       2.000    3301.275
	C4H71-4 + C4H5N = PYRLYL + C4H8-1     2.02500e+04       2.000    5309.474
	C4H71-3 + C4H5N = PYRLYL + C4H8-2     5.10000e+04       2.000   12168.474
	IC4H7   + C4H5N = PYRLYL + IC4H8      4.05000e+04       2.000   12168.474
	C4H3    + C4H5N = PYRLYL + C4H4       6.13500e+04       2.000    3969.140
	C6H5    + C4H5N = PYRLYL + C6H6       5.55000e+07       1.000    1067.641
	C5H5    + C4H5N = PYRLYL + C5H6       5.10000e+04       2.000   12459.858
	CH3O    + C4H5N =  PYRLYL + CH3OH     6.42000e+04       2.000     463.749
	CH2OH   + C4H5N = PYRLYL + CH3OH      4.24500e+04       2.000    8777.081
	HCO     + C4H5N = PYRLYL + CH2O       1.89000e+05       2.000   10810.025
	CH3CO   + C4H5N = PYRLYL + CH3CHO     2.02500e+05       2.000   12459.858
	CH2CHO  + C4H5N = PYRLYL + CH3CHO     3.45000e+04       2.000   10034.849
	C3H3    + C4H5N = PYRLYL + C3H4-A     4.05000e+04       2.000   12459.858
	HCCO    + C4H5N = PYRLYL + CH2CO      6.42000e+04       2.000    3969.140


!*************************
! ABSTRACTION REACTIONS !Est. this work analogy with R+R'H=R'+RH for a CYCLOPENTADIENE
!*************************
	H + PYRLNE = PYRLYL + H2		.150000e+15     .000   11992.3  		!/4 Bacskay GB Martoprawiro M Mackie JC Chem. Phys. Lett. 1998, 290, 391 
	OH + PYRLNE = H2O + PYRLYL       0.75000e+10       1.000    1311.282	
	HO2 + PYRLNE = H2O2 + PYRLYL     4.00000e+06       2.000   15514.507	
	O + PYRLNE = OH + PYRLYL         1.20000e+07       2.000    2500.000 	
	O2 + PYRLNE = HO2 + PYRLYL       0.85000e+07       2.000   44000.000	!X2 
	NO + PYRLNE = PYRLYL + HNO       .1000E+12     0.000     44000.00
	
	CN+PYRLNE = HCN+PYRLYL			.6783E+06 	2.0   4871.29			!Same as c2h3+pyrlne see below
	CH2CN+PYRLNE=CH3CN +PYRLYL 		0.8100e+05  2.0   14000.00		!Same as c3h3+pyrlne /2
	
  CH3 + PYRLNE = PYRLYL + CH4			 .127000e+13     .000   13000.0   
  C2H3    + PYRLNE = PYRLYL + C2H4       4.06800e+05       2.000    3900.000
  C2H5    + PYRLNE = PYRLYL + C2H6       1.20000e+05       2.000    6700.000
  NC3H7   + PYRLNE = PYRLYL + C3H8       8.10000e+04       2.000    6700.000
  IC3H7   + PYRLNE = PYRLYL + C3H8       8.10000e+04       2.000    9900.000
  C3H5-S  + PYRLNE = PYRLYL + C3H6       1.62000e+05       2.000    4500.000
  C3H5-T  + PYRLNE = PYRLYL + C3H6       1.62000e+05       2.000    4500.000
  C3H5-A  + PYRLNE = PYRLYL + C3H6       3.23400e+05       2.000   12800.000
  C4H5    + PYRLNE = PYRLYL + C4H6       1.62000e+05       2.000    4500.000
  C4H71-4 + PYRLNE = PYRLYL + C4H8-1     8.10000e+04       2.000    6600.000
  C4H71-3 + PYRLNE = PYRLYL + C4H8-2     2.04000e+05       2.000   13700.000
  IC4H7   + PYRLNE = PYRLYL + IC4H8      1.62000e+05       2.000   13700.000
  C4H3    + PYRLNE = PYRLYL + C4H4       2.45400e+05       2.000    5200.000
  C6H5    + PYRLNE = PYRLYL + C6H6       2.22000e+08       1.000    2000.000
  C5H5    + PYRLNE = PYRLYL + C5H6       2.04000e+05       2.000   14000.000
  CH3O    + PYRLNE = PYRLYL + CH3OH      2.56800e+05       2.000    1500.000
  CH2OH   + PYRLNE = PYRLYL + CH3OH      1.69800e+05       2.000   10200.000
  HCO     + PYRLNE = PYRLYL + CH2O       7.56000e+05       2.000   12300.000
  CH3CO   + PYRLNE = PYRLYL + CH3CHO     8.10000e+05       2.000   14000.000
  CH2CHO  + PYRLNE = PYRLYL + CH3CHO     1.38000e+05       2.000   11500.000
  C3H3    + PYRLNE = PYRLYL + C3H4-A     1.62000e+05       2.000   14000.000
  HCCO    + PYRLNE = PYRLYL + CH2CO      2.56800e+05       2.000    5200.000
  
	R+HNCPROP => RH+HCN+C3H3	HNUMBER=2	HTYPE=7							!Est. this work, vinyl type H
	CN+HNCPROP => HCN+HCN+C3H3 		.4070E+07 2.0  12361.94					!Same as c2h3+c3h4-p
	CH2CN+HNCPROP=>HCN+C3H3+CH3CN		 0.8100e+05    2.000     14000.00   !Same as PROPAGYL+hncprop /2

	HNCPROP+O=>C2H3+CO+HCNH			 .5000E+13    .000       .0 				!Est. this work analogy with butene chemistry
	HNCPROP+O2=>HCNH+CH2CO+HCO		 .100000E+15     .000   39000.0  			!Est. this work analogy with butene chemistry

PYRLYL=>C3H3+HCN                         .279000e+80  -18.300  130768.0   ! Est. this work, analogy with C5H5 (L. V. Moskaleva, M. C. Lin 1999 Phys Chem Chem Phys 1(17), 3967-3972.)
   PLOG/ 0.132                           .279000e+80  -18.300  130768.0/  
   PLOG/ 1.000                           .198000e+69  -15.000  124824.0/  
   PLOG/ 10.00                           .570000e+55  -11.100  116874.0/  
C3H3+HCN=>PYRLYL                         .617000e+67  -15.700   47729.0   ! Est. this work, analogy with C5H5 (L. V. Moskaleva, M. C. Lin 1999 Phys Chem Chem Phys 1(17), 3967-3972.)
   PLOG/ 0.132                           .617000e+67  -15.700   47729.0/  
   PLOG/ 1.000                           .687000e+56  -12.500   42000.0/  
   PLOG/ 10.00                           .113000e+44   -8.8000  34983.0/  
O+C-C3H5CN<=>C3H5-S+NCO                  .100000e+13     .000    5000.0  	!Est. this work, rate rule O addition to double bond and decomposition
O+T-C3H5CN<=>C3H5-S+NCO                  .100000e+13     .000    5000.0  	!Est. this work, rate rule O addition to double bond and decomposition
OH+C-C3H5CN<=>HOCN+C3H5-S		 .200000e+13    0.00     7000.0  		 	!Est. this work, rate rule OH addition to double bond and decomposition
OH+T-C3H5CN<=>HOCN+C3H5-S		 .200000e+13    0.00     7000.0  			!Est. this work, rate rule OH addition to double bond and decomposition

OH+PYRLYL=>CO+C2H2+CH2NH		 .200000E+15     .250    4350.0  			!Est. this work, work in progress calculations on OH+C5H5 PES, Pratali Maffei et al. 
OH+PYRLYL=>CO+C2H5CN                     .125000E+14     .250    4350.0  	!Est. this work, work in progress calculations on OH+C5H5 PES, Pratali Maffei et al. 
O+PYRLYL=>CO+C2H2+HCNH			 .100000E+14     .000        .0  			!Est. this work, work in progress calculations on OH+C5H5 PES, Pratali Maffei et al. 
O+PYRLYL=>NO+C4H4			 .500000E+13     .000        .0  				!Est. this work, work in progress calculations on OH+C5H5 PES, Pratali Maffei et al. 
	
	PYRLYL+HO2=PYRLYLOOH  1.0E+18	-1.8	2538	        ! / 2.5 !da Silva The Journal of Physical Chemistry A 113.25 (2009): 6979-6986.  Analogy pèossible with c5h5+ho2=oh+c5h5o ,  LPM work in progress
    PYRLYL+HO2=OH+C4H4NO   2.90E+16	-0.66	11414.00 		! 2.90E+16	-0.66	11414.00	 ! da Silva The Journal of Physical Chemistry A 113.25 (2009): 6979-6986.
    PYRLYLOOH=OH+C4H4NO   0.6E+29	-4.28	  47518.00		! /3 da Silva The Journal of Physical Chemistry A 113.25 (2009): 6979-6986.
	PYRLYL+O2=PYRLYLOO		5.0E+12		0.00	25000.0
	PYRLYLOO=>C2H2+HCO+HNCO	1.0E+15	0.0	32000.0
	
CHCHCN<=>C3HN+H				 .100000e+13     .000   47969.4   						! Doughty, A., & Mackie, J. C., JPCA (1992) 96(1), 272-281. 
H+CHCHCN<=>CH2CHCN			 .400000e+14     .000        .0   						! Doughty, A., & Mackie, J. C., JPCA (1992) 96(1), 272-281. 
H+CH2CHCN<=>HCN+C2H3			 .500000e+13     .000    8002.9   					! K Sendt E Ikeda GB Bacskay JC Mackie JPCA 103 (1999) 1054-1072 
CH2CHCN<=>C3HN+H2			 .180000e+13	 .200   75967.5   						! K Sendt E Ikeda GB Bacskay JC Mackie JPCA 103 (1999) 1054-1072 
CH2CHCN<=>C2H2+HCN			 .260000e+13     .100   75967.5   						! K Sendt E Ikeda GB Bacskay JC Mackie JPCA 103 (1999) 1054-1072 
CHCHCN<=>C2H2+CN			 .500000e+14     .000   59961.8   						!K Sendt E Ikeda GB Bacskay JC Mackie JPCA 103 (1999) 1054-1072 


A-C3H4CN+HO2=A-C3H4CNOOH	+1.0300000E+045 -1.0600000E+001 +7.8515000E+003			!Est. this work analogy with c3h5-a+ho2 1 atm rate
A-C3H4CN+HO2=OH+C4H4NO		+19.500E+017 -1.5200000E+000 +2.3792000E+003			!Est. this work analogy with c3h5-a+ho2	1 atm rate 
C-C3H4CN+HO2=OH+C4H4NO		+7.77000E+017 -1.5200000E+000 +2.3792000E+003			!Est. this work analogy with c3h5-a+ho2	1 atm rate 
C3H4CN+HO2=>OH+C4H4NO		+7.77000E+017 -1.5200000E+000 +2.3792000E+003			!Est. this work analogy with c3h5-a+ho2	1 atm rate 
A-C3H4CN+O2=>HO2+CH2CCHCN	+4.9900000E+015 -1.4000000E+000 +2.2428000E+004			!Est. this work analogy with c3h5-a+o2	1 atm rate 	
A-C3H4CN=>H+CH2CCHCN		1.445667e+13	    0.00      60324.10   				!Est. this work analogy with C3H5-A=H+C3H4-A	

C4H4NO=>H+C4H3NOLR			1.000E+13	0.0	38000.0 								!Est. this work, rate rule for C-H beta scission
C4H4NO=>CH2O+C2H2+CN		1.500E+13	0.0	33000.0 								!Est. this work, rate rule for C-C beta scission
C4H4NO=>C2H3CHO+CN			1.500E+13	0.0	33000.0									!Est. this work, rate rule for C-C beta scission

R+A-C3H4CNOOH=>RH+OH+C4H3NOLR		HNUMBER=3	HTYPE=1									!Est. this work, rate rule, sec C-H with OOH substitution, Ranzi et al. 1993 Comb. Sci. Tech
R+C4H3NOLR=>RH+CO+C2H2+CN			HNUMBER=1	HTYPE=8 								!Est. this work, rate rule, aldehydic type C-H, Pelucchi et al. 1993 Proceedings of the Combustion Institute 37.1 (2019): 389-397.
R+CH2CCHCN=>RH+C3H2+CN				HNUMBER=3	HTYPE=7 								!Est. this work, rate rule, vinyl type C-H, Ranzi et al. 1993 Comb. Sci. Tech
CH2CCHCN=>CN+C3H3	3e+15    0.00     106000.00											!Est. this work Same as Allyl+cn=ac3h5cn

C-C3H4CN+O2=>C4H4NO+O	+2.3000000E+020 -2.6500000E+000 +6.4890000E+003					!/2 Est. same as 1 atm rate for C2H3+O2=O+CH2CHO 

!!!!!!************ CH3CN Oxidation  ************ !!!!!!
CH2CN+O=HCN+HCO				 .9120E+03   1.000   5494.5 						! Ikeda, E., & Mackie, J. C. Symposium (International) on Combustion (1996) 26 1, pp. 597-604.  !\COMMENT: 
CH3CN+O<=>CH2CN+OH            +7.6500000E+008 +1.5000000E+000 +8.6000000E+003  	! Est. this work analogy with C3H4p 
CH3CN+OH<=>CH2CN+H2O          2.0000E+07    2.00   5000.0 						! Est. this work analogy with C3H4p 
CH3CN+HO2<=>CH2CN+H2O2        +9.5500000E-002 +4.1700000E+000 +9.6328000E+003  	! Est. this work analogy with C3H4p, J. AGUILERA-IPARRAGUIRRE ET AL. J PHYS CHEM A (2008) 112(30): 7047-7054. 
CH3CN+O2<=>CH2CN+HO2         3.7000E+14	0.0	56000								! Est. this work analogy with C3H4p 
CH2CN+O2=OCHCN+OH                     2.5E12   0.000   29700 					! Alzueta et al. Proceedings Comb Inst 2020
CH2CN+O2=>OCH2CN+O                    2.5E12   0.000   38700 					! Alzueta et al. Proceedings Comb Inst 2020

R+CH3CN = RH+CH2CN 			HNUMBER=3	  HTYPE=1					!Est. this work

HCCN+H=C2N+H2                         1.6E14  0.000        0 			!  Alzueta et al. Proceedings Comb Inst 2020 est ch2+h
HCCN+O=HCO+CN                         1.2E14  0.000      536            !  Alzueta et al. Proceedings Comb Inst 2020 est ch2+o 
HCCN+O=CO+HCN                         8.0E13  0.000      536            !  Alzueta et al. Proceedings Comb Inst 2020 est ch2+o  
HCCN+OH=OCHCN+H                       2.8E13  0.1228    -161 			!  Alzueta et al. Proceedings Comb Inst 2020 est ch2+oh            
HCCN+OH=C2N+H2O                       8.6E05  2.019     6776 			!  Alzueta et al. Proceedings Comb Inst 2020 est ch2+oh           
HCCN+O2=HCN+CO2                       1.1E12   0.000       0 			!  Alzueta et al. Proceedings Comb Inst 2020  
HCCN+CH4=CH2CN+CH3                    4.3E12   0.000   10030 			!  Alzueta et al. Proceedings Comb Inst 2020 
HCCN+NO=HCN+NCO                       2.1E13   0.000       0 			!  J. Phys. Chem. A 101 864-870 1997 (2.1E13 298 K) 
OCH2CN(+M)=>OCHCN+H(+M)               1.1E10   1.210   24069 			! Alzueta et al. Proceedings Comb Inst 2020  est CH3O(+M)=CH2O+H(+M) 
LOW/                                  6.0E16  -0.547   18012 / 
OCH2CN+O2=>OCHCN+HO2                  4.8E-1   3.567   -1055 			! Alzueta et al. Proceedings Comb Inst 2020 est ch3o+o2 
OCHCN=HCN+CO                          3.5E14   0.00    66300 			! N.-Y. Chang and C.-H. Yu. Ab initio study of the dissociation of formyl cyanide. Chem. Phys. Lett., 242:232–237, 1995
OCHCN=HNC+CO                          1.1E15   0.00    65300 			! N.-Y. Chang and C.-H. Yu. Ab initio study of the dissociation of formyl cyanide. Chem. Phys. Lett., 242:232–237, 1995
OCHCN+H=NCCO+H2                       1.6E15  -0.444    5682 			! Alzueta et al. Proceedings Comb Inst 2020 est CH2O+H 
CN+CH2O=OCHCN+H                       2.4E13   0.00        0 			! Alzueta et al. Proceedings Comb Inst 2020   DASCHA13 est
OCHCN+O=NCCO+OH                       4.2E11   0.570    2760 			! Alzueta et al. Proceedings Comb Inst 2020  est CH2O+O 
OCHCN+OH=NCCO+H2O                     2.4E07   1.830   -1116 			! Alzueta et al. Proceedings Comb Inst 2020  est CH2O+OH
NCCO+O2=>NCO+CO2                      7.0E10   0.000       0  			!Y. Tang, R. Wang, and B. Wang. Theoretical study on mechanisms and kinetics of NCCO+O2 reaction.  
CH2CN+O=OCHCN+H                       3.0E11   0.640       0  			! Alzueta et al. Proceedings Comb Inst 2020   K Hoyermann J Seeba Z Phys Chem 188 (1995) 215–226 (pr); br ratio assumed          
CH2CN+OH=HCCN+H2O                     4.3E04   2.568    3997 			! Alzueta et al. Proceedings Comb Inst 2020 est ch3+oh  
!
CH2CN+CH2CN=C4H4N2                2.3E13   0.000       0   				! K Sendt E Ikeda GB Bacskay JC Mackie JPCA 103 (1999) 1054-1072
!
CH2CN+CH2CN=CH3CN+HCCN                2.0E12   0.000   20000   			! K Sendt E Ikeda GB Bacskay JC Mackie JPCA 103 (1999) 1054-1072 est

C4H4N2=CH2CHCN+HCN                2.9E14   0.000   87440   				! K Sendt E Ikeda GB Bacskay JC Mackie JPCA 103 (1999) 1054-1072
C4H4N2=C4H3N2+H                2.5E15   0.000   95630 !  				! K Sendt E Ikeda GB Bacskay JC Mackie JPCA 103 (1999) 1054-1072
C4H4N2+H=C4H3N2+H2             3.0E13   0.000    5000 ! 				! K Sendt E Ikeda GB Bacskay JC Mackie JPCA 103 (1999) 1054-1072 
C4H4N2+H=CH2CH2CN+HCN             2.0E14   0.000   10000 				!  K Sendt E Ikeda GB Bacskay JC Mackie JPCA 103 (1999) 1054-1072 est
C4H4N2+O=CH2CH2CN+NCO             1.2E10   1.180    8130 				! est 2 x ch3cn+o  Alzueta et al. Proceedings Comb Inst 2020 
C4H4N2+OH=C4H3N2+H2O           2.7E02   3.270     494 					! est ch3cn+oh Alzueta et al. Proceedings Comb Inst 2020
C4H4N2+CH3=C4H3N2+CH4          2.0E12   0.000    5000 					! K Sendt E Ikeda GB Bacskay JC Mackie JPCA 103 (1999) 1054-1072  
C4H4N2+CN=C4H3N2+HCN           5.0E13   0.000    2000 					! K Sendt E Ikeda GB Bacskay JC Mackie JPCA 103 (1999) 1054-1072  
C4H4N2+CH2CN=C4H3N2+CH3CN      3.5E12   0.000    5000 					! K Sendt E Ikeda GB Bacskay JC Mackie JPCA 103 (1999) 1054-1072  
C4H3N2=CH2CHCN+CN                  4.4E14   0.000   55000 				!  x2 K Sendt E Ikeda GB Bacskay JC Mackie JPCA 103 (1999) 1054-1072
C4H3N2=C4H2N2+H                  5.6E13   0.000   47460 				!  K Sendt E Ikeda GB Bacskay JC Mackie JPCA 103 (1999) 1054-1072 
C4H2N2<=>C3HN+HCN			 .500000e+14     .000   73960.8   			!K Sendt E Ikeda GB Bacskay JC Mackie JPCA 103 (1999) 1054-1072 

R+C4H4N2 => RH+C4H3N2 		HNUMBER=6	HTYPE=1							!Est. this work, rate rule, allyl type C-H
R+C4H2N2 => RH+C3HN+CN		HNUMBER=1	HTYPE=7							!Est. this work, rate rule vinyl type C-H

CN+C2H3<=>CH2CHCN			 .630000e+14     .000       0.0   		! K Sendt E Ikeda GB Bacskay JC Mackie JPCA 103 (1999) 1054-1072 
CN+C2H5<=>C2H5CN			 .300000e+14     .000       0.0   		! K Sendt E Ikeda GB Bacskay JC Mackie JPCA 103 (1999) 1054-1072 
CH2CH2CN<=>C2H4+CN			 .180000e+16     .000   59961.8   		! K Sendt E Ikeda GB Bacskay JC Mackie JPCA 103 (1999) 1054-1072 
CH2CHCN+H<=>CH3CHCN			 .050000e+14     .000    4706.2   		! K Sendt E Ikeda GB Bacskay JC Mackie JPCA 103 (1999) 1054-1072 
CH2CHCN+C2H3<=>CHCHCN+C2H4	 .150000e+14     .000    10002.9   		!/5 K Sendt E Ikeda GB Bacskay JC Mackie JPCA 103 (1999) 1054-1072 
CHCHCN+CHCHCN<=>CH2CHCN+C3HN		 .100000e+51  -10.500   67964.6 ! K Sendt E Ikeda GB Bacskay JC Mackie JPCA 103 (1999) 1054-1072 
C2H5CN<=>H+CH2CH2CN			 .100000e+16     .000   97945.5   		! K Sendt E Ikeda GB Bacskay JC Mackie JPCA 103 (1999) 1054-1072 
C2H5CN<=>H+CH3CHCN			 .1500000e+16     .000   91949.4  		!/2 K Sendt E Ikeda GB Bacskay JC Mackie JPCA 103 (1999) 1054-1072 
C2H5CN+H<=>H2+CH2CH2CN			 .630000e+14     .000    6999.5   	! K Sendt E Ikeda GB Bacskay JC Mackie JPCA 103 (1999) 1054-1072 
C2H5CN+H<=>H2+CH3CHCN			 .630000e+14     .000    6593.4   	! K Sendt E Ikeda GB Bacskay JC Mackie JPCA 103 (1999) 1054-1072 
C2H5CN+H<=>HCN+C2H5			 .100000e+15     .000    9985.7   		! K Sendt E Ikeda GB Bacskay JC Mackie JPCA 103 (1999) 1054-1072 
C2H5CN+CH3<=>CH4+CH2CH2CN		 .100000e+13	 .000    8002.9   	! K Sendt E Ikeda GB Bacskay JC Mackie JPCA 103 (1999) 1054-1072 
C2H5CN+CH3<=>CH4+CH3CHCN		 .100000e+13	 .000    8002.9   	! K Sendt E Ikeda GB Bacskay JC Mackie JPCA 103 (1999) 1054-1072 
CH3+CH2CN<=>C2H5CN			 .200000e+14     .000        .0   		! K Sendt E Ikeda GB Bacskay JC Mackie JPCA 103 (1999) 1054-1072 
CH2CH2CN<=>H+CH2CHCN			 .310000e+14     .000   36574.3   	! K Sendt E Ikeda GB Bacskay JC Mackie JPCA 103 (1999) 1054-1072 

CH3CHCN<=>CH3+HCCN			 .100000e+14     .000   89966.6   			! K Sendt E Ikeda GB Bacskay JC Mackie JPCA 103 (1999) 1054-1072 
CH2CN<=>H+HCCN			 .550000e+24   -3.090  103798.4   				! K Sendt E Ikeda GB Bacskay JC Mackie JPCA 103 (1999) 1054-1072 
HCCN+HCCN=>C4H2N2 		 .100000e+13     .000        .0   				! K Sendt E Ikeda GB Bacskay JC Mackie JPCA 103 (1999) 1054-1072 
H+CH2CN<=>HCCN+H2			 .501000e+14     .000    8002.9   			! K Sendt E Ikeda GB Bacskay JC Mackie JPCA 103 (1999) 1054-1072 
CN+CH2CN<=>HCCN+HCN			 .501000e+14     .000    2006.7   			! K Sendt E Ikeda GB Bacskay JC Mackie JPCA 103 (1999) 1054-1072 
CH2CN+C2H5CN<=>CH3CN+CH2CH2CN	 	 .050000e+14     .000   22981.4   	!/2  K Sendt E Ikeda GB Bacskay JC Mackie JPCA 103 (1999) 1054-1072  
CH2CN+C2H5CN<=>CH3CN+CH3CHCN	 	 .050000e+14     .000   27998.1   	!/2  K Sendt E Ikeda GB Bacskay JC Mackie JPCA 103 (1999) 1054-1072  :
CH2CN+C2H6<=>CH3CN+C2H5			 .100000e+14     .000    9985.7   		! K Sendt E Ikeda GB Bacskay JC Mackie JPCA 103 (1999) 1054-1072 
CH2CN+M<=>H2+C2N+M			 .100000e+16     .000   99952.2   			! K Sendt E Ikeda GB Bacskay JC Mackie JPCA 103 (1999) 1054-1072 
C2N+C2N<=>C4N2				 .501000E+13     .000	     .0   			! K Sendt E Ikeda GB Bacskay JC Mackie JPCA 103 (1999) 1054-1072 


CH2CHCN+H<=>CHCHCN+H2			+1.1200000E+007 +1.9300000E+000 +1.2950000E+004  	! Est. this work analogy with c2h4 / 2 
CHCHCN+M<=>C3HN+H+M			 	.800000e+16     .000   40000.0   					! Mackie, J. C., Colket, M. B., Nelson, P. F., & Esler, M. (1991). Int Journal Chem Kin, 23(8), 733-760. 
CH2CHCN+O2<=>CHCHCN+HO2			  +2.1100000E+013 +0.0000000E+000 +5.7623100E+004 	! Est. this work analogy with c2h4 / 2   
CH2CHCN+O<=>CHCHCN+OH			 0.470000e+07	    2.00       8057.53 				! Est. this work analogy with c2h4 / 2
CH2CHCN+OH<=>CHCHCN+H2O			 +0.5500000E+004 +2.7450000E+000 +2.2155000E+003 	! Est. this work analogy with c2h4 / 2
CH2CHCN+HO2<=>CHCHCN+H2O2		 3.200000e+06	    2.00      24887.96 				! Est. this work analogy with c2h4 / 2
CH2CHCN+CH3<=>CHCHCN+CH4		 1.20000e+05       2.000   10078.126 				! Est. this work analogy with c2h4 / 2

O+CH2CHCN<=>HCNO+C2H2              	 .100000e+13     .000    5000.0  		!Est. this work, rate rule O addition to double bond and decomposition
OH+CH2CHCN=>CN+CH3CHO			 .300000e+13    0.00     7000.0  			!Est. this work, rate rule OH addition to double bond and decomposition
OH+CH2CHCN=>HCNO+C2H3			 .300000e+13    0.00    10000.0  			!Est. this work, rate rule OH addition to double bond and decomposition
CHCHCN+O<=>C2H2+NCO               	 .100000e+13     .000    5000.0  		!Est. this work, rate rule O addition to double bond and decomposition
CHCHCN+OH<=>C2H2+HNCO			 .100000e+13     .000    5000.0  			!Est. this work, rate rule OH addition to double bond and decomposition

C2H5CN+OH<=>H2O+CH2CH2CN		 .104754e+01	3.870	 -100.0  			! Sun, J.Y.; Tang, Y.Z.; Sun, H.; Pan, Y.R.; Jia, X.J.; Pan, X.M.; Wang, R.S. Chem. Phys. Lett. 463 (2008) 315-321 
C2H5CN+OH<=>HOCN+C2H5			 .120504e+02    3.500    -621.1  			! Sun, J.Y.; Tang, Y.Z.; Sun, H.; Pan, Y.R.; Jia, X.J.; Pan, X.M.; Wang, R.S. Chem. Phys. Lett. 463 (2008) 315-321 
C2H5CN+OH<=>HNCO+C2H5			 .722628e-16   10.050	  317.7  			! Sun, J.Y.; Tang, Y.Z.; Sun, H.; Pan, Y.R.; Jia, X.J.; Pan, X.M.; Wang, R.S. Chem. Phys. Lett. 463 (2008) 315-321 
DUP
C2H5CN+OH<=>HNCO+C2H5			 .272511e+16	 .780	17857.1  			! Sun, J.Y.; Tang, Y.Z.; Sun, H.; Pan, Y.R.; Jia, X.J.; Pan, X.M.; Wang, R.S. Chem. Phys. Lett. 463 (2008) 315-321 
DUP
!  CH2N
CH2N+H<=>HCN+H2				 .500000e+14    0.000       0.0  				! Tomeczek, J., & Gradoń, B. Comb Flame (2003), 133(3), 311-322. 
CH2N+O<=>HCN+OH				 .500000e+14    0.000       0.0  				! Tomeczek, J., & Gradoń, B. Comb Flame (2003), 133(3), 311-322. 
CH2N+N<=>N2+CH2				 .600000e+14    0.000     400.0  				! Tomeczek, J., & Gradoń, B. Comb Flame (2003), 133(3), 311-322. 

CH2CHCN+O<=>C2H3+NCO			 .3000e+10	1.180	 8130.0  				!/2 Est. this work analogy with CH3CN+O

C3HN+H=C2H2+CN			1.0e+14	.000	2000.0								!Est. this work analogy with H+C2H2   
C2H+CN=C3HN 			1.0e+14 0.0		0.0									!Est. this work recombination rate
CN+C3H4-P<=>HCN+C3H3			 1.0e+14 0.0		0.0						!Est. this work recombination rate

O+C3HN=HCCO+CN		+2.9580000E+009 +1.2800000E+000 +2.4720000E+003 	!Est. this work C2H2+O<=>HCCO+H
O+C3HN=CO+HCCN 		+7.3950000E+008 +1.2800000E+000 +2.4720000E+003   	!Est. this work C2H2+O<=>CH2+CO                                              
O2+C3HN=CO+OCHCN  	.3000E+12    .000  26000.0                			!Est. this work O2+C2H2=>CO+CH2O                                                       
O2+C3HN=HCO+NCCO 	.3000E+12    .000  27000.0							!Est. this work O2+C2H2=>2HCO
OH+C3HN=CH2CO+CN 	+7.5280000E+006 +1.5500000E+000 +2.1060000E+003 	!Est. this work OH+C2H2=>CH2CO+H   

!
!\END_KINETICS_MODULE: \PYRROLE
!
